# Supplementary material for: Irradiation induces DJ-1 secretion from esophageal squamous cell carcinoma cells to accelerate metastasis of bystander cells via a TGF-β1 positive feedback loop
Source: J Exp Clin Cancer Res. 2022 Aug 26;41:259. doi: 10.1186/s13046-022-02471-6 (PMC9413943; doi:10.1186/s13046-022-02471-6)
Supplement: Supplementary file 9 — Additional file 9: Table S1. Clinical data for 177 ESCC serum samples used for ELISA. [file 13046_2022_2471_MOESM9_ESM.xlsx]

## Sheet: Sheet1
Table S1. Clinical data for 177 ESCC serum samples
Patient No.	Gender (M=Male F=Female)	Age at Diagnosis	T stage	N stage	M stage	Clinical stages	DJ-1(pg/ml)
S1	M	57	T1	N0	M0	I	879.27
S2	M	71	T1	N0	M0	I	4157.62
S3	M	58	T2	N0	M0	II	2167.11
S4	F	67	T2	N1	M0	II	7274.9
S5	M	77	T1	N1	M0	I	4373.32
S6	M	63	T2	N0	M0	II	2543.96
S7	M	60	T2	N0	M0	II	4284.64
S8	M	67	T2	N0	M0	II	4414.18
S9	M	67	T2	N0	M0	II	4620.21
S10	M	70	T2	N0	M0	II	4763.7
S11	F	61	T3	N0	M0	II	4362.27
S12	M	62	T3	N1	M0	III	6366.36
S13	M	63	T3	N1	M0	III	3114.53
S14	M	65	T3	N2	M0	III	4553.37
S15	M	70	T4	N2	M0	IV	4881.77
S16	F	67	T2	N0	M0	II	2451.34
S17	F	66	T3	N1	M0	III	7877.8
S18	M	51	T3	N1	M0	III	3587.27
S19	M	62	T1	N0	M0	I	3060.6
S20	M	65	T2	N0	M0	II	3710.72
S21	M	63	T2	N1	M0	II	4084.21
S22	M	63	T2	N0	M0	II	2690.15
S23	F	68	T2	N0	M0	II	3663.34
S24	M	63	T2	N1	M0	II	3001.88
S25	M	66	T3	N1	M0	III	6725.07
S26	M	65	T2	N0	M0	II	4341.86
S27	M	53	T3	N1	M0	III	2606.5
S28	M	47	T2	N0	M0	II	3975.39
S29	M	62	T2	N0	M0	II	5251.56
S30	M	51	T2	N1	M0	II	4437.16
S31	M	70	T3	N1	M0	III	5532
S32	M	70	T1	N1	M0	I	1723.17
S33	F	54	T3	N1	M0	II	4513.18
S34	M	51	T4	N1	M0	IV	2781.43
S35	M	53	T3	N1	M0	III	5824.99
S36	F	46	T4	N1	M0	IV	2953.7
S37	M	68	T1	N0	M0	I	705.09
S38	M	56	T1	N0	M0	I	4603.86
S39	M	69	T3	N1	M0	III	3607.95
S40	M	67	T3	N1	M0	III	4345.28
S41	M	58	T3	N0	M0	II	3585.48
S42	M	68	T3	N0	M0	II	5526.68
S43	M	68	T4	N2	M0	IV	6970.01
S44	M	67	T3	N1	M0	III	3515.32
S45	M	66	T3	N0	M0	II	2186.18
S46	M	64	T2	N1	M0	II	3236.72
S47	M	51	T3	N1	M0	III	1653.99
S48	M	66	T4	N2	M0	IV	4753.74
S49	F	75	T2	N1	M0	II	3251.02
S50	F	74	T3	N1	M0	III	3985.08
S51	M	76	T1	N0	M0	I	4598.35
S52	M	77	T2	N0	M0	II	2366.89
S53	M	73	T3	N2	M0	III	8856.68
S54	M	64	T1	N1	M0	I	1940.89
S55	F	63	T2	N0	M0	II	3366.6
S56	M	73	T2	N0	M0	II	3356.29
S57	M	61	T3	N1	M0	III	1551.03
S58	M	66	T3	N1	M0	III	9031.04
S59	M	58	T4	N2	M0	IV	6653.09
S60	M	69	T2	N0	M0	II	3894.61
S61	M	66	T1	N1	M0	I	4068.77
S62	M	61	T2	N0	M0	II	2215.91
S63	M	57	T3	N1	M0	III	4499.56
S64	M	68	T1	N0	M0	I	1459.19
S65	M	73	T1	N0	M0	I	4616.48
S66	M	77	T3	N0	M0	II	4327.81
S67	F	70	T3	N0	M0	II	3176.7
S68	F	72	T1	N0	M0	I	4113
S69	M	74	T1	N0	M0	I	4731.65
S70	M	65	T3	N1	M0	III	2501.7
S71	M	68	T2	N0	M0	II	3772.98
S72	F	70	T1	N1	M0	I	6198.09
S73	M	59	T2	N0	M0	II	6186.52
S74	M	70	T3	N1	M0	III	3620.66
S75	M	58	T3	N1	M0	III	3375.97
S76	M	56	T1	N0	M0	I	2443.24
S77	M	63	T1	N0	M0	I	5169.37
S78	M	73	T1	N0	M0	I	3312.97
S79	M	76	T2	N0	M0	II	4189.62
S80	M	63	T3	N2	M0	III	9875.88
S81	M	55	T1	N0	M0	I	485.53
S82	M	63	T2	N0	M0	II	4430.9
S83	M	77	T2	N1	M0	II	2129.54
S84	F	74	T3	N1	M0	III	3553.23
S85	M	66	T2	N0	M0	II	2367.59
S86	M	66	T3	N2	M0	III	6612.41
S87	M	72	T2	N0	M0	II	1720.86
S88	M	69	T2	N0	M0	II	3658.42
S89	F	64	T3	N1	M0	III	3126.65
S90	F	55	T3	N1	M0	III	5980.67
S91	M	64	T4	N1	M0	IV	3625.22
S92	M	62	T1	N2	M0	III	4492.88
S93	M	67	T2	N0	M0	II	3869
S94	M	71	T3	N0	M0	II	3678.08
S95	M	73	T2	N1	M0	II	3740.52
S96	M	56	T3	N0	M0	II	4914.86
S97	M	75	T1	N0	M0	I	2285.18
S98	M	68	T3	N0	M0	II	5637.74
S99	M	75	T3	N0	M0	III	4842.27
S100	F	67	T3	N2	M0	III	4991.87
S101	M	76	T2	N1	M0	II	4252.43
S102	M	75	T3	N1	M0	III	4470.68
S103	M	55	T3	N1	M0	III	4216.05
S104	F	70	T1	N0	M0	I	5602.12
S105	M	71	T2	N0	M0	II	3833.69
S106	M	75	T3	N0	M0	II	3888.19
S107	M	60	T2	N1	M0	II	4052.32
S108	M	65	T3	N1	M0	III	4810.75
S109	M	75	T3	N2	M0	III	8858.44
S110	F	72	T2	N0	M0	II	4520.47
S111	F	61	T3	N0	M0	III	3950.98
S112	M	77	T3	N1	M0	III	3409.85
S113	M	72	T4	N1	M0	IV	3975.32
S114	M	62	T3	N0	M0	II	3497.71
S115	M	71	T3	N1	M0	III	4876.1
S116	M	68	T4	N2	M0	IV	5914.8
S117	M	55	T1	N1	M0	I	3020.03
S118	M	61	T3	N1	M0	III	3406.84
S119	M	68	T3	N1	M0	III	4500.25
S120	M	57	T1	N0	M0	I	3524.22
S121	M	73	T2	N0	M0	II	2665.69
S122	M	74	T2	N2	M0	III	6677.66
S123	M	58	T2	N0	M0	II	3721.48
S124	M	57	T3	N0	M0	II	3710.72
S125	M	61	T3	N2	M0	III	5722.57
S126	M	70	T3	N2	M0	III	9078.83
S127	M	77	T1	N0	M0	I	5128.45
S128	M	76	T2	N0	M0	II	6379.67
S129	M	56	T3	N1	M0	III	5523.1
S130	M	66	T2	N0	M0	II	4826.68
S131	M	57	T1	N0	M0	I	4018.31
S132	M	56	T2	N0	M0	II	1889.04
S133	M	63	T2	N0	M0	II	5816.66
S134	M	56	T1	N0	M0	I	1666.25
S135	M	76	T2	N0	M0	II	5512.3
S136	M	66	T3	N2	M0	III	6423.31
S137	M	56	T3	N1	M0	III	4237.05
S138	M	66	T3	N1	M0	III	3080.83
S139	M	73	T3	N1	M0	III	3586.81
S140	M	77	T2	N0	M0	II	2470.7
S141	M	69	T3	N1	M0	III	3751.36
S142	M	75	T3	N2	M0	III	9019.5
S143	F	59	T3	N1	M0	III	4482.87
S144	M	70	T1	N0	M0	I	4386.86
S145	M	55	T1	N0	M0	I	1572.14
S146	M	70	T3	N0	M0	II	4564.41
S147	M	77	T2	N1	M0	II	4215.65
S148	F	58	T2	N1	M0	II	8739.83
S149	M	67	T1	N0	M0	I	3345.16
S150	M	57	T2	N0	M0	II	6564.65
S151	M	66	T3	N1	M0	III	1475.22
S152	M	73	T3	N1	M0	III	4259.45
S153	M	69	T3	N2	M0	III	5628.44
S154	M	73	T2	N0	M0	II	2503.49
S155	M	59	T3	N2	M0	III	6740.53
S156	M	61	T2	N0	M0	II	3045.44
S157	M	59	T1	N0	M0	I	1199.88
S158	M	71	T1	N0	M0	I	3831.26
S159	M	67	T2	N0	M0	II	3405.58
S160	M	58	T2	N0	M0	II	5695.54
S161	M	59	T3	N1	M0	III	8291.33
S162	M	76	T3	N1	M0	III	3855.87
S163	M	55	T1	N0	M0	I	2116.31
S164	M	58	T2	N0	M0	II	3049.16
S165	F	66	T3	N2	M0	III	4579.74
S166	M	72	T2	N0	M0	II	1616.99
S167	M	61	T2	N0	M0	II	3376.12
S168	M	73	T2	N0	M0	II	2377.34
S169	M	65	T3	N1	M0	III	4560.09
S170	M	66	T4	N1	M0	IV	3920.63
S171	M	61	T3	N1	M0	III	3587.68
S172	M	68	T3	N1	M0	III	4090.95
S173	M	57	T3	N1	M0	III	4427.6
S174	M	68	T2	N0	M0	II	4584.97
S175	F	55	T3	N1	M0	III	2871.51
S176	F	71	T3	N0	M0	II	4244.66
S177	F	72	T2	N1	M0	II	2347.55
