# Supplementary material for: Irradiation induces DJ-1 secretion from esophageal squamous cell carcinoma cells to accelerate metastasis of bystander cells via a TGF-β1 positive feedback loop
Source: J Exp Clin Cancer Res. 2022 Aug 26;41:259. doi: 10.1186/s13046-022-02471-6 (PMC9413943; doi:10.1186/s13046-022-02471-6)
Supplement: Supplementary file 10 — Additional file 10: Table S2. Clinical data for 46 serum samples of ESCC patients receiving similar treatments, used for ELISA and survival analysis. [file 13046_2022_2471_MOESM10_ESM.xlsx]

## Sheet: Sheet1
Table S2. Clinical data for 46 serum samples of ESCC patients receiving similar therapeutic regimens
Patient No.	Gender (M=Male F=Female)	Age at Diagnosis	T stage	N stage	M stage	Clinical stages	radiotherapy protocol	DJ-1(pg/ml) before IF	DJ-1(pg/ml) after 40Gy IF	Overall Survival (Months)	Overall Survival Status	Disease Free (Months)	Disease Free Status
S3	M	58	T2	N0	M0	II	40Gy/2Gy/20f	2167.11	5840.3	4.68	LIVING	1.71	Recurred/Progressed
S5	M	77	T1	N1	M0	I	40Gy/2Gy/20f	4373.32	13398.9	18.49	DECEASED	14.49	Recurred/Progressed
S11	F	61	T3	N0	M0	II	50Gy/2Gy/25f	4362.27	10387.7	11.99	LIVING	11.99	DiseaseFree
S13	M	63	T3	N1	M0	III	56Gy/2Gy/28f	3114.53	9286.5	11.61	LIVING	11.61	Recurred/Progressed
S14	M	65	T3	N2	M0	III	60Gy/2Gy/30f	4553.37	10800.7	0.53	LIVING	0.53	DiseaseFree
S15	M	70	T4	N2	M0	IV	50Gy/2Gy/25f	4881.77	10172.7	12.25	LIVING	12.25	Recurred/Progressed
S26	M	65	T2	N0	M0	II	50Gy/2Gy/25f	4341.86	9410.57	15.47	DECEASED	15.47	Recurred/Progressed
S33	F	54	T3	N1	M0	II	40Gy/2Gy/20f	4513.18	9896.09	13.4	DECEASED	10.34	Recurred/Progressed
S43	M	68	T4	N2	M0	IV	40Gy/2Gy/20f	6970.01	15416.9	35.18	LIVING	35.18	DiseaseFree
S51	M	76	T1	N0	M0	I	40Gy/2Gy/20f	4598.35	9722.6	17.02	LIVING	17.02	Recurred/Progressed
S54	M	64	T1	N1	M0	I	40Gy/2Gy/20f	1940.89	9003.36	13.17	LIVING	13.17	DiseaseFree
S56	M	73	T2	N0	M0	II	60Gy/2Gy/30f	3356.29	6574.75	33.25	LIVING	32.25	Recurred/Progressed
S57	M	61	T3	N1	M0	III	60Gy/2Gy/30f	1551.03	9146.83	10.51	LIVING	9.95	Recurred/Progressed
S59	M	58	T4	N2	M0	IV	40Gy/2Gy/20f	6653.09	8867.72	33.67	DECEASED	10.51	Recurred/Progressed
S60	M	69	T2	N0	M0	II	60Gy/2Gy/30f	3894.61	9038.53	33.67	LIVING	33.67	DiseaseFree
S66	M	77	T3	N0	M0	II	50Gy/2Gy/25f	4327.81	7558	16.34	LIVING	16.34	DiseaseFree
S72	F	70	T1	N1	M0	I	50Gy/2Gy/25f	6198.09	12794.7	25.79	LIVING	25.79	DiseaseFree
S75	M	58	T3	N1	M0	III	50Gy/2Gy/25f	3375.97	4319.95	24.79	LIVING	24.79	DiseaseFree
S79	M	76	T2	N0	M0	II	50Gy/2Gy/25f	4189.62	11272.6	4.3	LIVING	4.3	DiseaseFree
S84	F	74	T3	N1	M0	III	66Gy/2Gy/33f	3553.23	5484.82	23.23	LIVING	23.23	DiseaseFree
S87	M	72	T2	N0	M0	II	50Gy/2Gy/25f	1720.86	14811.2	3.42	DECEASED	3.42	Recurred/Progressed
S88	M	69	T2	N0	M0	II	50Gy/2Gy/25f	3658.42	8033.74	18.67	DECEASED	12.17	Recurred/Progressed
S93	M	67	T2	N0	M0	II	50Gy/2Gy/25f	3869	8193.9	13.17	LIVING	13.17	DiseaseFree
S96	M	56	T3	N0	M0	II	50Gy/2Gy/25f	4914.86	9916.77	13.37	DECEASED	12.32	Recurred/Progressed
S98	M	68	T3	N0	M0	II	50Gy/2Gy/25f	5637.74	8467.83	14.32	LIVING	3.69	Recurred/Progressed
S108	M	65	T3	N1	M0	III	50Gy/2Gy/25f	4810.75	8497.58	15.9	LIVING	15.9	DiseaseFree
S110	F	72	T2	N0	M0	II	50Gy/2Gy/25f	4520.47	8457.19	12.84	LIVING	12.84	DiseaseFree
S113	M	72	T4	N1	M0	IV	50Gy/2Gy/25f	3975.32	1095.54	12.03	DECEASED	10.76	Recurred/Progressed
S114	M	62	T3	N0	M0	II	50Gy/2Gy/25f	3497.71	5950.46	37.97	LIVING	37.97	DiseaseFree
S120	M	57	T1	N0	M0	I	50Gy/2Gy/25f	3524.22	13643.7	12.81	DECEASED	7.36	Recurred/Progressed
S125	M	61	T3	N2	M0	III	50Gy/2Gy/25f	5722.57	9266.41	20.76	LIVING	20.76	DiseaseFree
S134	M	56	T1	N0	M0	I	50Gy/2Gy/25f	1666.25	14741.4	37.97	LIVING	12.65	Recurred/Progressed
S135	M	76	T2	N0	M0	II	50Gy/2Gy/25f	5512.3	12654.2	22.37	DECEASED	13.24	Recurred/Progressed
S136	M	66	T3	N2	M0	III	50Gy/2Gy/25f	6423.31	7763.07	19.11	LIVING	19.11	DiseaseFree
S138	M	66	T3	N1	M0	III	60Gy/2Gy/30f	3080.83	15012.3	12.65	LIVING	2.63	Recurred/Progressed
S142	M	75	T3	N2	M0	III	50Gy/2Gy/25f	9019.5	2205.96	13.24	LIVING	10.35	Recurred/Progressed
S145	M	55	T1	N0	M0	I	50Gy/2Gy/25f	1572.14	7909.04	32.49	LIVING	21.37	Recurred/Progressed
S149	M	67	T1	N0	M0	I	50Gy/2Gy/25f	3345.16	9885.49	18.3	LIVING	9	Recurred/Progressed
S152	M	73	T3	N1	M0	III	60Gy/2Gy/30f	4259.45	7943.39	29.39	LIVING	29.39	DiseaseFree
S153	M	69	T3	N2	M0	III	50Gy/2Gy/25f	5628.44	13242.6	12.75	LIVING	12.75	DiseaseFree
S154	M	73	T2	N0	M0	II	50Gy/2Gy/25f	2503.49	11308.2	12.51	DECEASED	10.51	Recurred/Progressed
S161	M	59	T3	N1	M0	III	40Gy/2Gy/20f	8291.33	8605.6	25.1	LIVING	0.82	Recurred/Progressed
S164	M	58	T2	N0	M0	II	50Gy/2Gy/25f	3049.16	1791.84	19.37	LIVING	15.41	Recurred/Progressed
S165	F	66	T3	N2	M0	III	50Gy/2Gy/25f	4579.74	8921.96	14.36	LIVING	14.36	DiseaseFree
S174	M	68	T2	N0	M0	II	50Gy/2Gy/25f	4584.97	12532.8	23.39	DECEASED	21.33	DiseaseFree
S175	F	55	T3	N1	M0	III	50Gy/2Gy/25f	2871.51	10717.3	12.75	DECEASED	8.31	Recurred/Progressed
