# Supplementary material for: Irradiation induces DJ-1 secretion from esophageal squamous cell carcinoma cells to accelerate metastasis of bystander cells via a TGF-β1 positive feedback loop
Source: J Exp Clin Cancer Res. 2022 Aug 26;41:259. doi: 10.1186/s13046-022-02471-6 (PMC9413943; doi:10.1186/s13046-022-02471-6)
Supplement: Supplementary file 11 — Additional file 11: Table S3. Clinicopathological data for 36 ESCC tissues and non-neoplastic ESCC tissue samples used for histological detections. [file 13046_2022_2471_MOESM11_ESM.xlsx]

## Sheet: Sheet1
Table S3. Clinicopathological data for 36 ESCC tissues and non-neoplastic ESCC tissue samples
Patient No.	Gender (M=Male F=Female)	Age at Diagnosis	WHO histological diagnosis	T stage	N stage	M stage	Clinical stages
N1	M	74	non-neoplastic esophageal epithelial tissues	NA	NA	NA	NA
N2	F	75	non-neoplastic esophageal epithelial tissues	NA	NA	NA	NA
N3	F	62	non-neoplastic esophageal epithelial tissues	NA	NA	NA	NA
N4	M	71	non-neoplastic esophageal epithelial tissues	NA	NA	NA	NA
N5	M	68	non-neoplastic esophageal epithelial tissues	NA	NA	NA	NA
N6	M	65	non-neoplastic esophageal epithelial tissues	NA	NA	NA	NA
N7	M	72	non-neoplastic esophageal epithelial tissues	NA	NA	NA	NA
N8	M	66	non-neoplastic esophageal epithelial tissues	NA	NA	NA	NA
N9	M	64	non-neoplastic esophageal epithelial tissues	NA	NA	NA	NA
N10	M	72	non-neoplastic esophageal epithelial tissues	NA	NA	NA	NA
N11	F	67	non-neoplastic esophageal epithelial tissues	NA	NA	NA	NA
N12	M	50	non-neoplastic esophageal epithelial tissues	NA	NA	NA	NA
N13	M	64	non-neoplastic esophageal epithelial tissues	NA	NA	NA	NA
N14	M	65	non-neoplastic esophageal epithelial tissues	NA	NA	NA	NA
N15	M	64	non-neoplastic esophageal epithelial tissues	NA	NA	NA	NA
N16	M	55	non-neoplastic esophageal epithelial tissues	NA	NA	NA	NA
N17	M	62	non-neoplastic esophageal epithelial tissues	NA	NA	NA	NA
N18	M	68	non-neoplastic esophageal epithelial tissues	NA	NA	NA	NA
N19	M	69	non-neoplastic esophageal epithelial tissues	NA	NA	NA	NA
N20	M	73	non-neoplastic esophageal epithelial tissues	NA	NA	NA	NA
N21	F	62	non-neoplastic esophageal epithelial tissues	NA	NA	NA	NA
N22	M	71	non-neoplastic esophageal epithelial tissues	NA	NA	NA	NA
N23	M	68	non-neoplastic esophageal epithelial tissues	NA	NA	NA	NA
N24	M	65	non-neoplastic esophageal epithelial tissues	NA	NA	NA	NA
N25	F	71	non-neoplastic esophageal epithelial tissues	NA	NA	NA	NA
N26	F	67	non-neoplastic esophageal epithelial tissues	NA	NA	NA	NA
N27	F	76	non-neoplastic esophageal epithelial tissues	NA	NA	NA	NA
N28	F	66	non-neoplastic esophageal epithelial tissues	NA	NA	NA	NA
N29	M	69	non-neoplastic esophageal epithelial tissues	NA	NA	NA	NA
N30	M	66	non-neoplastic esophageal epithelial tissues	NA	NA	NA	NA
N31	M	74	non-neoplastic esophageal epithelial tissues	NA	NA	NA	NA
N32	F	74	non-neoplastic esophageal epithelial tissues	NA	NA	NA	NA
N33	F	64	non-neoplastic esophageal epithelial tissues	NA	NA	NA	NA
N34	F	67	non-neoplastic esophageal epithelial tissues	NA	NA	NA	NA
N35	M	74	non-neoplastic esophageal epithelial tissues	NA	NA	NA	NA
N36	M	66	non-neoplastic esophageal epithelial tissues	NA	NA	NA	NA
T1	M	74	esophageal squamous cell carcinoma	2	0	0	II
T2	F	75	esophageal squamous cell carcinoma	3	0	0	II
T3	F	62	esophageal squamous cell carcinoma	2	0	0	II
T4	M	71	esophageal squamous cell carcinoma	3	2	0	III
T5	M	68	esophageal squamous cell carcinoma	3	2	0	III
T6	M	65	esophageal squamous cell carcinoma	1	0	0	I
T7	M	72	esophageal squamous cell carcinoma	3	0	0	II
T8	M	66	esophageal squamous cell carcinoma	3	1	0	III
T9	M	64	esophageal squamous cell carcinoma	3	1	0	III
T10	M	72	esophageal squamous cell carcinoma	3	2	0	III
T11	F	67	esophageal squamous cell carcinoma	3	2	0	III
T12	M	50	esophageal squamous cell carcinoma	3	1	0	III
T13	M	64	esophageal squamous cell carcinoma	3	2	0	III
T14	M	65	esophageal squamous cell carcinoma	4	1	0	IV
T15	M	64	esophageal squamous cell carcinoma	3	2	0	III
T16	M	55	esophageal squamous cell carcinoma	3	0	0	II
T17	M	62	esophageal squamous cell carcinoma	3	1	0	III
T18	M	68	esophageal squamous cell carcinoma	3	1	0	III
T19	M	69	esophageal squamous cell carcinoma	3	1	0	III
T20	M	73	esophageal squamous cell carcinoma	3	1	0	III
T21	F	62	esophageal squamous cell carcinoma	3	1	0	III
T22	M	71	esophageal squamous cell carcinoma	2	1	0	II
T23	M	68	esophageal squamous cell carcinoma	3	2	0	III
T24	M	65	esophageal squamous cell carcinoma	3	0	0	II
T25	F	71	esophageal squamous cell carcinoma	2	0	0	II
T26	F	67	esophageal squamous cell carcinoma	3	0	0	II
T27	F	76	esophageal squamous cell carcinoma	3	0	0	II
T28	F	66	esophageal squamous cell carcinoma	2	2	0	III
T29	M	69	esophageal squamous cell carcinoma	3	0	0	II
T30	M	66	esophageal squamous cell carcinoma	2	0	0	II
T31	M	74	esophageal squamous cell carcinoma	2	0	0	II
T32	F	74	esophageal squamous cell carcinoma	3	0	0	II
T33	F	64	esophageal squamous cell carcinoma	3	0	0	II
T34	F	67	esophageal squamous cell carcinoma	3	1	0	III
T35	M	74	esophageal squamous cell carcinoma	3	0	0	II
T36	M	66	esophageal squamous cell carcinoma	2	0	0	II
