# Supplementary material for: Irradiation induces DJ-1 secretion from esophageal squamous cell carcinoma cells to accelerate metastasis of bystander cells via a TGF-β1 positive feedback loop
Source: J Exp Clin Cancer Res. 2022 Aug 26;41:259. doi: 10.1186/s13046-022-02471-6 (PMC9413943; doi:10.1186/s13046-022-02471-6)
Supplement: Supplementary file 12 — Additional file 12: Table S4. List of antibodies for western blotting, immunofluorescence, immunohistochemistry or Co-immunoprecipitation analyses. [file 13046_2022_2471_MOESM12_ESM.xlsx]

## Sheet: Sheet1
Table S4. List of antibodies for western blotting, immunofluorescence, immunohistochemistry or Co-immunoprecipitation analyses.
Antibody	Catalog Number	Company
DJ-1 (D29E5) XP® Rabbit mAb	5933S	Cell Signaling Technology
Thrombospondin-1 (D7E5F) Rabbit mAb	37879S	Cell Signaling Technology
Smad3 (C67H9) Rabbit mAb	9523S	Cell Signaling Technology
Phospho-Smad3 (Ser423/425) (C25A9) Rabbit mAb	9520S	Cell Signaling Technology
MMP-2 (D2O4T) Rabbit mAb	87809S	Cell Signaling Technology
MMP-9 (D6O3H) XP® Rabbit mAb	13667S	Cell Signaling Technology
Anti-TGF beta 1 Rabbit monoclonal antibody	ab215715	Abcam
Anti-Hsc70 Mouse monoclonal antibody	ab223356	Abcam
Anti-Hsc70 Rabbit monoclonal antibody	ab51052	Abcam
His-Tag (D3I1O) XP® Rabbit mAb	12698S	Cell Signaling Technology
Anti-PARK7/DJ1 Rabbit polyclonal antibody	ab18257	Abcam
Anti-Thrombospondin 1 Mouse monoclonal antibody	ab1823	Abcam
Anti-Smad3 Rabbit monoclonal antibody	ab40854	Abcam
Anti-Smad3 (phospho S423 + S425) Rabbit monoclonal antibody	ab52903	Abcam
Anti-GAPDH Mouse monoclonal antibody	sc-47724	Santa Cruz
Anti-mouse IgG, HRP-linked Antibody	7076S	Cell Signaling Technology
Anti-rabbit IgG, HRP-linked Antibody	7074S	Cell Signaling Technology
Mouse Anti-rabbit IgG (Conformation Specific) (L27A9) mAb (HRP Conjugate)	5127S	Cell Signaling Technology
Donkey Anti-Rabbit IgG H&L (Alexa Fluor® 488)	ab150073	Abcam
Goat Anti-Mouse IgG H&L (Alexa Fluor® 594)	ab150116	Abcam
Goat Anti-Rabbit IgG H&L (Alexa Fluor® 594)	ab150080	Abcam
Donkey Anti-Mouse IgG H&L (Alexa Fluor® 488)	ab150105	Abcam
