# Supplementary material for: Irradiation induces DJ-1 secretion from esophageal squamous cell carcinoma cells to accelerate metastasis of bystander cells via a TGF-β1 positive feedback loop
Source: J Exp Clin Cancer Res. 2022 Aug 26;41:259. doi: 10.1186/s13046-022-02471-6 (PMC9413943; doi:10.1186/s13046-022-02471-6)
Supplement: Supplementary file 13 — Additional file 13: Table S5. Probes for siRNAs and plasmid/primers for the luciferase reporter vectors and primers for RT-qPCR. [file 13046_2022_2471_MOESM13_ESM.xlsx]

## Sheet: Sheet1
Table S5: Probes for siRNAs and plasmid/primers for the luciferase reporter vectors and primers for RT-qPCR.
Symbol	Target sequence
siRNA
st-h-HSPA8_001	5'-GATCGATTCTCTCTATGAA-3'
st-h-HSPA8_002	5'-GGAGGTGTCTTCTATGGTT-3'
st-h-HSPA8_003	5'-GTCTCAATGTACTTAGAAT-3'
st-h-SMAD3_001	5'-GGTGCTCCATCTCCTACTA-3'
st-h-SMAD3_002	5'-GAGGCTGTCTACCAGTTGA-3'
st-h-SMAD3_003	5'-GCAACCTGAAGATCTTCAA-3'
st-h-THBS1_001	5'-GCATGACCCTCGTCACATA-3'
st-h-THBS1_002	5'-GGACTGCGTTGGTGATGTA-3'
st-h-THBS1_003	5'-GAGAGACACTGATATGGAT-3'
Plasmid for the luciferase reporter assay
Gene
THBS1-WT	5'-GGTACCTATGGGTCTGCTCTGTAAATAGCTGAAGACTCTGGAGCCAGATGGTTCTGCAAATTCTCCAAACAGGAGTCACGTTAAGAAGCACGAGTGGGCACAAAAACTGTTTTTCAAGACACAATTTCAATTTGGCTTGTGGAAACTGGATACGAGTAAGTTTCCTTAAAATTCGAGTAGAAAGCAGCTGTCCTCCCCGGGCCCCTTGATGAGAATACGCACACCGCCCCCAAGCGGCCGGCCGAGGGAGCGCCGCGGCAGCGGGAGAGGCGTCTCTGTGGGCCCCCTGGCAGCCGCGGCAGGAAAGGGCCCGAAGGCAGCGAAGGCGAACGCGGCGCACCAACCTGCCGGCCCCCTGGCAGCCGCGGCAGGAAAGGGCCCGAAGGCAGCGAAGGC…
THBS1-MT	5'-GGTACCTATGGGTCTGCTCTGTAAATAGCTGAAGACTCTGGAGCCAGATGGTTCTGCAAATTCTCCAAACAGGAGTCACGTTAAGAAGCACGAGTGGGCACAAAAACTGTTTTTCAAGACACAATTTCAATTTGGCTTGTGGAAACTGGATACGAGTAAGTTTCCTTAAAATTCGAGTAGAAAGCAGCTGTCCTCCCGCCCGGGGAAGATGAGAATACGCACACCGCCCCCAAGCGGCCGGCCGAGGGAGCGCCGCGGCAGCGGGAGAGGCGTCTCTGTGGGCCCCCTGGCAGCCGCGGCAGGAAAGGGCCCGAAGGCAGCGAAGGCGAACGCGGCGCACCAACCTGCCGGCCCCCTGGCAGCCGCGGCAGGAAAGGGCCCGAAGGCAGCGAAGGC…
SMAD3 promoter-forward	5'-CAGCCTCCGGACTCTAGC-3'
SMAD3 promoter-reverse	5'-TAATACGACTCACTATAGGG-3'
Primers for the RT-qPCR
PARK7-forward	5'-GTAGCCGTGATGTGGTCATTT-3'
PARK7-reverse	5'-CTGTGCGCCCAGATTACCT-3'
HSPA8-forward	5'-ACCTACTCTTGTGTGGGTGTT-3'
HSPA8-reverse	5'-GACATAGCTTGGAGTGGTTCG-3'
SMAD3-forward	5'-TGGACGCAGGTTCTCCAAAC-3'
SMAD3-reverse	5'-CCGGCTCGCAGTAGGTAAC-3'
THBS1-forward	5'-AGACTCCGCATCGCAAAGG-3'
THBS1-reverse	5'-TCACCACGTTGTTGTCAAGGG-3'
TGFB1-forward	5'-TACAGCACGGTATGCAAGCC-3'
TGFB1-reverse	5'-GCAACCGATCTAGCTCACAGAG-3'
GAPDH-forward	5'-CAACGGATTTGGTCGTATTGG-3'
GAPDH-reverse	5'-TGACGGTGCCATGGAATTT-3'
