# Supplementary material for: Irradiation induces DJ-1 secretion from esophageal squamous cell carcinoma cells to accelerate metastasis of bystander cells via a TGF-β1 positive feedback loop
Source: J Exp Clin Cancer Res. 2022 Aug 26;41:259. doi: 10.1186/s13046-022-02471-6 (PMC9413943; doi:10.1186/s13046-022-02471-6)
Supplement: Supplementary file 14 — Additional file 14: Table S6. The whole transcriptome results detected by RNA-seq. [file 13046_2022_2471_MOESM14_ESM.xlsx]

## Sheet: Sheet1
Gene Symbol	C1A FPKM	C2B FPKM	C3B FPKM	D1B FPKM	D2B FPKM	D3B FPKM	log2 (D / control)	Qvalue (D / control)
A1BG	0.42	0.29	0.53	0.29	0.36	0.31	-0.374104	0.61415
A1CF	0.01	0.02	0.01	0.01	0.02	0.01	-0.306305	0.920573
A2M	0	0.06	0	0.03	0.03	0.03	0.599095	0.878299
A2ML1	0.09	0.2	0.17	0.07	0.13	0.2	-0.285481	0.851268
A3GALT2	0	0.06	0	0.05	0	0	-0.0281628	0.99886
A4GALT	6.7	6.55	7.15	4.43	4.13	4.47	-0.622817	8.15e-06
A4GNT	0.03	0	0	0	0	0	-0.989948	0.91872
AAAS	40.22	38.58	41.17	43.21	40.39	40.5	0.0828494	0.327903
AACS	5.96	6.11	6.08	6.3	5.68	6.52	0.0631705	0.790268
AADAT	0	0.06	0	0.17	0.07	0	1.93097	0.516159
AAGAB	42.71	37.74	36.96	39.05	40.2	35.5	0.0238054	0.856686
AAK1	5.6	5.27	5.3	4.99	4.99	5.09	-0.0495168	0.712551
AAMDC	8.67	8.81	6.16	6.89	7.98	6.41	-0.099114	0.87142
AAMP	75.57	75.02	74.62	76.75	75.34	75.45	0.0514186	0.443472
AANAT	0.66	0.66	0.61	0.61	0.47	0.67	-0.266975	0.598348
AAR2	27.18	27.55	28.18	39.73	37.89	40.23	0.54783	2.62e-23
AARD	0.61	0.45	0.24	0.29	0.45	0.5	-0.082244	0.941127
AARS1	95.27	98.69	98.45	69.75	70.07	68.34	-0.453596	9.49e-41
AARS2	5.66	5.86	6.09	7.07	6.97	7.32	0.319958	0.000408
AARSD1	18.73	17.83	16.73	19.08	17.77	17.71	0.0703966	0.720065
AASDH	3.44	3.2	3.05	2.75	2.62	2.71	-0.2488	0.16719
AASDHPPT	20.1	23.74	22.78	24.35	26.35	26.34	0.249022	0.000799
AASS	5.25	4.63	4.88	3.54	3.67	3.72	-0.397448	7.28e-05
AATF	73.24	74.42	75.68	91.85	91.39	92.53	0.340667	2.36e-17
AATK	0.2	0.13	0.23	0.1	0.11	0.11	-0.718906	0.349916
ABAT	2.52	2.5	2.35	1.59	1.78	1.76	-0.481691	0.00236583
ABCA1	0.23	0.13	0.08	0.1	0.12	0.15	-0.220343	0.822009
ABCA10	0.45	0.38	0.35	0.51	0.48	0.55	0.421707	0.257823
ABCA12	0.04	0.05	0.06	0.03	0.03	0.04	-0.478462	0.747737
ABCA13	0.31	0.38	0.33	0.28	0.27	0.29	-0.248885	0.398552
ABCA2	11	9.92	10.46	6.52	7.35	6.49	-0.590055	5.81e-20
ABCA3	0.09	0.09	0.11	0.1	0.06	0.03	-0.592158	0.585891
ABCA4	0.02	0.01	0.01	0.02	0.01	0.01	-0.0178959	0.99886
ABCA5	1.6	1.6	1.38	1.17	1.27	1.43	-0.191926	0.302956
ABCA6	0.06	0.09	0.09	0.11	0.05	0.1	0.487196	0.73276
ABCA7	3.77	4.16	4.17	2.14	2.52	2.24	-0.836181	2.94e-15
ABCA8	0.01	0	0.02	0	0	0	-2.43813	0.643706
ABCA9	0.19	0.26	0.16	0.17	0.18	0.19	-0.163901	0.887081
ABCB1	0.01	0.01	0	0	0.01	0	-0.93823	0.912396
ABCB10	5.57	5.55	5.05	5.13	4.94	5.09	-0.029456	0.91872
ABCB11	0.02	0.04	0.05	0	0.03	0.04	-0.436095	0.88607
ABCB4	0	0	0.02	0.01	0.02	0.02	1.31308	0.745863
ABCB5	0.2	0.19	0.44	0.16	0.23	0.2	-0.630587	0.441677
ABCB6	0.57	0.46	0.57	0.63	0.64	0.57	0.190867	0.812479
ABCB7	9.6	9.62	9.2	7.46	7.73	8.5	-0.22623	0.00940423
ABCB8	5.53	4.81	5.52	6.45	6.71	6.15	0.318639	0.00158699
ABCB9	3.06	3.37	3.13	3.68	4.21	3.33	0.235024	0.173395
ABCC1	14.93	14.68	15.87	13.51	13.3	12.75	-0.163618	0.00906177
ABCC10	3.49	3.37	3.24	2.6	2.82	3.11	-0.161117	0.384134
ABCC11	0.18	0.12	0.15	0.16	0.22	0.19	0.312335	0.723769
ABCC12	0	0	0	0	0.01	0	0.933605	0.91872
ABCC2	0.5	0.67	0.47	0.39	0.46	0.43	-0.237042	0.643706
ABCC3	8.18	8.03	8	5.73	5.84	5.7	-0.590557	2.98e-11
ABCC4	10.05	10.3	9.25	12.23	12.18	12.2	0.335793	1.61e-07
ABCC5	5.62	6.48	6.53	6.39	6.69	6.04	0.120341	0.300327
ABCC6	0.01	0	0.01	0.02	0.03	0	-0.00589738	0.999985
ABCC8	0	0.02	0	0.01	0.01	0	-0.0848474	0.99886
ABCC9	2.61	2.54	2.64	3.44	3.04	3.78	0.429709	5.48e-05
ABCD1	2.17	2.01	2.22	1.43	1.99	1.5	-0.3421	0.134662
ABCD2	0.11	0.15	0.11	0.1	0.08	0.08	-0.49497	0.385232
ABCD3	24.53	25.86	23.5	25.34	24.14	24.54	0.0355266	0.779195
ABCD4	12.89	12.37	12.2	11.74	11.26	11.06	-0.0745904	0.643396
ABCE1	49.89	53.86	51.34	58.62	57.51	59.32	0.21506	2.99e-07
ABCF1	107.84	108.84	111.39	125.24	125.24	124.05	0.227588	2.76e-13
ABCF2	12.59	12.51	12.89	17.48	17.95	17.13	0.504971	3.53e-18
ABCF2-H2BE1	16.64	19.89	19.42	27	22.16	24.79	0.439924	1.22e-06
ABCF3	17.58	18.67	19.19	23.72	20.82	22.4	0.308383	6.39e-05
ABCG1	0.02	0.06	0	0	0	0	-2.54004	0.646292
ABCG2	8.45	8.77	9.18	8.49	9.38	9.54	0.118399	0.335892
ABCG4	0.15	0.18	0.25	0.17	0.18	0.1	-0.349087	0.788325
ABCG5	0	0	0	0	0	0.03	0.933605	0.91872
ABCG8	0.18	0.15	0.17	0.13	0.1	0.15	-0.396051	0.615937
ABHD1	0.11	0.04	0.04	0.08	0.08	0	-0.757209	0.865317
ABHD10	31.54	30.41	30.58	26.59	27.73	28.64	-0.112957	0.159396
ABHD11	39.78	39.02	41.67	40.79	38.52	37.79	-0.00215803	0.99886
ABHD12	32.91	32.12	32.63	33.59	34.39	33.38	0.0761295	0.38817
ABHD12B	0.54	0.79	0.45	0.21	0.25	0.47	-0.859134	0.297563
ABHD13	3.49	3.89	3.56	3.94	4.15	4.09	0.193979	0.128273
ABHD14A	5.74	5.1	4.92	5.75	5.3	4.63	0.034508	0.937613
ABHD14A-ACY1	0.23	0.33	0	0	0	0	-5.0835	0.355285
ABHD14B	28.43	26.38	26.99	19.35	21.01	20.24	-0.407113	2.55e-09
ABHD15	5.99	5.79	6.23	6.86	7.16	7.01	0.261209	0.01737
ABHD16A	4.24	4.84	5.22	5.7	6.32	5.47	0.327657	0.0616397
ABHD16B	4.77	5.27	5.51	4.79	4.76	5.29	-0.0306743	0.933434
ABHD17A	52.56	49.59	54.68	57.48	59.64	57.61	0.177238	0.00167879
ABHD17B	5.23	6.26	5.67	6.84	6.86	6.38	0.240913	0.0653919
ABHD17C	22.47	21.19	21.21	21.61	22.3	21.05	0.0383525	0.801318
ABHD18	4.61	4.5	4.88	3.86	4.59	4.08	-0.0242356	0.91872
ABHD2	15.94	16.18	15.73	18.57	19.62	19.2	0.277873	3.03e-10
ABHD3	11.73	9.91	10.47	10.1	8.76	8.65	-0.150344	0.30727
ABHD4	43.01	42.26	43.14	37.15	35.5	36.47	-0.200814	0.000162
ABHD5	16.88	17.57	17.04	17.8	20.14	19.58	0.159654	0.0467745
ABHD6	7.86	8.12	8.27	7.65	8.94	7.83	0.0455984	0.877767
ABHD8	1.43	1.41	1.27	1.19	1.22	1.13	-0.175698	0.772062
ABI1	31.56	33.32	33.42	32.47	31.82	31.35	-0.00258182	0.99886
ABI2	18.59	18.79	18.03	13.56	14.6	13.84	-0.342486	2.45e-11
ABI3	0.03	0	0	0.03	0.03	0	0.864364	0.91872
ABI3BP	0.35	0.37	0.3	0.21	0.24	0.23	-0.651887	0.140983
ABITRAM	21.24	22.42	23.65	31.67	28.29	28.28	0.43628	1.32e-08
ABL1	15.26	14.68	15.51	14.88	13.99	14.03	-0.0487529	0.612681
ABL2	13.94	13.55	13.03	12.63	11.61	13.01	-0.0805995	0.214275
ABLIM1	34.39	34.47	33.93	29.91	30.79	30.69	-0.137524	0.000375
ABLIM2	0.16	0.31	0.19	0.07	0.08	0.09	-1.46548	0.103018
ABLIM3	4.62	4.52	4.51	4.32	4.2	3.55	-0.112227	0.577295
ABO	0.08	0.08	0.08	0.03	0.04	0.07	-0.72582	0.567411
ABR	17.02	17.17	18.19	18.69	18.74	18.51	0.122882	0.0464003
ABRA	0	0	0.07	0	0.04	0	-0.590374	0.91872
ABRACL	34.65	36.89	34.33	37.12	34.82	35.32	0.0543705	0.790166
ABRAXAS1	2.39	2.47	2.7	2.11	2.8	2.22	-0.0500641	0.91872
ABRAXAS2	11.65	11.08	11.74	13.79	13.63	12.63	0.254001	0.00360499
ABT1	20.45	22.92	21.88	27.02	26.35	27.09	0.339672	5.67e-08
ABTB1	2.85	2.98	2.58	1.83	1.79	1.47	-0.698026	0.00468132
ABTB2	3.04	3.23	3.39	1.88	2.02	1.76	-0.735793	6.16e-08
ACAA1	23.44	22.95	21.11	20.82	20.92	21.14	-0.0735062	0.590467
ACAA2	0.94	0.95	0.99	0.66	0.77	0.61	-0.470263	0.229618
ACACA	32.13	32.93	32.01	22.79	22.89	22.46	-0.469343	1.87e-44
ACACB	0	0.05	0.04	0.04	0.03	0.02	-0.153581	0.946492
ACAD10	7.05	6.8	6.23	6.11	5.69	6.1	-0.123629	0.365543
ACAD11	12.25	12.13	10.89	7.29	7.85	7.43	-0.608436	4.69e-12
ACAD8	16.34	15.99	16.51	18.8	18.87	17.3	0.162068	0.0587994
ACAD9	19.22	20.43	20.5	20.7	20.72	20.19	0.0681972	0.537733
ACADM	19.72	21.94	20.91	17.9	19.31	19.68	-0.0988146	0.350877
ACADS	0.2	0.12	0.09	0.22	0.14	0.2	0.490572	0.795277
ACADSB	7.56	8.2	8.28	7.64	8	7.71	-0.00694891	0.973898
ACADVL	146.23	142.57	144.6	141.79	137.5	133.72	-0.0317476	0.609126
ACAN	0	0	0.01	0	0	0	-0.989948	0.91872
ACAP1	0.4	0.32	0.36	0.25	0.29	0.21	-0.498679	0.56789
ACAP2	17.12	16.9	15.67	14.64	14.51	15.04	-0.1341	0.017681
ACAP3	7.23	7.97	8.1	8.31	9.96	7.72	0.135927	0.273177
ACAT1	85.64	85.99	87.4	76.2	72.38	72.62	-0.192715	0.000121
ACAT2	0.11	0.12	0.04	0.04	0.15	0.11	0.156961	0.959121
ACBD3	14.57	14.72	13.58	13.79	14.93	14.87	0.0610616	0.610653
ACBD4	4.55	3.12	3.98	1.99	1.94	2.29	-0.82134	1.56e-05
ACBD5	15.42	15.24	14.74	15.97	15.53	15.99	0.106462	0.198566
ACBD6	40.56	40.78	42.78	38.51	35.81	38.46	-0.101793	0.286348
ACBD7	1.37	1.43	1.43	1.1	1.41	1.02	-0.221451	0.547542
ACCS	10.46	9.39	9.46	6.46	7.03	6.59	-0.436589	9.95e-05
ACCSL	0.03	0.03	0	0.03	0.03	0	-0.0433219	0.99886
ACD	63.61	61.75	64.79	64.36	61.28	61.28	0.0141027	0.91872
ACE	0.03	0	0	0	0.02	0.06	1.322	0.76984
ACE2	0.03	0	0.01	0.02	0	0.02	-0.582558	0.91872
ACER1	0.42	0.53	0.39	0.29	0.32	0.26	-0.768968	0.430935
ACER2	1.25	1.15	1.05	1.25	1.12	1.28	0.129869	0.78875
ACER3	10.38	10.34	10.47	10.3	10.61	10.94	0.100021	0.196086
ACHE	0.34	0.45	0.25	0.36	0.16	0.22	-0.31051	0.805429
ACIN1	69.21	67.02	75.97	76.68	80.54	79.06	0.212783	3.88e-06
ACKR2	0.38	0.34	0.34	0.32	0.31	0.25	-0.244196	0.819678
ACKR3	0.03	0	0	0	0	0	-0.989948	0.91872
ACKR4	0.27	0.2	0.21	0.18	0.22	0.42	0.280877	0.85006
ACLY	78.72	81.5	79.04	71.7	71.35	70.27	-0.128318	0.000291
ACMSD	0.04	0.05	0.08	0.08	0.04	0.09	0.300266	0.930482
ACO1	10.75	10.13	9.91	8.2	8.75	8.37	-0.260461	0.0030958
ACO2	36.76	34.45	36.98	34.12	32.98	34.04	-0.0612726	0.448475
ACOD1	0.02	0	0	0	0	0	-0.989948	0.91872
ACOT1	0.29	0.12	0.32	0.18	0.09	0.18	-0.542519	0.825493
ACOT11	6.17	6.33	5.61	6.24	5.96	5.35	-0.052243	0.809829
ACOT12	0.16	0.1	0.06	0.08	0.12	0.06	-0.184254	0.91872
ACOT13	16.36	15.55	16.07	13.24	12.74	12.72	-0.275258	3.23e-05
ACOT2	0.11	0.06	0.06	0.23	0.09	0.05	0.976476	0.741344
ACOT4	5.06	5.58	5.31	4.3	3.95	3.94	-0.350218	0.0813736
ACOT7	55.39	55.09	54.97	48.72	47.46	49.76	-0.129979	0.0419721
ACOT8	20.42	19.65	19.08	18.51	15.68	18.84	-0.120531	0.459469
ACOT9	18.34	19.74	18.8	18.8	17.07	18.61	-0.0258007	0.867932
ACOX1	4.02	4.26	3.91	3.83	3.93	3.68	-0.0570231	0.755403
ACOX2	0.62	0.88	0.64	0.7	0.82	0.76	0.129254	0.905616
ACOX3	2.31	2.21	2.67	2.09	2.33	2.54	-0.0207471	0.965105
ACOXL	0.5	0.3	0.42	0.24	0.26	0.22	-0.668165	0.356998
ACP1	92.42	94.62	90.76	104.14	100.4	102.17	0.19088	4.41e-05
ACP2	12.75	14.36	14.61	19.6	18.55	19.42	0.50169	5.42e-09
ACP3	0.66	0.43	0.39	0.41	0.41	0.3	-0.360431	0.637315
ACP4	0.08	0.09	0.04	0.23	0.08	0.04	0.81467	0.782894
ACP5	0.23	0.21	0.17	0	0.16	0.08	-1.31238	0.406869
ACP6	8.29	8.14	7.34	6.03	5.86	6.67	-0.354189	0.00460043
ACP7	3.84	4.26	3.67	4.1	3.53	3.86	-0.0217749	0.943472
ACR	0	0	0.04	0	0	0	-0.989948	0.91872
ACRBP	0.14	0.27	0.06	0.14	0.14	0.14	-0.139396	0.943929
ACRV1	0.06	0.18	0.12	0.09	0.18	0.08	-0.0428309	0.99886
ACSBG1	0.18	0.14	0.16	0.12	0.15	0.07	-0.289412	0.827338
ACSBG2	0.02	0.1	0.06	0.02	0.05	0.07	-0.456192	0.906692
ACSF2	11.77	11.55	11.48	8.01	7.43	8.11	-0.545731	9.54e-07
ACSF3	12.94	13.9	13.51	14.67	15.06	13.54	0.219031	0.0442564
ACSL1	6.75	6.77	6.65	5.72	6.19	5.91	-0.144049	0.258633
ACSL3	36.57	37.44	36.58	30.1	30.23	30.9	-0.242195	8.34e-10
ACSL4	46.43	44.99	41.94	44.9	45.42	47.16	0.0815971	0.127582
ACSL5	0.45	0.45	0.67	0.52	0.46	0.44	-0.130801	0.902732
ACSL6	0.12	0.12	0.12	0.06	0.2	0.11	0.0714867	0.956501
ACSM1	0.12	0.12	0.13	0.06	0.11	0.11	-0.468045	0.805129
ACSM2A	0	0.15	0	0.08	0	0.06	0.0670698	0.99886
ACSM2B	0	0	0	0.04	0	0.04	1.83326	0.812479
ACSM3	0.16	0.09	0.22	0.12	0.33	0.14	0.335609	0.870596
ACSM4	0.03	0	0	0	0	0.03	-0.028163	0.99886
ACSM6	0.06	0.07	0.03	0.06	0.03	0.03	-0.355208	0.91872
ACSS1	1.78	1.8	2.12	1.42	1.55	1.6	-0.25328	0.345093
ACSS2	17.52	16.77	14.63	10.68	10.81	10.39	-0.578571	5.02e-12
ACSS3	0	0	0.01	0.01	0.01	0	-0.00601909	0.999985
ACTA1	0.07	0.08	0.07	0.11	0.07	0.18	1.28631	0.565742
ACTA2	1.38	1.65	1.52	0.8	1.06	0.83	-0.803197	0.0318384
ACTB	4543.91	4537.22	4483.64	5639.61	5544.15	5692.65	0.351827	2.14e-59
ACTBL2	0.19	0.16	0.06	0.13	0.19	0.26	0.531376	0.691976
ACTC1	0.08	0.04	0.08	0.06	0.11	0.04	-0.0206514	0.99886
ACTG1	1393.93	1431.89	1403.05	2004.11	1917.95	1934.58	0.506488	4.03e-84
ACTG2	0.08	0.12	0.04	0.31	0.28	0.21	1.83791	0.141679
ACTL10	1.08	1.17	1.04	1.15	1.69	1.27	0.355143	0.499416
ACTL6A	76.62	76.01	79.87	78.44	75.58	80.13	0.0471611	0.522084
ACTL6B	0	0.04	0	0.07	0	0	0.867415	0.91872
ACTL7B	0	0	0	0	0.08	0.04	2.41217	0.646292
ACTL8	0	0	0.06	0.06	0.03	0.15	1.99213	0.465533
ACTN1	180.26	175.99	172.3	229.7	219.07	223.36	0.380583	1.92e-36
ACTN2	0	0	0.01	0	0.01	0.01	0.867949	0.91872
ACTN3	0.02	0.02	0.02	0.02	0	0	-1.5095	0.771421
ACTN4	243.15	235.5	233.87	291.78	279.08	285.09	0.299835	7.6e-24
ACTR10	14.17	14.97	14.34	12.57	14.1	12.61	-0.109889	0.49903
ACTR1A	46.36	46.2	47.56	46.22	46.78	46.86	0.0337553	0.686667
ACTR1B	20.99	23.69	21.89	20.62	19.6	19.46	-0.122969	0.199572
ACTR2	109.21	112.89	105.74	102.28	104.5	103.53	-0.042687	0.366383
ACTR3	40.86	41.76	39.01	44.81	43.39	44.8	0.163595	9.01e-05
ACTR3B	7.92	7.13	7.84	10.16	9.31	9.13	0.347693	0.00455349
ACTR3C	0.57	0.53	0.51	0.44	0.37	0.62	-0.136722	0.835678
ACTR5	9.24	9.2	10.12	12.72	12.21	12.41	0.423865	5.86e-06
ACTR6	16.32	14.74	13.53	11.76	12.4	12.36	-0.251054	0.0108536
ACTR8	6.66	6.47	6.49	7.79	7.68	8.28	0.307759	0.000316
ACTRT3	0	0	0	0	0	0.03	0.933605	0.91872
ACVR1	5.49	5.62	5.41	6.32	6.35	6.37	0.260947	0.0313467
ACVR1B	7.32	7.39	7.29	7.37	7.76	7.06	0.0510519	0.773717
ACVR1C	0.04	0.04	0.01	0.04	0.01	0.04	0.0705572	0.987496
ACVR2A	0.96	0.92	1.03	0.99	0.97	0.98	0.053215	0.91872
ACVR2B	2.54	2.15	2.15	1.76	1.75	1.98	-0.280716	0.0156626
ACVRL1	0.06	0.07	0.1	0.06	0.1	0.07	0.0594121	0.988522
ACY1	19.71	19.82	20.19	18.53	18.41	18	-0.0680336	0.691601
ACY3	0	0.09	0.04	0.08	0.03	0.08	0.687357	0.882709
ACYP1	16.05	16.88	16.05	10.57	9.96	8.9	-0.719365	7.41e-05
ACYP2	8.53	10.27	8.49	6.25	5.9	6.15	-0.48715	0.00317064
ADA	39.6	37.64	37.75	27.06	27.12	26.29	-0.478958	4.72e-12
ADA2	0.17	0.21	0.15	0.14	0.13	0.09	-0.617838	0.50274
ADAD2	0.09	0.09	0.12	0.09	0.07	0.14	0.0945004	0.973132
ADAL	5.81	4.89	5.76	4.4	4.37	4.09	-0.321192	0.028745
ADAM10	33.79	32.47	31.6	26.81	28.36	27.76	-0.18952	5.84e-05
ADAM11	0.78	0.81	0.85	0.74	0.82	0.61	-0.134323	0.801318
ADAM12	0.03	0.05	0.05	0.08	0.09	0.06	1.23027	0.168828
ADAM15	46.9	46.01	46.67	43.29	41.86	42.94	-0.0853017	0.132339
ADAM17	26.83	25.88	26.38	21.91	23.08	22.31	-0.200373	9.47e-05
ADAM19	0.88	0.69	0.71	0.39	0.53	0.41	-0.775788	0.00314703
ADAM20	0.22	0.27	0.28	0.22	0.24	0.26	-0.0745146	0.91872
ADAM21	0.8	0.89	0.67	0.68	0.76	0.63	-0.148084	0.853227
ADAM22	7.69	7.56	8.54	6.28	6.52	6.54	-0.259378	0.000332
ADAM23	0.02	0.01	0	0	0	0.01	-1.5085	0.788466
ADAM28	0	0	0.01	0	0.01	0	-0.028163	0.99886
ADAM29	0.02	0	0	0	0	0	-0.989948	0.91872
ADAM32	0.09	0.12	0.13	0.1	0.16	0.09	0.0795506	0.979769
ADAM33	0	0.02	0.07	0.02	0	0.02	-1.33743	0.746274
ADAM7	0	0	0	0.02	0	0	0.933605	0.91872
ADAM8	1.33	1.41	1.43	1.84	2.26	1.91	0.563065	0.0115777
ADAM9	47.99	47.33	48.1	40.91	44.43	42.58	-0.121591	0.00786668
ADAMTS1	2.57	2.47	2.61	4.56	4.22	4.54	0.836962	3.18e-14
ADAMTS10	0	0.02	0.02	0.02	0	0	-0.939761	0.912396
ADAMTS12	0.01	0.01	0	0	0	0	-1.90228	0.801318
ADAMTS13	0.47	0.32	0.23	0.26	0.42	0.32	0.152598	0.89233
ADAMTS14	0.01	0	0.04	0.01	0.01	0	-1.00268	0.840112
ADAMTS15	0.37	0.48	0.36	0.64	0.75	0.71	0.842728	0.00362766
ADAMTS16	1.16	0.97	1.14	1.21	1.17	1.02	0.0847885	0.865397
ADAMTS17	0.03	0.1	0.08	0.12	0.06	0.09	0.268932	0.899549
ADAMTS18	0.01	0	0	0	0.01	0	-0.028163	0.99886
ADAMTS19	0.02	0.03	0.02	0.01	0	0.03	-1.02536	0.774236
ADAMTS2	0.06	0.09	0.07	0.09	0.1	0.05	0.289328	0.91872
ADAMTS20	0.14	0.15	0.15	0.08	0.07	0.08	-0.863988	0.237072
ADAMTS4	0.3	0.31	0.34	0.27	0.24	0.29	-0.220712	0.660714
ADAMTS6	2.04	2.25	2.22	3.58	3.04	3.86	0.671254	5.55e-08
ADAMTS7	0.14	0.2	0.09	0.1	0.08	0.12	-0.450732	0.66224
ADAMTS8	0	0.02	0	0	0.01	0	-0.0281628	0.99886
ADAMTS9	0	0	0	0	0	0.01	0.933605	0.91872
ADAMTSL1	0	0.01	0.01	0.01	0.03	0.03	2.13416	0.375838
ADAMTSL2	0.11	0.06	0.01	0.05	0.04	0.07	-0.151915	0.95247
ADAMTSL3	0.03	0.01	0	0.02	0.01	0.01	-0.0210066	0.99886
ADAMTSL4	7.1	6.17	5.7	3.06	3.46	2.97	-0.969896	1.8e-15
ADAMTSL5	6.24	5.67	5.86	5.42	6.05	5.68	-0.0123638	0.970293
ADAP1	26.6	25.28	27.88	24.14	25.69	25.52	-0.0454741	0.734152
ADAP2	0.12	0.37	0.2	0.22	0.2	0.21	-0.180329	0.91872
ADAR	47.59	46.38	47.97	46.24	48.03	47.74	0.0385752	0.450199
ADARB1	9.38	8.61	8.36	7.54	7.59	6.96	-0.199437	0.0157907
ADARB2	0.03	0.05	0.02	0.02	0.05	0.01	-0.724234	0.718307
ADAT1	14.7	14.97	13.79	15.59	15.78	15.41	0.135327	0.0362722
ADAT2	7.67	6.43	6.3	5.82	5.02	4.97	-0.284012	0.000883
ADAT3	6.65	5.93	6.83	7.02	8.38	7.86	0.302156	0.0849385
ADCK1	2.98	2.44	2.7	3.03	2.41	2.52	0.155233	0.671815
ADCK2	10.94	11.04	10.43	14.81	14.77	14.81	0.491121	3.05e-09
ADCK5	4.94	5.06	5.15	5.08	4.87	4.3	-0.0245288	0.940601
ADCY1	0.04	0.07	0.03	0.07	0.04	0.03	0.0440399	0.987758
ADCY10	0.26	0.26	0.25	0.19	0.2	0.24	-0.275355	0.69231
ADCY2	0.03	0	0.03	0.02	0.02	0.04	0.360877	0.91872
ADCY3	25.08	24.95	25.88	27.5	28.48	27.2	0.150356	0.00394479
ADCY4	0.02	0	0	0	0.02	0.05	1.87155	0.667865
ADCY5	0.02	0.01	0.02	0.02	0.01	0.01	-0.340207	0.91872
ADCY6	4.92	4.88	5.11	3.21	3.42	3.58	-0.506608	1.06e-07
ADCY7	16.63	16.34	17.51	18.2	17.66	18.51	0.0585016	0.478321
ADCY9	5.89	5.81	5.27	5.13	5.6	5.04	-0.00396576	0.99886
ADD1	19.64	19.82	21.1	21.65	21.75	19.8	0.0958335	0.217857
ADD2	0.1	0.07	0.07	0.04	0.12	0.07	-0.413375	0.741329
ADD3	15.36	16.1	16.06	9.15	9.58	10.26	-0.677045	9.84e-24
ADGRA1	0	0	0	0.01	0	0	0.933605	0.91872
ADGRA2	1.39	0.75	1.19	0.69	1.14	0.62	-0.345941	0.274962
ADGRA3	14.22	13.92	13.92	15.61	15.21	15.76	0.219603	0.00083
ADGRB1	0	0	0	0.01	0.01	0.03	3.15456	0.329745
ADGRB2	2.39	2.19	2.36	1.22	1.46	1.38	-0.752288	1.41e-06
ADGRE1	0	0	0.02	0	0	0.02	-0.028163	0.99886
ADGRE2	1.17	0.91	0.73	0.63	0.55	0.48	-0.567073	0.0624971
ADGRE5	19.41	19.66	19.72	21.63	21.39	21.76	0.176596	0.0066542
ADGRF1	5.43	5.29	6.14	4.68	4.95	4.7	-0.178759	0.154741
ADGRF2	0.04	0.04	0	0.02	0.02	0.03	-0.0397573	0.99886
ADGRF3	0.23	0.15	0.24	0.32	0.16	0.15	-0.0202034	0.99886
ADGRF4	0.02	0.13	0.02	0.15	0.19	0.12	1.52879	0.194146
ADGRF5	0.01	0.01	0	0	0.01	0	-0.93823	0.912396
ADGRG1	34.49	34.04	36.48	35.93	34.94	33.94	0.031664	0.740017
ADGRG2	0.06	0.14	0.05	0.08	0.07	0.09	0.0259119	0.99886
ADGRG3	0.03	0.01	0.09	0.02	0.05	0	0.174359	0.956752
ADGRG4	0.01	0.02	0.03	0.02	0.01	0.01	-0.392617	0.91872
ADGRG5	0.16	0.05	0.1	0.02	0.19	0.1	-0.0150976	0.99886
ADGRG6	30.41	31.01	29.59	26.68	27.83	27.48	-0.108937	0.013362
ADGRL1	12.71	11.71	12.12	10.75	10.78	10.2	-0.134438	0.0363704
ADGRL2	0.05	0.08	0.04	0.06	0.05	0.03	-0.250323	0.915914
ADGRL3	0.07	0.03	0.05	0.01	0	0.02	-1.89535	0.13495
ADGRL4	0	0.02	0.01	0	0	0.01	-0.939749	0.912396
ADGRV1	0.02	0.04	0.02	0.01	0	0.02	-1.32394	0.38636
ADH1A	0.04	0	0	0	0	0.04	-0.028163	0.99886
ADH1B	0.05	0.09	0.08	0.13	0.12	0.06	0.582011	0.715177
ADH4	0.2	0.03	0.21	0.14	0.15	0.23	0.163812	0.931055
ADH5	31.14	29.63	30.75	30.28	29.32	30.8	0.0185313	0.912897
ADH6	0.02	0.03	0.06	0.04	0.02	0.13	0.850101	0.741314
ADHFE1	0.32	0.32	0.54	0.45	0.29	0.35	-0.091089	0.939061
ADI1	91.09	97.36	102.24	114.59	114.3	110.14	0.257795	1.01e-08
ADIPOQ	0.17	0.22	0.19	0.14	0.21	0.18	-0.123483	0.91872
ADIPOR1	51	52.9	48.57	47.73	50.27	51.02	0.00427251	0.982142
ADIPOR2	44.39	44.98	43.9	41.93	41.81	41.74	-0.0479124	0.410212
ADIRF	51.73	47.43	51.36	51.11	50.34	50.35	0.0482167	0.806197
ADK	63.62	64.44	62.36	56.72	57.42	57.06	-0.123217	0.0209394
ADM	45.71	44.32	53.21	56.82	57.93	55.25	0.282596	7.5e-05
ADM2	0.49	0.45	0.52	0.1	0.31	0.25	-1.15552	0.0124685
ADM5	6.89	7.07	7.55	9.9	9.91	10.12	0.512745	6.39e-06
ADNP	26.28	26.79	25.38	26.85	28.19	27.67	0.113151	0.0128658
ADNP2	8.05	8.57	8.17	9.24	9.1	8.8	0.168781	0.0431562
ADO	12.47	12.99	12.52	11.88	12.99	12.38	0.00877964	0.958912
ADORA1	1.1	1.41	1.76	1.15	1.39	1.16	-0.127887	0.822227
ADORA2A	0.72	0.95	0.68	0.96	0.77	0.93	0.249894	0.671815
ADORA2B	21.72	20.37	19.29	20.2	19.56	18.34	-0.00685986	0.980069
ADPGK	19.88	20.41	22.64	23.64	23.35	23.89	0.196964	0.00690083
ADPRH	0.02	0	0	0.02	0.03	0	1.44809	0.80089
ADPRHL1	2.92	2.69	3	2.62	2.63	2.73	-0.0694974	0.907854
ADPRM	2.61	2.2	1.88	1.29	1.23	1.2	-0.829783	0.0109519
ADPRS	20.62	22.93	22.15	24.39	22.13	24.05	0.154091	0.139818
ADRA1A	0.41	0.21	0.28	0.64	0.2	0.21	-0.0452204	0.966614
ADRA1B	0.36	0.41	0.13	0.16	0.36	0.12	-0.0984337	0.937944
ADRA2A	0	0	0.01	0	0	0	-0.989948	0.91872
ADRA2B	0.04	0.03	0	0.01	0	0.01	-1.35328	0.735767
ADRA2C	0.49	0.62	0.57	0.58	0.63	0.61	0.154857	0.890221
ADRB1	0.4	0.38	0.59	0.37	0.2	0.33	-0.56071	0.386927
ADRB2	6.55	6.59	5.23	6.06	5.64	5.47	-0.0590856	0.872224
ADRM1	196.07	204.35	216.48	258.78	254.35	265.45	0.37776	4.19e-21
ADSL	31.19	33.36	34.01	39.6	38.02	37.14	0.289851	1.88e-05
ADSS1	1.1	0.67	1.2	0.81	0.64	1.07	-0.212102	0.81064
ADSS2	27.33	28.26	26.96	25.22	27.09	27.7	-0.0067844	0.965901
ADTRP	0.84	0.6	0.63	0.82	0.52	0.73	0.100293	0.91872
AEBP1	0.01	0.1	0.04	0.01	0.06	0.04	-0.34476	0.91872
AEBP2	18.76	19.93	17.66	18.59	16.69	18.15	-0.0168869	0.91872
AEN	12.58	12.39	12.09	16.99	15.89	16.15	0.450186	7.2e-10
AFAP1	11.66	11.54	11.96	8.14	8.19	8.81	-0.4474	9.66e-15
AFAP1L1	10.25	10.02	10.35	10.04	10.73	9.19	0.0343767	0.866655
AFAP1L2	24.75	25.02	25.03	25.81	24.15	25.11	0.0438034	0.634059
AFDN	25.04	25.5	25.37	22.06	22.19	21.95	-0.171057	3.14e-05
AFF1	5.07	5.42	5.77	3.72	4.13	3.85	-0.411923	5.57e-08
AFF2	0	0	0	0	0	0	0.933605	0.91872
AFF3	0.44	0.38	0.42	0.43	0.35	0.43	-0.0646282	0.91872
AFF4	18.48	19.56	18.38	15.96	17.28	16.96	-0.134633	0.00508512
AFG1L	3.71	4.19	4.05	2.98	3.52	3.55	-0.13029	0.626891
AFG3L2	31.58	33.09	33.56	37.51	37.18	39.34	0.253463	9.08e-07
AFMID	14.85	12.41	13.97	12.63	13.34	14.22	-0.0304795	0.91872
AFTPH	14.33	15.03	14.35	13.28	14	13.4	-0.0655004	0.525735
AGA	1.59	1.73	1.32	1.5	1.25	1.31	-0.151557	0.802169
AGAP1	8.78	9.15	9.06	9.76	9.62	9.93	0.0530546	0.55473
AGAP11	1.05	1.02	0.72	0.79	0.95	0.84	-0.0775149	0.91872
AGAP2	5.73	6.17	5.85	5.61	5.66	5.67	-0.0371309	0.882709
AGAP3	29.48	26.93	29.7	29.39	30.77	29.03	0.0995304	0.174867
AGAP4	7.77	7.44	7.45	5.6	8.38	7.85	-0.00965354	0.985309
AGAP5	7.95	8.03	7.24	6.79	7.77	7.01	-0.0696	0.600133
AGAP6	14.76	13.5	13.37	13.59	14	12.88	-0.0045083	0.99576
AGAP9	10.24	8.7	10.53	10.87	9.98	8.74	0.0400026	0.901323
AGBL1	0.03	0.03	0.04	0.03	0.02	0.03	-0.172346	0.91872
AGBL2	1.32	1.62	1.29	1.32	0.92	0.8	-0.390748	0.273372
AGBL3	1.09	1.21	0.77	1.2	0.86	1.21	0.249244	0.67652
AGBL4	0	0.03	0	0	0.01	0.02	0.867948	0.91872
AGBL5	19.21	20.09	19.93	16.08	16.47	15.92	-0.249115	0.00109542
AGER	2.56	2.31	3.15	2.79	2.53	1.99	-0.081593	0.915914
AGFG1	28.61	29.18	27.76	25.13	25.02	25.52	-0.116242	0.0280412
AGFG2	11.84	12.86	11.42	11	10.66	9.88	-0.289089	0.000989
AGGF1	15.16	15.3	15.42	12.13	12.33	12.28	-0.283957	5.85e-06
AGK	28.1	26.35	27.22	30.05	30.39	29.62	0.0975883	0.150516
AGL	8	8.61	8.49	8.17	8.11	8.42	0.0187307	0.91872
AGMAT	2.71	3.29	3.16	3.59	3.38	3.72	0.263047	0.158672
AGMO	0.09	0.06	0.02	0.08	0.02	0.04	-0.0234339	0.99886
AGO1	9.17	9.08	9.31	8.37	9.03	9.15	-0.0312184	0.812479
AGO2	8.52	8.05	8.19	7.63	7.7	7.64	-0.0698562	0.272377
AGO3	5.55	5.35	5.12	5.17	5.08	4.96	-0.0179162	0.91872
AGO4	2.53	2.73	2.36	1.82	1.8	1.96	-0.396569	0.00241647
AGPAT1	22.79	23.01	23.25	19.83	20.96	19.3	-0.160397	0.0507712
AGPAT2	16.68	15.7	17.82	17.21	18.34	19.54	0.166104	0.168828
AGPAT3	10.13	9.83	9.83	9.22	9.46	8.99	-0.0668984	0.496693
AGPAT4	0.74	0.82	0.78	0.61	0.52	0.53	-0.447484	0.0583318
AGPAT5	9.9	10.44	10.23	11.39	11.64	11.94	0.228079	0.000848
AGPS	17.19	18.52	18.31	17.92	19.21	18.96	0.0896379	0.126706
AGR2	0	0.03	0.03	0	0.03	0.03	-0.0415601	0.99886
AGRN	51.63	49.09	54.07	47.13	50.18	48.25	-0.0517357	0.349229
AGRP	0.12	0.13	0	0.11	0	0	-0.938221	0.912396
AGT	0.08	0	0	0.07	0.07	0.02	1.2153	0.714557
AGTPBP1	16.34	15.53	14.28	11.44	12.35	12.36	-0.293596	2.2e-05
AGTRAP	18.28	21.32	20.78	21.08	20.05	19.95	0.0449265	0.857141
AGXT	0.2	0.22	0.22	0.18	0.29	0.36	0.465422	0.645181
AHCTF1	40.62	42.19	38.07	37.97	37.43	37.52	-0.0602253	0.239404
AHCY	333.65	338.81	331.25	325.58	312.64	318.54	-0.0365313	0.402941
AHCYL1	77.5	73.08	75.12	62.47	62.73	62.93	-0.231293	1.87e-10
AHCYL2	3.27	3.21	3.26	2.81	2.84	2.76	-0.180421	0.244132
AHDC1	4.87	4.99	5.29	5.92	6.27	6.1	0.314413	0.000205
AHI1	6.25	6.37	6.72	5.35	5.36	5.26	-0.23061	0.0362984
AHNAK	58.27	59.91	61.85	54.34	57.59	56.24	-0.0469859	0.279594
AHNAK2	1.49	1.46	1.57	2.47	2.71	2.74	0.846414	4.04e-27
AHR	9.85	9.64	9.23	7.88	8.3	8.73	-0.169563	0.0257313
AHRR	1.15	1.05	1.38	1.39	1.6	1.57	0.370764	0.0713854
AHSA1	186.5	189.5	191.01	187.07	192.51	183.33	0.0259735	0.718496
AHSG	0	0.04	0.04	0	0.04	0	-0.93977	0.912396
AICDA	0.29	0.07	0.13	0.22	0.24	0.33	0.702394	0.485974
AIDA	76.24	78.06	72.7	75.63	72.95	73.54	0.00573226	0.950428
AIF1	0.55	0.12	0.09	0	0.54	0	-0.429558	0.91872
AIF1L	11.65	12.58	11.77	9.52	9.81	9.99	-0.257614	0.0026156
AIFM1	39.77	40.42	38.86	34.16	34.63	32.76	-0.192009	0.00122813
AIFM2	18.19	19.57	19.5	19.99	19.05	19.55	0.0713969	0.468248
AIFM3	0.05	0.03	0	0.04	0.05	0.02	0.708264	0.877767
AIG1	49.25	48.25	48.32	38.53	36.8	36.56	-0.439526	5.82e-12
AIM2	0.02	0	0.04	0.02	0.01	0.02	-0.895393	0.91872
AIMP1	30.75	31.37	30.12	31.63	33.15	31.98	0.0831135	0.192528
AIMP2	76.83	75.82	79.92	95.69	93.72	94.9	0.328657	1e-10
AIP	30.64	30.78	31.42	26.89	25.06	24.63	-0.241534	0.0077707
AIPL1	0.74	0.43	0.46	0.5	0.49	0.45	-0.111492	0.91872
AIRE	0	0.06	0.05	0	0	0	-2.90425	0.465533
AJAP1	0	0.01	0	0	0	0.02	-0.0281628	0.99886
AJM1	0.54	0.39	0.89	0.9	0.92	0.98	0.648027	0.0957568
AJUBA	57.55	57.47	60.88	64.26	67.45	65.36	0.26299	1.41e-11
AK1	40.09	40.8	41.52	40.59	41.26	41.42	0.0703021	0.553058
AK2	165.22	153.94	161.64	157.59	148.6	144.84	-0.0614627	0.140409
AK3	16.82	18.3	16.16	13.26	13.52	13.88	-0.296785	8.49e-06
AK4	25.94	27.51	26.7	26.22	27.23	26.97	0.0420443	0.520619
AK5	0.17	0.14	0.1	0.16	0.18	0.23	0.558361	0.569632
AK6	13.66	15.03	12.82	12.86	14.08	12.62	-0.015182	0.947617
AK7	0.27	0.2	0.19	0.2	0.25	0.38	0.305554	0.786568
AK8	0.16	0.15	0.2	0.04	0.07	0.35	-0.282531	0.91872
AK9	0.35	0.34	0.45	0.44	0.29	0.45	-0.12799	0.91872
AKAP1	22.58	23.17	23.02	25.82	26.04	25.75	0.209543	8.18e-05
AKAP10	14.36	13.83	14.27	12.61	12.83	12.08	-0.146354	0.0584715
AKAP11	11.6	11.96	12.02	10.45	11.14	11.42	-0.0807454	0.215389
AKAP12	4.85	4.53	4.25	6.01	5.5	6.09	0.408099	5.72e-07
AKAP13	6.45	6.59	6.64	6.15	6.36	6.32	-0.0747275	0.35011
AKAP17A	16.17	15.34	16.63	16.74	16.43	15.95	0.0645765	0.570873
AKAP3	0.08	0.07	0.08	0	0.02	0.05	-1.82963	0.288336
AKAP5	0.39	0.35	0.39	0.64	0.65	0.77	0.904066	0.000766
AKAP6	0.21	0.25	0.12	0.13	0.15	0.14	-0.444521	0.373149
AKAP7	2.66	2.78	2.51	2.53	2.06	2.85	-0.105077	0.830972
AKAP8	11.07	10.7	10.81	15.25	14.46	14.42	0.475349	1.8e-11
AKAP8L	23.64	22.09	22.77	22.42	21.1	20.88	-0.0527788	0.707559
AKAP9	14.29	14.2	14.44	12.72	13.14	12.56	-0.10442	0.0247433
AKIP1	23.93	22.44	23.17	22.67	21.6	23.72	0.000155	0.999985
AKIRIN1	26.53	28.06	27.91	30.31	29.27	31.49	0.1798	0.00490477
AKIRIN2	31.29	28.9	29.95	26.81	28.24	27.09	-0.0980259	0.275222
AKNA	8.38	8.63	7.89	6.44	7.25	6.34	-0.264392	0.00154718
AKNAD1	0.29	0.36	0.31	0.34	0.17	0.39	-0.0554766	0.964494
AKR1A1	44.46	41.62	44.18	37.4	37.17	36.66	-0.183642	0.0118627
AKR1B1	90.72	94.67	91.01	78.84	80.52	80.31	-0.163643	0.00130299
AKR1B10	0.39	0.79	0.34	0.34	0.53	0.68	0.125948	0.91872
AKR1B15	10.34	9.09	9.06	7.64	7.5	7.99	-0.241947	0.117665
AKR1C1	0	0.04	0.03	0	0	0.02	-2.29134	0.518986
AKR1C2	0	0.02	0.02	0	0.1	0	-0.0486216	0.99886
AKR1C3	0.09	0.05	0	0.09	0.09	0.03	0.384311	0.924333
AKR1D1	0.13	0.21	0.26	0.44	0.41	0.12	0.714374	0.460091
AKR1E2	0.03	0.04	0.07	0	0.09	0	-1.02663	0.830972
AKR7A2	15.17	15.83	15.16	16.13	15.2	15.24	0.0498411	0.750234
AKR7A3	0.83	0.16	0.42	0.25	0.26	0.33	-0.882912	0.419793
AKT1	55.04	51.25	55.02	55.4	52.35	54.38	0.0497664	0.501753
AKT1S1	77.69	75.1	84.78	94.32	102.77	96.93	0.347712	1.15e-11
AKT2	34.9	33.75	36.6	34.54	32.16	35.64	0.0206258	0.861215
AKT3	15.08	13.35	13.45	12.4	12.1	11.7	-0.218827	0.000655
AKTIP	25.16	24.28	23.67	20.43	21.35	18.57	-0.232336	0.00530167
ALAD	10.91	10.67	11.38	11.19	11.03	11.09	0.055605	0.727584
ALAS1	43.27	42.22	40.44	34.33	34.74	33.93	-0.243544	1.35e-05
ALAS2	0.06	0.09	0.03	0.06	0.03	0	-1.04418	0.771118
ALCAM	77.97	77.68	71.3	68.05	70.04	69.28	-0.0868991	0.0539193
ALDH16A1	17.08	16.42	16.74	18.24	17.43	17.08	0.0902908	0.341318
ALDH18A1	39.8	37.33	38.45	42.7	41.97	41.18	0.158479	0.00148827
ALDH1A1	0.38	0.28	0.18	0.25	0.32	0.3	0.102663	0.938132
ALDH1A2	0	0	0	0	0	0.02	0.933605	0.91872
ALDH1A3	22.57	23.79	23.55	39.33	35.63	38.13	0.726292	1.11e-42
ALDH1B1	8.59	8.59	8.68	9.97	10.84	9.59	0.270706	0.00602799
ALDH1L1	0.62	0.46	0.49	0.47	0.36	0.56	-0.144023	0.8929
ALDH1L2	0.16	0.14	0.14	0.13	0.12	0.14	-0.16642	0.909226
ALDH2	1.09	1.02	0.85	0.95	1.14	0.93	0.0674643	0.867487
ALDH3A1	0.35	0.39	0.42	0.23	0.28	0.46	-0.19982	0.878975
ALDH3A2	40.18	41.22	41.42	34.54	34.65	33.5	-0.220112	1.26e-06
ALDH3B1	18.67	18.24	17.61	12.35	12.28	12.51	-0.518901	1.29e-12
ALDH3B2	3.78	3.26	3.38	2.3	2.3	2.3	-0.588875	0.00128711
ALDH4A1	6.04	6.49	6.56	6.05	5.43	5.79	-0.0982213	0.598272
ALDH5A1	0.69	0.59	0.77	0.63	0.94	0.7	0.162012	0.758936
ALDH6A1	6.59	6.76	5.18	4.69	4.97	4.64	-0.212865	0.0464828
ALDH7A1	25.74	25.93	24.4	21.14	20.81	21.55	-0.223413	1.27e-05
ALDH8A1	0.06	0.12	0.1	0.14	0.22	0.11	1.03633	0.448749
ALDH9A1	34.14	35.14	33.38	29	31.66	31.3	-0.121816	0.0721762
ALDOA	875.56	869.8	889.21	806.32	792.52	785.03	-0.107302	8.82e-05
ALDOB	0.02	0	0	0	0	0	-0.989948	0.91872
ALDOC	4.52	5.11	4.37	2.72	2.39	2.26	-0.887644	1.71e-05
ALG1	10.13	11.53	10.68	16.95	18.1	16.77	0.630338	1.25e-13
ALG10	5.21	5.57	4.8	5.25	6.16	5.89	-0.0371489	0.849476
ALG10B	4.06	4.02	3.84	3.52	3.57	3.33	-0.20195	0.0226444
ALG11	3.17	3.45	3.41	3.87	4.35	4.11	0.335866	0.0012241
ALG12	5.93	5.17	5.48	6.27	6.7	6.76	0.343771	0.00455632
ALG13	11.33	11.2	12.54	11.72	11.51	11.31	-0.0842857	0.472998
ALG14	15.29	16.07	13.47	22.45	21.91	18.4	0.463756	2.04e-06
ALG1L	3.99	3.68	4.68	4.85	4.88	3.92	-0.235205	0.432401
ALG1L2	2.69	1.45	1.48	0.47	1.62	1.37	-0.63132	0.372099
ALG2	10.02	11.22	10.11	14.02	14.26	15.28	0.511856	1.42e-09
ALG3	49.91	52	54.6	57.46	58.59	57.98	0.202804	0.00073
ALG5	21.04	20.31	17.65	29.14	28.64	28.91	0.607162	3.14e-11
ALG6	4.62	4.93	4.58	6.56	6.77	7.28	0.580628	1.27e-07
ALG8	32.91	34.69	31.96	34.61	36.54	34.58	0.123669	0.128625
ALG9	8.66	9.73	9.43	11.4	10.65	10.75	0.267988	0.00722564
ALK	0.06	0.05	0.06	0.05	0.01	0.06	-0.50792	0.827971
ALKAL1	0.05	0	0	0	0	0	-0.989948	0.91872
ALKAL2	0.08	0.05	0.23	0.04	0.04	0.08	-1.0102	0.727109
ALKBH1	7.34	7.47	7.33	7.2	8.1	7.29	0.0658857	0.775071
ALKBH2	20.84	19.43	20	20.05	19.16	17.96	-0.039135	0.892824
ALKBH3	23.62	28.73	24.25	28.3	28.88	26.87	0.171836	0.094227
ALKBH4	5.57	5.58	5.89	7.51	7.71	7.78	0.472516	0.00032
ALKBH5	23.37	21.83	22.57	25.97	26.08	27.25	0.262685	8.89e-06
ALKBH6	14.76	14.45	14.97	13.8	15.89	13.28	0.00881662	0.988522
ALKBH7	18.95	18.64	18.74	14.68	20.6	16.55	-0.0567584	0.859511
ALKBH8	6.71	8.42	7.43	9.88	10	9.44	0.422846	4.91e-06
ALLC	0.06	0	0.12	0.1	0	0	-0.585139	0.91872
ALMS1	3.48	3.78	3.5	3.36	3.66	3.62	0.0235615	0.916806
ALOX12	1.33	1.25	1.09	0.91	0.93	0.78	-0.46215	0.116635
ALOX12B	0.38	0.48	0.4	0.25	0.31	0.31	-0.49642	0.522552
ALOX15	0.12	0.03	0.1	0	0.09	0	-1.59422	0.466209
ALOX15B	0	0	0.02	0	0	0	-0.989948	0.91872
ALOX5AP	0.22	0.33	0.29	0	0.36	0.15	-0.623604	0.812479
ALOXE3	3.55	3.84	3.96	5.64	5.47	5.09	0.540546	2.98e-05
ALPG	0.55	0.48	0.72	0.21	0.22	0.43	-0.984129	0.0879206
ALPI	0	0.02	0.02	0.02	0	0	-0.939761	0.912396
ALPK1	4.23	3.74	3.63	2.84	2.9	2.56	-0.450726	0.00021
ALPK2	0.06	0.09	0.03	0.08	0.05	0.04	-0.0401292	0.995962
ALPK3	0.15	0.13	0.15	0.1	0.12	0.11	-0.33427	0.634209
ALPL	0	0	0	0	0.02	0	0.933605	0.91872
ALPP	136.6	139.44	156.31	101.12	101.27	101.75	-0.471289	6.13e-26
ALS2	7.19	7.35	7.2	7.95	7.64	7.89	0.164701	0.0689425
ALS2CL	22.51	22.07	21.05	21.46	23.96	22.26	0.115299	0.101393
ALX3	1	1.06	0.84	1.11	1.31	1.34	0.410038	0.357398
ALX4	0.04	0.04	0.07	0.01	0	0	-3.91715	0.035999
ALYREF	200.67	204.68	207.9	219.15	206.1	200.38	0.065676	0.254863
AMACR	2.01	1.73	2.2	2.11	1.98	1.71	0.0251418	0.946814
AMBRA1	10.07	10.38	11.01	9.93	10.75	10.57	0.0139041	0.92401
AMD1	46.18	45.66	45.97	46.44	47.52	46.44	0.0646424	0.230965
AMDHD1	0.14	0.13	0.09	0.07	0.12	0.09	-0.350583	0.891529
AMDHD2	9.06	8.26	8	7.41	7.67	7.02	-0.146034	0.273447
AMER1	2.32	2.43	2.48	2.71	2.79	2.66	0.209738	0.0785005
AMER2	0.04	0.03	0.04	0.04	0.04	0.02	-0.0200634	0.99886
AMER3	0.05	0.07	0.04	0.05	0.11	0.06	0.492895	0.751075
AMFR	25.62	26.21	24.89	21.47	21.08	21.83	-0.227665	9.75e-05
AMH	2.38	2.37	2.93	4.84	5.78	5.15	1.07268	7.34e-09
AMHR2	0.05	0.04	0	0	0	0	-1.90228	0.801318
AMIGO1	0.99	0.81	1.04	1.33	1.38	1.15	0.480993	0.0342412
AMIGO2	20.1	19.8	19.93	15.34	15.68	15.71	-0.312704	1.85e-06
AMIGO3	2.47	2.29	2.57	4.98	4.66	4.61	0.994621	1.63e-11
AMMECR1	6.6	5.75	6.17	7.73	7.28	7.65	0.32665	0.00014
AMMECR1L	11.82	11.5	11.7	12.7	13.15	13.63	0.173577	0.0165624
AMN	0.41	0.41	0.41	0.5	0.3	0.44	0.349492	0.620994
AMN1	0.5	0.62	0.52	0.43	0.32	0.44	-0.318227	0.518467
AMOT	0.02	0.03	0.03	0.01	0.03	0.02	-0.225954	0.93331
AMOTL1	29.7	31.38	28.24	27.06	25.51	25.77	-0.230756	7.43e-10
AMOTL2	47.66	45.64	45.8	36.15	36.7	37.33	-0.300379	5.67e-14
AMPD2	17.58	18.34	17.84	17.82	18.3	17.68	0.0359121	0.782539
AMPD3	0.16	0.14	0.2	0.15	0.09	0.08	-0.664077	0.494841
AMPH	0	0	0	0	0.02	0	0.933605	0.91872
AMT	1.32	1.3	1.38	0.58	0.73	0.53	-1.05819	0.00590158
AMTN	0	0	0	0.05	0	0	0.933605	0.91872
AMY1B	0	0.06	0	0.06	0.03	0	0.504425	0.91872
AMY2B	0.36	0.52	0.37	0.37	0.35	0.45	-0.0329867	0.989498
AMZ1	0.05	0.01	0.16	0.06	0.03	0.09	0.0866051	0.975563
AMZ2	35.58	36.55	36.32	35.44	33.94	33.77	-0.0389675	0.786568
ANAPC1	30.04	30.68	30.37	27.09	28.66	27.23	-0.0641834	0.187078
ANAPC10	11.53	12.53	12.95	13.54	11.69	9.58	-0.103999	0.714952
ANAPC11	31.38	30.45	29.95	29.86	31.18	31.03	0.0581903	0.75422
ANAPC13	44.25	44.88	43.26	48.42	44.2	47.36	0.148407	0.0544692
ANAPC15	83.71	75.91	81.97	87.35	83.56	89.15	0.137305	0.0637136
ANAPC16	23.45	24.96	23.77	20.31	20.37	20.81	-0.18629	0.00243514
ANAPC2	12.74	11.88	12.68	16.19	17.29	15.85	0.438871	3.55e-08
ANAPC4	11.45	11.22	11.74	13.38	12.35	12.18	0.116323	0.329049
ANAPC5	56.11	60.47	54.93	56.92	56	57.61	0.026846	0.799442
ANAPC7	21.43	22.12	23.84	25.96	24.34	25.84	0.213025	0.00381217
ANG	2.82	2.51	3.32	1.95	1.38	1.07	-0.957536	0.0114208
ANGEL1	7.46	6.98	6.87	5.85	5.67	5.86	-0.254763	0.00388211
ANGEL2	26.41	27.5	26.75	35.82	36.67	35.51	0.461294	2.34e-28
ANGPT1	0	0.12	0.04	0.11	0.06	0.02	0.347942	0.91872
ANGPT2	0.12	0.12	0.24	0.06	0.07	0.15	-0.704024	0.450947
ANGPT4	0.2	0.18	0.19	0.2	0.13	0.11	-0.324843	0.776846
ANGPTL1	0	0	0.02	0.03	0	0.02	1.45488	0.799442
ANGPTL2	0.02	0.07	0.02	0.02	0.03	0.01	-0.318615	0.91872
ANGPTL3	0.02	0.02	0.05	0	0	0.05	-0.74881	0.877846
ANGPTL4	0.03	0	0.03	0	0.03	0	-0.895269	0.91872
ANGPTL5	0.02	0	0.04	0.06	0.02	0.02	0.730866	0.873357
ANGPTL6	0.14	0.04	0.07	0.04	0.1	0.04	-0.500176	0.90533
ANGPTL7	0	0	0	0	0.05	0	0.933605	0.91872
ANGPTL8	0.13	0.07	0.13	0.31	0.19	0.12	0.979432	0.682216
ANK1	0	0	0.01	0	0.01	0	-0.028163	0.99886
ANK2	0.2	0.18	0.2	0.14	0.15	0.19	-0.391716	0.504853
ANK3	0.67	0.75	0.61	0.38	0.44	0.36	-0.742889	0.00312731
ANKAR	0.95	1.02	1.12	0.77	0.82	0.77	-0.300174	0.410178
ANKDD1A	0.99	0.9	0.74	0.9	1.12	0.69	0.0822364	0.91872
ANKDD1B	0.19	0.15	0.07	0.25	0.19	0.09	0.405519	0.825867
ANKEF1	6.75	7.05	6.86	8.71	9.31	8.56	0.366429	7.71e-06
ANKFN1	0.04	0.05	0.04	0.03	0.04	0.04	-0.517196	0.767013
ANKFY1	12.43	12.95	12.8	15.21	15.05	14.62	0.258078	5.01e-07
ANKH	17.51	16.28	16.42	15.89	16.83	14.88	0.0105234	0.946904
ANKHD1	19.28	19.24	14.91	12.07	12.82	15.31	-0.320973	0.223637
ANKHD1-EIF4EBP3	8.17	7.69	9.39	9.04	8.65	7.28	0.0206436	0.946915
ANKIB1	28.61	29.82	30.49	26.24	27.72	27.3	-0.0936622	0.0612719
ANKK1	0.02	0.02	0	0.03	0	0.04	1.45738	0.799442
ANKLE1	0.72	0.76	0.74	0.71	0.72	1.12	0.252617	0.659388
ANKLE2	33.84	31.04	32.01	34.76	35.46	35.99	0.2061	1.12e-05
ANKMY1	3.95	3.9	4.16	3.88	4.59	4.24	0.126148	0.536279
ANKMY2	19.57	19.37	18.96	15.94	16.31	16	-0.227447	0.00314703
ANKRA2	5.43	4.66	4.36	2.51	2.59	2.82	-0.812749	5.72e-06
ANKRD1	2.02	1.65	1.36	0.96	1.02	1.18	-0.637484	0.0808549
ANKRD10	81.18	77.35	73.44	56.17	60.24	55.88	-0.482232	8.62e-33
ANKRD11	24.25	23.12	25.01	21.91	23.11	21.89	-0.0812518	0.102644
ANKRD12	9.13	8.37	8.27	6.28	6.71	6.75	-0.272939	4.16e-05
ANKRD13A	27.89	29.65	26.87	35.06	34.43	34.87	0.345978	2.39e-12
ANKRD13B	21.25	20.56	21.24	19.27	19.45	19.42	-0.0647982	0.464646
ANKRD13C	17.11	17.74	15.88	17.38	18.11	18.56	0.131533	0.0696824
ANKRD13D	13.61	12.26	13.29	13.14	13.68	11.72	0.0141972	0.947736
ANKRD16	6.69	6.45	6.86	7.61	7.95	8.18	0.286458	0.0414523
ANKRD17	23.66	23.18	21.99	20.89	21.54	21.32	-0.0916132	0.0578422
ANKRD18A	3.04	3.83	3.23	3.47	3.86	3.34	0.250461	0.0962925
ANKRD18B	3.21	2.71	2.76	3.2	3.37	3.18	0.203411	0.274272
ANKRD2	129.28	136.72	142.68	97.78	100.34	101.04	-0.421162	1.35e-19
ANKRD20A1	0.12	0.09	0.09	0.07	0.09	0.05	-0.464459	0.809291
ANKRD22	3.76	3.95	3.3	2.18	2.34	2.27	-0.661543	5.28e-06
ANKRD23	1.14	0.6	0.69	0.86	0.94	0.89	0.175601	0.812479
ANKRD24	0.13	0.18	0.1	0.28	0.27	0.23	0.830175	0.273093
ANKRD26	3.05	2.91	3.29	3.08	3.2	3.46	0.0921067	0.576973
ANKRD27	19.01	19.36	18.26	14.66	14.75	14.71	-0.325055	1.69e-08
ANKRD28	28.55	28.01	26.62	22.98	22.67	22.87	-0.275824	4.26e-09
ANKRD29	0.57	0.51	0.58	0.32	0.31	0.41	-0.617601	0.0678324
ANKRD30B	0	0	0.02	0.03	0	0.04	2.19402	0.545754
ANKRD31	0.06	0.12	0.15	0.09	0.14	0.1	0.162083	0.91872
ANKRD33B	5.27	5.46	5.53	4.18	4.41	4.55	-0.253571	0.000877
ANKRD34A	0.58	0.6	0.68	0.5	0.51	0.65	-0.133573	0.868187
ANKRD35	0	0.02	0	0	0.02	0	-0.0281628	0.99886
ANKRD36	3.58	4.1	3.55	3.28	3.26	3.53	-0.120593	0.436409
ANKRD36B	6.3	7.3	6.83	5.24	5.44	5.61	-0.370874	0.000643
ANKRD36C	1.11	0.97	0.91	0.73	0.9	0.89	-0.224608	0.364572
ANKRD37	1.15	1.17	0.91	1.87	1.92	0.86	0.554625	0.458132
ANKRD39	9.87	9.75	9.85	13.04	11.22	10.74	0.285142	0.140496
ANKRD40	19.91	20.03	19.62	21.29	21.8	22.38	0.169328	0.00381311
ANKRD40CL	1.06	0.99	0.43	0.79	1.22	1.27	0.454779	0.650036
ANKRD42	7.64	7.65	7.47	7.41	7.62	8.48	0.0684365	0.684574
ANKRD44	0.03	0.09	0.08	0.07	0.05	0	-0.914216	0.595138
ANKRD45	0.22	0.19	0.24	0.09	0.17	0.32	-0.267763	0.878503
ANKRD46	3.36	2.99	2.54	2.71	2.62	2.59	-0.126742	0.710457
ANKRD49	8.82	9.51	7.59	8.92	9.52	9.21	0.131493	0.471525
ANKRD50	3.54	3.46	3.36	3.46	3.63	3.38	0.0529646	0.771118
ANKRD52	22.59	22.42	24.65	25.13	26.73	25.77	0.199715	1.45e-05
ANKRD53	0.03	0.09	0.11	0.03	0.14	0.03	-0.202782	0.941127
ANKRD54	11.98	11.65	11.73	14.74	14.93	13.77	0.282845	0.00254123
ANKRD55	0.03	0	0	0.03	0	0	-0.028163	0.99886
ANKRD6	0.33	0.27	0.3	0.21	0.32	0.33	-0.0416119	0.967782
ANKRD60	0.5	0.2	0.4	0.29	0.31	0.29	-0.311425	0.737042
ANKRD61	0.6	0.61	0.41	0.55	0.52	0.71	0.163319	0.91872
ANKRD62	0.12	0.07	0.09	0.14	0.18	0.12	0.65542	0.495677
ANKRD63	0	0.04	0.01	0.06	0.05	0.02	1.40513	0.516159
ANKRD65	2.79	2.37	2.04	3	3.64	2.58	0.319717	0.28788
ANKRD9	6.52	5.95	5.97	5.1	5.28	4.87	-0.202838	0.0399123
ANKS1A	8.53	8.52	8.07	6.61	7.11	6.76	-0.243542	0.00128153
ANKS1B	0.13	0.14	0.15	0.18	0.1	0.17	0.180985	0.856686
ANKS3	6.21	5.83	5.93	6.28	6.77	5.91	0.100869	0.647319
ANKS4B	0.38	0.33	0.31	0.28	0.47	0.32	0.108618	0.91872
ANKS6	19.69	20.71	20.01	19.66	19.52	19.54	-0.0142545	0.91872
ANKUB1	0	0	0.08	0.02	0.06	0	-1.47902	0.811569
ANKZF1	16.19	15.67	15.34	12.02	11.73	11.5	-0.377965	6.36e-06
ANLN	169.85	176.64	168.26	188.81	194.19	193.88	0.201999	7.19e-13
ANO1	0.11	0.13	0.14	0.39	0.21	0.33	1.33258	0.0183434
ANO10	11.68	12.02	11.52	11	11.03	11.04	-0.0590668	0.741344
ANO2	3.47	3.32	3.34	2.79	2.2	2.82	-0.378788	0.0541737
ANO4	0	0	0	0	0	0.02	0.933605	0.91872
ANO6	28.61	29.04	27.26	26.23	25.12	27.27	-0.0712081	0.238514
ANO7	0.04	0.03	0.06	0.11	0.06	0.05	0.808949	0.64917
ANO8	5.04	3.97	4.98	3.5	4.22	3.93	-0.228994	0.104342
ANO9	9.42	8.39	8.01	5.9	7.11	5.44	-0.441513	0.000372
ANOS1	1.92	1.82	2.19	2.02	2.45	2.16	0.123255	0.651931
ANP32A	88.26	91.9	95.67	82.48	84.48	84.3	-0.0980845	0.0389482
ANP32B	302.96	297.21	315.78	296.13	314.12	320.61	0.0594822	0.207849
ANP32C	0.08	0	0	0	0	0	-0.989948	0.91872
ANP32D	0	0	0.05	0.03	0.07	0	-0.028163	0.99886
ANP32E	67.85	72.15	68.92	62.03	65.99	66.83	-0.0649782	0.23338
ANPEP	0.16	0.11	0.1	0.07	0.24	0.14	0.330737	0.832923
ANTKMT	12.58	11.1	11.63	11.06	11.91	12.17	0.0266216	0.933747
ANTXR1	14.64	16.23	16.16	15.41	14.86	15.46	-0.083834	0.280107
ANTXR2	2.27	1.75	2.04	2.29	2.84	1.98	0.330578	0.045004
ANTXRL	0	0	0.04	0	0.04	0	-0.028163	0.99886
ANXA1	560.02	568.69	550.92	490.91	502.2	494.05	-0.138771	3.74e-07
ANXA10	0.04	0.08	0.18	0.11	0.04	0.04	-0.700506	0.827338
ANXA11	86.98	81.41	86.69	75.26	71.38	73.34	-0.191231	8.2e-06
ANXA13	0	0.04	0	0	0	0	-0.989948	0.91872
ANXA2	900.83	927.03	883.45	1042.13	958.82	990.65	0.182889	1.7e-07
ANXA2R	1.02	1.16	1.1	0.87	0.71	0.67	-0.502558	0.433207
ANXA3	182.04	188.36	174.47	162.38	165	161.2	-0.120316	0.00439941
ANXA4	18.42	19.58	18.65	16.57	15.74	16.76	-0.153124	0.0683403
ANXA5	121.17	133.01	124.25	129.38	127.01	128.75	0.0624538	0.286544
ANXA6	0.18	0.2	0.15	0.04	0.34	0.15	0.0177177	0.99886
ANXA7	67.9	68.6	67.3	66.19	64.63	65.27	-0.0168466	0.884533
ANXA8	97.9	104.88	104.58	116.49	113	121.91	0.234259	2.62e-07
ANXA8L1	84.71	81.23	83.14	104.74	95.38	99.28	0.299364	1.8e-10
ANXA9	8.32	9.7	9	6.44	6.02	6.23	-0.476243	0.000975
AOAH	0.21	0.09	0.18	0.14	0.18	0.13	-0.0700129	0.950754
AOC1	0.02	0	0	0	0.02	0	-0.028163	0.99886
AOC2	2.44	2.3	2.69	2.8	2.71	2.47	0.141944	0.661129
AOC3	1.19	1.14	1.23	1.49	1.58	1.52	0.489998	0.0348019
AOPEP	7.93	8.37	8.55	9.8	9.67	10.09	0.217002	0.0483628
AOX1	0.83	0.77	0.64	0.85	0.64	0.69	0.000182	0.999985
AP1AR	11.36	11.19	11	11.93	12.96	13.77	0.215219	0.0207368
AP1B1	66.09	65.92	66.07	61.2	60.57	60.45	-0.0826339	0.0380234
AP1G1	25.26	25.71	26.41	28.65	29.03	28.11	0.185301	1.06e-05
AP1G2	38.69	37.82	38.64	33.55	36.14	33.82	-0.140978	0.0175795
AP1M1	7.12	6.66	7.04	8.18	8.27	7.92	0.264356	7.18e-07
AP1M2	91.1	88.8	89.95	82.76	82.73	82.1	-0.0869582	0.0862832
AP1S1	138.18	133.65	137.4	121.28	113.49	121.42	-0.163681	0.00082
AP1S2	13.37	14.13	14.3	12.7	14.23	12.94	-0.0424991	0.827027
AP1S3	15.52	13.57	13.08	12.13	13.42	13.12	-0.0499671	0.750962
AP2A1	40.47	37.98	40.61	34.43	35.08	33.52	-0.171542	0.000822
AP2A2	18.98	21.09	19.15	20.85	19.23	19.69	-0.0202888	0.910951
AP2B1	127.96	128.16	125.59	110.1	113.47	109.45	-0.15742	1.17e-08
AP2M1	302.8	317.2	319.14	307.03	307.02	304.94	0.00538271	0.936875
AP2S1	279.17	278.57	284.69	286.47	263.69	264.86	-0.0109637	0.91872
AP3B1	28.04	28.19	28.69	26.18	25.02	25.26	-0.111212	0.0566353
AP3B2	0.46	0.29	0.43	0.42	0.39	0.37	0.0813094	0.91872
AP3D1	42.5	42.45	43.45	46.74	47.44	45.4	0.150499	0.00017
AP3M1	24.38	24.18	23.65	21.53	23.22	22.89	-0.0602494	0.394571
AP3M2	7.7	7.49	7.11	5.93	6.97	6.23	-0.203819	0.0854106
AP3S1	49.33	48.11	49.9	46.47	46.43	50.22	-0.00187802	0.99886
AP3S2	9.03	7.97	7.68	7.06	8.14	7.61	-0.0772702	0.568538
AP4B1	10.92	11.66	9.99	14.74	12.42	13.06	0.284385	0.0111841
AP4E1	9.01	8.88	8.36	7.73	7.84	7.66	-0.132525	0.0909522
AP4M1	4.31	4.39	4.95	4.08	4.01	4.61	0.099842	0.758455
AP4S1	3.31	3.32	3.63	4.03	3.94	4.77	0.340893	0.0243096
AP5B1	5.85	5.32	5.25	6.93	7.76	7.57	0.473531	4.92e-10
AP5M1	2.32	2.59	2.65	2.58	2.62	2.46	0.0551024	0.777183
AP5S1	5.87	5.86	6.67	9.41	9.37	9.34	0.684291	7.66e-10
AP5Z1	5.41	5.49	5.85	7.43	8.33	7.52	0.511195	4.48e-10
APAF1	6.43	6.27	6.85	5.71	6.34	5.85	-0.115256	0.253277
APBA1	0.01	0.02	0.02	0.02	0.02	0	-0.0319876	0.99886
APBA2	0.04	0	0.03	0	0.02	0.02	-0.999432	0.838538
APBA3	8.27	8.49	8.91	7.98	7.65	7.41	-0.100718	0.603745
APBB1	0.14	0.06	0.04	0	0.16	0.04	-0.163947	0.951785
APBB1IP	0.16	0.12	0.07	0.06	0.22	0.15	0.294693	0.906461
APBB2	29.9	29.82	28.65	17.53	19.2	17.99	-0.652229	2.51e-51
APBB3	2.51	2.87	2.92	3.12	2.61	2.77	0.0749419	0.884586
APC	3.93	4.13	3.94	4.47	4.47	4.35	0.171404	0.0370573
APC2	0.51	0.48	0.5	0.39	0.33	0.33	-0.488325	0.0639915
APCDD1	0.12	0.12	0.18	0.13	0.26	0.19	0.59224	0.435335
APCDD1L	0.13	0.23	0.2	0.5	0.49	0.59	1.50633	0.000618
APEH	79.02	78.64	77.52	72.24	69.45	66.6	-0.132168	0.00498409
APELA	0.02	0.1	0	0	0.02	0.09	-0.0635183	0.99886
APEX1	99.12	99.64	102.33	109.97	115.07	109.83	0.193853	1.59e-05
APEX2	28.7	29.37	29.48	27.69	26.99	26.07	-0.0841018	0.233388
APH1A	63.93	60.96	62.93	66.51	69.15	70.41	0.167544	0.000391
APH1B	3.32	3.08	3.13	2.11	2.3	2.25	-0.400873	0.0222065
API5	82.61	85.93	84.55	91.12	92.06	92.43	0.193945	8e-09
APIP	46.26	51.59	45.36	48.33	46.56	47.42	0.0277558	0.877934
APLF	0.27	0.25	0.25	0.07	0.11	0.27	-0.761236	0.342349
APLN	5.03	4.54	4.6	4.92	5.3	5.71	0.204844	0.172909
APLP1	3.33	2.73	3.1	2.37	2.41	2.82	-0.201343	0.477912
APLP2	261.36	256.22	252.25	216.75	219.3	222.32	-0.188392	7.19e-13
APMAP	44.86	45.53	45.39	45.16	47.61	49.49	0.103674	0.0994377
APOA1	0.06	0	0	0	0	0	-0.989948	0.91872
APOBEC2	0.04	0.07	0.07	0.07	0.13	0.07	0.643746	0.838002
APOBEC3A	0.44	0.61	0.88	1.11	0.44	1.09	0.475638	0.578077
APOBEC3B	31.63	33.86	30.23	25.56	21.07	24.02	-0.400014	4.22e-06
APOBEC3C	32.1	29.58	29.06	21.7	22.86	22.16	-0.408542	3.3e-11
APOBEC3D	0.72	1.06	0.75	0.49	0.44	0.57	-0.729582	0.151584
APOBEC3F	4.06	3.13	3.72	2.98	3.12	2.49	-0.594515	0.000887
APOBEC3G	0.41	0.32	0.41	0.24	0.36	0.15	-0.592031	0.539177
APOBEC3H	0.05	0	0.1	0.14	0.17	0.1	2.67508	0.321514
APOBEC4	0	0.02	0.02	0	0	0	-1.90402	0.801318
APOBR	0.16	0.14	0.14	0.07	0.12	0.08	-0.685461	0.552574
APOC1	2.22	1.45	2	1.73	2.19	1.65	0.0049622	0.99886
APOC2	1.27	1.66	0.93	0.25	1.66	0.42	-0.691008	0.51702
APOC4	0	0.1	0.36	0.1	0.19	0.09	-0.024449	0.99886
APOD	0.13	0.21	0.19	0.06	0	0	-2.92871	0.234864
APOE	0.59	0.57	0.36	0.41	0.33	0.09	-0.860875	0.4267
APOF	0.17	0.14	0.09	0.16	0.15	0	-0.322932	0.91872
APOL1	0.62	0.85	0.51	0.73	0.73	0.71	0.198319	0.788466
APOL2	11.74	10.53	10.66	10.69	11.41	10.01	-0.00444212	0.99886
APOL3	0.18	0.2	0.31	0.2	0.3	0.24	0.100907	0.927197
APOL4	5.23	4.97	4.93	4.43	4.29	4.35	-0.164263	0.481231
APOL6	1.25	1.07	1.2	0.67	0.78	0.65	-0.685647	1.87e-05
APOLD1	1.39	1.51	1.47	0.79	0.95	0.86	-0.722798	0.000627
APOM	1.4	1.58	1.21	1.28	1.55	1.66	0.127029	0.91872
APOO	31.45	30.33	31.74	25.02	27.52	28.59	-0.16554	0.128305
APOOL	7.25	7.95	7.72	6.41	7.38	7.45	-0.0504589	0.754957
APP	193.01	186.31	181.92	158.08	154.36	152.48	-0.235519	1.94e-14
APPBP2	3.45	3.53	3.58	4.2	3.85	4.04	0.220849	0.0474604
APPL1	19.95	20.16	20.1	18.28	17.68	18.9	-0.0976593	0.0958971
APPL2	14.68	15.41	15.1	14.91	16.23	15.45	0.074523	0.466464
APRT	106.82	101.61	110.6	110.9	111.15	111.76	0.111964	0.106014
APTX	16.89	16.83	18.32	17.42	17.37	18.13	0.0649765	0.680027
AQP1	0.44	0.41	0.31	0.26	0.3	0.3	-0.337569	0.725067
AQP10	0	0	0.03	0	0	0	-0.989948	0.91872
AQP11	0.88	1.36	1.38	1.3	1.24	1.31	0.118075	0.884922
AQP3	0.99	0.57	1.28	0.79	0.57	0.59	-0.513542	0.392005
AQP5	0	0.06	0	0	0	0	-0.989948	0.91872
AQP6	0.11	0.23	0.22	0.25	0.23	0.15	0.228599	0.910734
AQP7	0.06	0.02	0.07	0	0.02	0.04	-1.33902	0.72349
AQR	13.09	13.8	12.99	13.45	13.03	13.05	0.0245545	0.820636
AR	0	0.01	0.01	0	0	0.01	-0.608734	0.91872
ARAF	33.56	33.42	35.03	38.86	41.08	37.34	0.225392	0.000154
ARAP1	23.83	23.64	23.66	18.96	21.02	18.93	-0.2441	5.22e-06
ARAP2	2.8	3.21	3.06	2.98	3.04	3.14	0.0625657	0.771421
ARAP3	15.87	15.14	15.81	13.15	14.23	12.84	-0.196177	0.00314974
ARC	0	0	0	0.02	0	0.02	1.83326	0.812479
ARCN1	86.01	84.47	84.91	89.73	93.21	88.98	0.122115	0.000434
AREG	19.54	17.72	18.02	18.38	16.61	18.31	-0.0164259	0.942476
AREL1	18.55	18.23	19.02	15.73	16.35	15.55	-0.190384	0.000692
ARF1	148.01	152.15	151.35	161.75	155.37	161.42	0.120877	0.0020661
ARF3	78.07	74.23	75.34	68.38	68.48	67.33	-0.12282	0.00151276
ARF4	169.52	166.54	159.37	164.01	162.17	160.19	0.0101724	0.91872
ARF5	132.37	141.7	133.15	138.75	128.38	122.02	-0.0281509	0.822227
ARF6	21.96	22.4	21.7	20.56	20.89	20.92	-0.046038	0.626467
ARFGAP1	19.72	20.31	19.31	21.79	22.57	23.01	0.211621	0.00075
ARFGAP2	38.03	40.1	40.16	41.87	41.47	40.47	0.103327	0.0806356
ARFGAP3	11.89	11.73	10.4	8.12	7.48	7.53	-0.523814	1.12e-07
ARFGEF1	11.97	12.66	12.54	10.81	11.14	10.78	-0.138964	0.0254999
ARFGEF2	17.19	17.28	16.99	15.54	15.79	15.53	-0.0880663	0.0852235
ARFGEF3	1.65	1.49	1.62	1.28	1.31	1.31	-0.254104	0.0268652
ARFIP1	13.97	14.82	13.19	12.26	12.29	11.78	-0.175535	0.0532572
ARFIP2	36.84	37.32	37.11	41.92	38.29	40.33	0.154046	0.00335795
ARFRP1	22.9	23.64	25.87	24.2	22.3	21.81	-0.0416483	0.830016
ARG1	0	0	0.05	0.04	0.04	0.04	1.45274	0.787385
ARG2	18.82	18.9	16.08	13.83	14.57	13.93	-0.308521	0.00173608
ARGFX	0.6	0.71	0.82	0.68	0.66	0.69	-0.0268248	0.967551
ARGLU1	25.94	25.31	25.58	22.82	23.23	23.56	-0.106058	0.105983
ARHGAP1	65.15	63.59	67.38	78.32	75.19	76.14	0.263217	2.28e-11
ARHGAP10	7.7	8.34	8.23	7.83	7.69	7.86	-0.0197596	0.919552
ARHGAP11A	29.42	29.03	29.04	32.73	33.81	33.61	0.283026	2.34e-12
ARHGAP11A-SCG5	0.23	0.11	0.06	0.05	0.1	0.11	-0.575177	0.738089
ARHGAP11B	7.81	6.72	8.22	6.71	8.52	6.38	-0.040249	0.91872
ARHGAP12	12.85	13.75	12.22	9.51	10.01	10.36	-0.341205	7.97e-07
ARHGAP15	0.09	0	0.05	0	0.04	0.04	-0.585043	0.91872
ARHGAP17	26.95	26.45	27.67	28.28	29.79	28.59	0.144802	0.0121608
ARHGAP18	15.21	15.18	13.8	13.52	12.11	13.54	-0.137076	0.107711
ARHGAP19	10.72	9.84	9.28	8.92	10.21	9.95	-0.00157211	0.99886
ARHGAP20	0	0	0.01	0	0	0	-0.989948	0.91872
ARHGAP21	19.37	19.26	17.93	18.24	19.13	18.33	0.0188436	0.884533
ARHGAP22	1.14	1.05	0.62	0.76	0.88	0.62	-0.275658	0.716777
ARHGAP23	46.3	43.2	48.47	42.66	43.4	42	-0.0680288	0.235563
ARHGAP24	0.08	0.04	0.05	0.08	0.13	0.08	0.809704	0.37358
ARHGAP25	0.03	0.02	0	0.03	0	0	-0.938221	0.912396
ARHGAP26	2.55	2.28	3	1.92	2.12	1.97	-0.208943	0.154191
ARHGAP27	12.79	11.62	13.18	12.39	13.15	11.58	-0.0063972	0.980692
ARHGAP28	0	0	0	0	0.04	0	1.82182	0.832097
ARHGAP29	26.27	26.12	25.21	25.04	24.49	25.31	0.00962996	0.91872
ARHGAP30	0.41	0.24	0.19	0.15	0.35	0.13	-0.394306	0.69244
ARHGAP31	0.1	0.05	0.13	0.07	0.11	0.1	-0.0139619	0.99886
ARHGAP32	10.21	10.48	10.38	8.9	9.59	8.69	-0.159583	0.00626398
ARHGAP33	8.07	6.86	7.61	6.33	8.24	6.94	-0.00179116	0.99886
ARHGAP35	21.38	21.59	21.94	17.24	17.95	16.68	-0.278624	2.44e-11
ARHGAP39	4.74	4.43	4.78	5.31	5.27	5.1	0.212417	0.062691
ARHGAP4	7.56	7.51	7.5	6.62	7.53	6.56	-0.0907957	0.588063
ARHGAP40	0	0	0	0	0.02	0	0.933605	0.91872
ARHGAP42	0.93	0.95	0.95	0.94	0.74	0.8	-0.129994	0.648
ARHGAP44	0.21	0.15	0.14	0.15	0.35	0.26	0.656939	0.382525
ARHGAP45	16.36	15.35	16.49	12.08	12.69	12.02	-0.384626	4.29e-10
ARHGAP5	11.51	12.37	11.65	11.11	11.52	11.11	-0.0494746	0.570865
ARHGAP6	0	0	0	0	0	0.03	1.83765	0.830016
ARHGAP8	23.71	22.3	25.1	19.44	19	17.65	-0.307082	0.000716
ARHGAP9	0.12	0.06	0.15	0.08	0.14	0.14	0.278435	0.91872
ARHGDIA	280.92	264.14	295.24	299.52	299.42	305.71	0.145103	0.000315
ARHGDIB	41.71	41.62	39.83	36.19	37.9	33.63	-0.156471	0.0770318
ARHGDIG	0	0	0	0	0.06	0.06	1.82976	0.812479
ARHGEF1	26.37	25.67	26.64	27.28	29.43	27.56	0.140316	0.024517
ARHGEF10	9.18	10.31	10.06	8.92	8.46	8.54	-0.16047	0.0597274
ARHGEF10L	1.59	1.8	1.44	0.89	1.05	1.15	-0.592949	0.00556798
ARHGEF11	6.42	6.44	6.69	8.53	8.37	7.84	0.379271	6.08e-08
ARHGEF12	21.65	21.3	20.7	18.7	18.06	18.27	-0.17085	7.87e-05
ARHGEF15	0.1	0.03	0.02	0.01	0.05	0.04	-0.599166	0.817342
ARHGEF16	16.17	14.95	16.23	11.61	12.18	11.86	-0.387973	1.12e-06
ARHGEF17	0.62	0.56	0.67	0.5	0.55	0.57	-0.145212	0.758485
ARHGEF18	20.14	20.43	20.55	21.31	21.07	21.46	0.094091	0.10089
ARHGEF19	2.31	2.28	1.99	1.03	0.98	1.19	-1.00654	1.61e-06
ARHGEF2	20.15	18.81	19.52	11.67	12.88	13.11	-0.606266	1.77e-22
ARHGEF25	1.61	1.96	2.16	1.46	1.48	0.86	-0.561278	0.0623427
ARHGEF26	0.84	0.61	0.75	1.1	0.79	1.31	0.511213	0.118134
ARHGEF28	17.2	16.69	16.32	14.86	14.65	14.96	-0.131534	0.0246157
ARHGEF3	10.73	10.43	10.68	8.75	8.68	8.76	-0.228373	0.0104145
ARHGEF33	0.01	0	0.02	0.02	0.02	0	0.407964	0.919599
ARHGEF35	9.19	8.67	10.83	8.04	8.6	8.76	-0.13376	0.389966
ARHGEF37	2.19	2.07	1.9	1.71	1.82	1.64	-0.223674	0.269232
ARHGEF38	0.02	0.04	0	0.01	0.02	0.01	-0.642187	0.878503
ARHGEF39	10.62	10.76	12.42	12.51	10.67	12.16	0.105781	0.553614
ARHGEF4	5.33	5.2	5.23	4.07	3.83	4.45	-0.315106	0.000732
ARHGEF40	0.81	0.84	0.84	0.38	0.44	0.41	-0.858737	0.00133193
ARHGEF5	33.21	32.54	34.42	25.49	26.13	26.46	-0.346118	1.35e-16
ARHGEF6	0.17	0.25	0.23	0.17	0.27	0.26	0.158244	0.90533
ARHGEF7	15.1	14.92	14.79	14.85	15.05	14.43	0.0630709	0.480703
ARHGEF9	4.49	4.33	4.48	4.12	3.91	4.32	-0.0848324	0.617682
ARID1A	11.32	11.47	11.91	12.33	12.83	12.08	0.13814	0.0152221
ARID1B	8.22	9.29	9.9	10.6	11.15	10.41	0.300957	2.6e-06
ARID2	3.19	3.54	3.47	2.81	2.9	3.19	-0.0859604	0.603745
ARID3A	2.26	1.98	1.96	1.17	1.4	1.7	-0.509249	0.00364245
ARID3B	7.55	6.01	6.58	7.01	6.8	6.59	0.0545851	0.801318
ARID3C	0.06	0.09	0.18	0.12	0.13	0.06	-0.0788881	0.965356
ARID4A	3.05	2.88	2.38	2.42	2.62	2.5	-0.115394	0.619838
ARID4B	15.58	15.54	15.41	14.52	15.02	15.48	-0.0136834	0.91872
ARID5A	4.97	4.2	4.65	3.95	3.32	4.56	-0.173229	0.466059
ARID5B	3.37	3.51	3.42	3.21	2.96	3.16	-0.098252	0.521372
ARIH1	6.13	5.93	5.73	5.05	4.91	5.33	-0.180724	0.000775
ARIH2	47.51	47.81	46.14	42.61	43.72	41.07	-0.185724	4.61e-05
ARL1	20.25	20.49	19.61	20.12	19.73	20.54	0.0381414	0.769906
ARL10	1.11	0.89	1.09	1.07	0.92	1.17	-0.0171588	0.99337
ARL11	0.41	0.36	0.2	0.42	0.26	0.34	0.1878	0.912396
ARL13A	0.17	0.18	0.21	0.08	0.2	0.08	-0.216818	0.91872
ARL13B	11.27	11.99	11.61	11.19	11.57	12.26	0.0418485	0.802169
ARL14	2.08	1.86	1.95	1.75	1.68	1.9	-0.111551	0.891643
ARL14EP	15.57	17.04	15.42	17.44	17	17.45	0.163731	0.0747174
ARL14EPL	0	0.04	0	0	0	0	-0.989948	0.91872
ARL15	3.01	3.28	3.38	2.29	2.08	2.47	-0.45684	0.00778262
ARL16	14.84	13.35	12.29	14.17	14.18	15.11	0.160976	0.254807
ARL17A	36.8	33.97	36.11	27.32	25.57	27.99	-0.411289	2.1e-16
ARL17B	18.99	19.45	21.48	17.5	16.85	16.21	-0.335146	1.27e-06
ARL2	100.34	100.12	105.99	94.33	93.21	88.01	-0.119673	0.0736515
ARL2BP	34.06	35.72	34.94	36.95	35.35	36.35	0.0902777	0.255216
ARL3	7.87	8.63	8.42	6.73	6.61	6.42	-0.298124	0.00192324
ARL4A	10.72	11.51	11.25	14.15	14.19	14.42	0.39168	6.87e-07
ARL4C	22.31	22.26	22.71	23.7	22.9	23.55	0.0985964	0.12535
ARL4D	9.64	9.72	10.66	10.98	10.28	10.71	0.127102	0.483988
ARL5A	10.29	10.7	10.14	10.59	11.55	12.26	0.181835	0.0192596
ARL5B	19.07	19.17	17.22	15.87	15.73	15.85	-0.187832	0.000556
ARL6	2.7	3.49	3.1	3.81	3.55	3.62	0.293935	0.0509401
ARL6IP1	111.01	117.56	117	142.49	139.57	140.38	0.326584	2.22e-19
ARL6IP4	73.84	69.25	72.31	70.21	66.45	73.59	0.0158651	0.91872
ARL6IP5	32.7	33.86	33.09	31	29.61	30.41	-0.0938756	0.235334
ARL6IP6	8.52	8.87	9.91	8.43	8.37	9.12	-0.0420076	0.853695
ARL8A	12.79	12.94	13.37	9.08	8.27	8.03	-0.588323	1.24e-07
ARL8B	22.41	23.02	22.37	26.35	27.54	27.87	0.307009	1.57e-07
ARL9	0.08	0	0.06	0.08	0.16	0.18	1.72694	0.434847
ARMC1	20.94	21.52	20.1	20.45	20.4	21.25	0.0270614	0.86268
ARMC10	34.47	33.06	34.92	35.62	34.58	36	0.114538	0.100098
ARMC12	0.05	0.11	0	0	0	0.02	-0.984791	0.912396
ARMC2	1.78	1.69	1.63	1.59	2.01	1.66	0.0945609	0.899706
ARMC4	0	0.07	0.08	0.05	0	0.02	-1.63048	0.643807
ARMC5	2.6	2.47	2.93	5.44	5.81	5.86	1.03801	4.09e-17
ARMC6	22.75	25.34	25.93	31.94	29.84	29.44	0.33789	9.82e-07
ARMC7	11.69	10.24	10.35	15.26	12.19	12.34	0.364863	0.00146203
ARMC8	10.16	11.2	10.98	10.48	11.32	11.25	0.12228	0.240921
ARMC9	7.62	7.88	7.29	6.47	6.71	6	-0.0919217	0.486265
ARMCX3	0.03	0.08	0.03	0.08	0.08	0.03	0.443411	0.782225
ARMCX5	0	0.02	0	0	0.04	0	0.860994	0.91872
ARMCX5-GPRASP2	0.07	0.01	0	0	0.02	0.03	-0.479141	0.91872
ARMCX6	0.09	0	0	0	0.06	0	-0.587046	0.91872
ARMH1	0.13	0.31	0.13	0.12	0.2	0.09	-0.543331	0.788325
ARMH2	0	0.07	0.07	0	0.07	0	-0.93977	0.912396
ARMH3	8.98	9.71	10.07	9.34	9.72	9.65	0.0678915	0.620608
ARMH4	0.07	0.06	0.07	0.06	0.06	0.05	0.0452546	0.980069
ARMT1	15.81	17.24	14.97	13.68	15.21	14.3	-0.115281	0.321921
ARNT	11.21	12.02	11.59	10.01	9.72	8.74	-0.2354	0.00408333
ARNT2	0.18	0.23	0.23	0.2	0.29	0.26	0.269921	0.712551
ARNTL	4.36	3.77	3.85	3.98	3.9	4.26	0.0290626	0.921365
ARNTL2	16.11	14.68	15.66	16.65	17.32	18.22	0.200392	0.000357
ARPC1A	108.1	109.66	107.27	102.7	100.83	103.77	-0.0441122	0.494856
ARPC1B	101.72	101.62	102.07	101.43	94.99	96.73	-0.0258816	0.798501
ARPC2	304.45	304.42	306.77	304.95	303.71	302.03	0.0162849	0.806667
ARPC3	289	285.36	269.6	269.95	264.25	266.61	-0.0388517	0.530093
ARPC4	86.72	83.85	93.44	105.65	97.87	102.32	0.257796	1.51e-06
ARPC4-TTLL3	1.28	0.94	1.17	0.87	1.04	0.84	-0.273245	0.440866
ARPC5	15.13	15.41	15.28	15.4	15.61	15.77	0.0665703	0.303601
ARPC5L	38.08	36.52	35.24	39.9	41.36	41.53	0.211098	0.000252
ARPIN	4.53	4.07	4.15	3.77	3.29	3.61	-0.217325	0.0524988
ARPIN-AP3S2	2.82	3.31	3.23	3.03	2.2	3.25	-0.105869	0.674491
ARPP19	34.68	35.91	34.58	34.7	36.57	37.88	0.0943809	0.057574
ARPP21	0.02	0.03	0.06	0.02	0.01	0.07	-0.19742	0.918885
ARR3	0.13	0.14	0.09	0.04	0	0.04	-2.03041	0.416916
ARRB1	0.33	0.25	0.39	0.16	0.22	0.18	-0.78026	0.0591118
ARRB2	33.5	31.05	32.86	25.34	27.04	25.08	-0.297497	3.6e-05
ARRDC1	31.52	32.27	33.66	28.49	28.62	27.09	-0.130972	0.0959154
ARRDC2	6.07	6.56	5.9	6.98	7.44	6.5	0.215472	0.136901
ARRDC3	3.34	3.85	4.17	3.13	3.59	3.44	-0.115887	0.593484
ARRDC4	3.56	3.59	3.7	4.27	4.19	3.84	0.218327	0.134584
ARRDC5	0.07	0	0.03	0.07	0.16	0	-0.00556564	0.999985
ARSA	4.75	4.41	4.59	3.71	3.68	3.79	-0.148064	0.455432
ARSB	3.91	4.31	4.7	4.46	3.8	4.4	-0.0193917	0.941675
ARSD	0.68	0.78	0.97	0.88	0.85	0.84	0.043321	0.937944
ARSF	0.2	0.1	0.12	0.05	0.1	0.07	-0.75455	0.695652
ARSG	0.78	1.12	1.01	0.97	1.17	0.99	0.114117	0.839486
ARSH	0.02	0	0	0	0	0.02	-0.028163	0.99886
ARSJ	4.5	4.4	4.21	4.78	5.05	4.52	0.152717	0.256786
ARSK	2.89	3.26	2.76	2.76	2.91	3.03	0.00698096	0.99886
ARSL	0	0	0.03	0	0	0	-0.989948	0.91872
ART1	0.03	0.04	0.06	0.14	0.02	0.02	0.658205	0.858934
ART3	0.11	0.22	0.19	0.44	0.21	0.15	0.382947	0.801318
ART4	0.09	0.05	0.03	0.1	0.13	0.08	0.926796	0.424555
ARTN	0.37	0.3	0.49	0.11	0.4	0.3	-0.401484	0.760869
ARV1	12.68	14.08	13.53	12.8	12.06	11.58	-0.109408	0.551914
ARVCF	10.5	9.83	11.29	5.46	5.17	6.26	-0.886763	1.03e-20
ARX	0	0	0	0	0.02	0	0.933605	0.91872
AS3MT	0.53	0.31	0.38	0.48	0.34	0.48	0.131413	0.91872
ASAH1	21.13	20.05	19.95	19.35	18.07	19.25	-0.0759225	0.506952
ASAH2	0.65	0.82	0.61	0.59	0.61	0.39	-0.293072	0.619838
ASAH2B	0.43	0.62	0.47	0.41	0.41	0.74	0.0644783	0.922095
ASAP1	51.7	50.78	49.9	44.3	45.6	44.04	-0.147701	2.47e-05
ASAP2	28.97	28.54	28.76	20.28	21.35	20.25	-0.445167	1.07e-24
ASAP3	0.81	0.86	0.72	0.49	0.37	0.32	-0.990268	0.00300867
ASB1	9.34	8.68	8.07	7.72	6.99	7.34	-0.207431	0.0098663
ASB11	0.05	0.19	0.17	0.27	0.31	0.15	0.921254	0.362854
ASB13	11.03	11.06	9.72	7.18	7.18	6.9	-0.545062	6.29e-08
ASB14	0.58	0.48	0.74	0.53	0.49	0.53	-0.179887	0.858662
ASB15	0	0	0	0	0.02	0	0.933605	0.91872
ASB16	1.87	1.76	1.46	1.19	0.75	1.09	-0.709768	0.0294743
ASB18	0.07	0.11	0.08	0.03	0.28	0.1	0.769278	0.657578
ASB2	0.02	0	0	0	0.04	0	0.860941	0.91872
ASB3	8.07	8.3	8.94	6.93	5.39	5.74	-0.458113	0.000803
ASB4	0.11	0.05	0.05	0.01	0.08	0.1	-0.13463	0.955121
ASB5	0	0	0	0	0.01	0	0.933605	0.91872
ASB6	10.8	10.37	10.64	12.91	13.5	12.32	0.323684	2.38e-06
ASB7	5.26	5.4	5.38	5.25	5.53	5.45	0.0336282	0.901308
ASB8	8.37	8.6	7.7	8.98	9.23	8.86	0.173464	0.175363
ASB9	2.34	1.94	2.43	2.43	2.04	2.68	0.09636	0.880062
ASCC1	12.52	11.47	10.91	9.62	9.05	8.72	-0.296385	0.00289694
ASCC2	37.22	35.68	37.06	40.47	37.88	39.25	0.133338	0.0202308
ASCC3	18.99	21.05	19.45	17.77	18.78	18.58	-0.110748	0.0591785
ASCL2	0	0	0.03	0	0.06	0	0.860943	0.91872
ASCL3	0	0	0.17	0	0	0	-1.85337	0.830016
ASCL5	0	0	0	0.04	0	0	0.933605	0.91872
ASDURF	5.53	6.87	10.01	8.44	9.62	6.31	0.149471	0.787347
ASF1A	12.29	14.56	12.67	11.11	10.59	11.67	-0.205721	0.0653844
ASF1B	42.14	45.73	43.39	46.12	44.21	44.77	0.0788919	0.347371
ASGR1	0.2	0.09	0	0.16	0.23	0.08	0.751426	0.771118
ASGR2	0	0.05	0.04	0	0.07	0	-0.0486216	0.99886
ASH1L	11.35	11.19	11.44	11.6	11.89	12.12	0.0885721	0.124156
ASH2L	11.41	11.35	10.73	11.09	10.38	10.23	-0.0302218	0.912396
ASIC1	5.46	4.77	4.64	3.35	3.33	3.09	-0.550078	1.29e-05
ASIC3	1.08	0.87	1.11	0.66	0.94	0.75	-0.345425	0.517319
ASIC4	0	0	0.03	0	0.03	0	-0.028163	0.99886
ASIP	0.12	0.11	0.1	0.38	0.1	0.24	0.153376	0.935026
ASL	26.19	28.41	27.15	27.28	26.28	26.81	0.0200079	0.91872
ASMT	0.13	0	0	0.05	0	0.16	0.42019	0.922627
ASMTL	17.31	17.73	16.82	13.13	12.92	14.24	-0.325603	0.000361
ASNS	72.37	67.59	65.11	45.06	45.96	44.9	-0.547232	7.2e-28
ASNSD1	18.33	20.76	21.23	24.81	27.18	27.18	0.429299	5.15e-09
ASPA	0.32	0.37	0.27	0.35	0.42	0.4	0.333161	0.587972
ASPDH	0.19	0.11	0.32	0.19	0.06	0.13	-0.754035	0.777664
ASPG	0.11	0.03	0.08	0.03	0.04	0.03	-0.537772	0.828121
ASPH	86.33	85.12	79.91	74.26	78.3	78.9	-0.0997266	0.0231402
ASPHD1	6.26	6.18	6.66	4.66	4.55	4.67	-0.347299	0.0504681
ASPHD2	2.15	2.22	2.1	2.51	2.72	2.3	0.26057	0.231175
ASPM	14.51	14.84	15.46	13.55	14.67	14.23	0.0226009	0.83361
ASPN	0.02	0	0.02	0.02	0	0	-0.895286	0.91872
ASPRV1	0.05	0	0.05	0.09	0.07	0.05	1.16157	0.646344
ASPSCR1	7.76	9.05	8.74	10.42	11.06	9.43	0.313913	0.0171421
ASRGL1	0	0.05	0.03	0.07	0	0.03	0.546226	0.91872
ASS1	116.86	118.55	116.29	95	90.91	90.68	-0.309514	5.51e-13
ASTE1	4.26	3.72	3.75	4.88	4.73	4.88	0.358392	0.0156803
ASTL	0.08	0.07	0.03	0.02	0.04	0.08	-0.345091	0.91872
ASTN1	0.02	0.02	0.04	0.02	0.02	0.05	0.638477	0.811569
ASTN2	17.22	17.54	17.43	18.94	19.14	19.89	0.188945	0.00417951
ASXL1	36.86	35.51	36.45	35.33	36.68	35.66	-0.0130815	0.910527
ASXL2	9.65	10.18	9.5	9.39	9.38	9.92	0.00758903	0.943929
ASXL3	0.02	0.04	0.04	0.04	0.02	0.03	-0.293967	0.863131
ASZ1	0	0	0	0	0.03	0	0.933605	0.91872
ATAD1	24.62	26.27	22.87	24.47	22.62	23.42	0.011184	0.93054
ATAD2	24.61	25.49	24.06	19.56	22.19	21.05	-0.203462	5.17e-05
ATAD2B	2.55	2.43	2.58	2.49	2.52	2.71	0.123572	0.448953
ATAD3A	36.16	38.17	39.4	45.11	46.21	43.82	0.285733	1.14e-07
ATAD3B	19.82	20.85	22.39	35.91	32.35	32	0.632273	9.76e-24
ATAD3C	0.59	0.61	0.55	0.96	0.75	0.49	0.374287	0.419548
ATAD5	6.19	6.26	5.42	4.73	5.21	5.29	-0.163647	0.125909
ATAT1	28.08	24.31	24.86	16.4	17.9	16.9	-0.549258	3.64e-12
ATCAY	1.07	0.9	0.78	0.7	0.71	0.88	-0.227492	0.553424
ATE1	9.85	10.13	10.3	9.4	10.44	10.7	0.0727758	0.541315
ATF1	14.27	14.91	12.65	14.92	14.2	14.71	0.0919311	0.480642
ATF2	12.53	11.43	12.58	9.9	10.45	9.77	-0.224273	0.00590991
ATF3	42.91	41.44	37.43	20.16	19.96	20.47	-0.961239	1.34e-48
ATF4	291.81	282.77	300.05	199.56	206.44	197.94	-0.487883	4.24e-47
ATF5	4.08	4.46	4.87	8.39	8.86	9.07	0.97162	1.01e-14
ATF6	17.6	19.45	18.62	17.39	16.4	17.52	-0.137819	0.0471451
ATF6B	16.02	15.38	15.97	15.36	14.49	14.46	-0.0605842	0.660755
ATF7	9.38	9.28	10.33	11.27	10.36	10.82	0.103315	0.333722
ATF7IP	19.79	19.63	20.44	17.36	18.75	18.99	-0.011689	0.91872
ATF7IP2	4.93	4.08	4.65	2.77	2.91	3.11	-0.580011	3.86e-05
ATF7-NPFF	0.3	0	0	0.48	0.57	0	1.88299	0.79465
ATG10	2.99	2.99	2.47	2.72	2.43	2	-0.123058	0.783552
ATG101	30	29.51	31.24	33.25	33.88	33.42	0.191351	0.0181605
ATG12	11.29	11.5	11.28	12.78	11.94	12.69	0.1711	0.0332118
ATG13	32.07	33.38	31.81	30.19	32.1	30.4	-0.0460346	0.538651
ATG14	2.98	3.71	3.06	3.31	3.41	3.5	0.103003	0.637744
ATG16L1	13.98	13.29	13.39	14.31	14.05	13.83	0.0801152	0.458772
ATG16L2	4.62	3.92	4.39	3.28	3.31	2.83	-0.450709	0.00276423
ATG2A	7.19	6.54	6.27	4.31	4.92	4.57	-0.493223	8.5e-09
ATG2B	3.05	3.24	3.06	3.05	2.91	3.08	-0.00986245	0.956234
ATG3	91.28	95.26	88.73	89.25	91	87.52	0.0094125	0.919869
ATG4A	8.98	9.24	9.21	9.84	10.79	10.29	0.206117	0.0857041
ATG4B	16.96	17.8	18.81	20.73	20.65	21.24	0.238365	0.0038545
ATG4C	7.61	7.68	6.82	6.43	6.96	6.39	-0.114388	0.514882
ATG4D	9.26	9.8	10.37	10.04	10.31	10.61	0.0635833	0.788325
ATG5	22.02	23.31	23.63	20.62	22.53	23.17	-0.0368441	0.814856
ATG7	11.38	10.14	10.16	8.39	9.08	7.8	-0.250045	0.0129688
ATG9A	20.8	18.42	20.97	17.43	19.01	17.07	-0.135297	0.0940653
ATG9B	0	0	0.06	0.08	0.02	0	0.803395	0.8508
ATIC	81.71	84.79	84.58	90.16	87.24	86.77	0.112318	0.018347
ATL1	0.61	0.73	1.03	0.51	0.79	0.46	-0.395014	0.491112
ATL2	17.45	16.79	16.21	19.28	18.44	18.91	0.193725	0.00231538
ATL3	12.36	12.49	11.84	12.46	11.84	13.11	0.0623229	0.485817
ATM	8.29	7.92	7.77	6.26	6.92	6.71	-0.0772542	0.372637
ATMIN	14.36	15.24	15.6	18	18.66	18.73	0.330667	7.3e-09
ATN1	90.04	84.68	96.75	86.1	94.4	90.36	0.0343562	0.684574
ATOH8	0.01	0	0	0	0.05	0.03	1.4506	0.800446
ATOX1	201.52	187.05	191.73	187.94	176.28	171.94	-0.0775899	0.359927
ATP10A	0.04	0.07	0.04	0.02	0.09	0.03	0.0657988	0.989498
ATP10B	0.38	0.52	0.52	0.3	0.31	0.57	-0.241473	0.786447
ATP10D	4.56	4.46	4.49	3.8	4.25	3.9	-0.14315	0.24524
ATP11A	24.09	25.16	25.66	28.57	29.99	28.98	0.279172	3.88e-13
ATP11B	18.59	17.99	17.4	15.21	15.61	15.65	-0.141216	0.00347966
ATP11C	8.39	8.33	7.6	6.72	6.84	6.76	-0.220308	0.00440371
ATP13A1	27.05	27.62	29.19	31.25	34.36	31.91	0.253995	2.26e-06
ATP13A2	12.05	12.58	12	11.08	11.24	11.5	-0.0868872	0.395683
ATP13A3	43.48	42.56	41.53	41.55	42.92	43.35	0.0382813	0.461566
ATP13A4	0.08	0.05	0.06	0.02	0.04	0.06	-0.517685	0.745863
ATP1A1	181.55	181.57	183.28	173.78	174.94	170.87	-0.0356209	0.356572
ATP1A2	0.05	0.02	0.08	0.04	0.04	0.04	-0.459488	0.841026
ATP1A3	3.09	2.77	3.3	2.48	2.44	2.24	-0.317579	0.0805167
ATP1B1	41.13	38.56	36.99	31.57	30.7	32.33	-0.266264	1.71e-05
ATP1B2	0.69	1.02	1.02	1.39	1.24	1.67	0.659794	0.0383805
ATP1B3	52.96	53.7	52.63	58.55	56.93	55.64	0.140215	0.0131843
ATP1B4	0.25	0.25	0.19	0.3	0.17	0.2	-0.0537391	0.962355
ATP23	10.78	9.78	10.71	12.81	11.75	12.05	0.171882	0.327944
ATP2A1	4.47	4.24	4.26	3.05	3.14	3.06	-0.4284	0.0022031
ATP2A2	64.98	67.13	63.94	77.93	78.67	78.09	0.295742	9.88e-24
ATP2A3	0.2	0.1	0.06	0.05	0.22	0.09	0.112919	0.941223
ATP2B1	9.58	9.82	9.83	10.08	11.06	10.94	0.173485	0.00806348
ATP2B2	0	0.01	0.01	0.01	0	0	-0.939761	0.912396
ATP2B3	0	0	0	0	0.01	0	0.933605	0.91872
ATP2B4	3.74	3.24	3.28	2.67	2.82	2.7	-0.295875	0.00453073
ATP2C1	25.17	26.29	26.03	25.32	27.2	25.52	0.0447427	0.617682
ATP2C2	7.88	8.05	7.67	7.25	6.74	7.34	-0.109305	0.43659
ATP4A	0	0	0.01	0	0	0	-0.989948	0.91872
ATP4B	0	0	0	0.03	0	0	0.933605	0.91872
ATP5F1A	177.44	184.28	177.29	168.29	162.02	162.32	-0.085353	0.0345655
ATP5F1B	530.2	541.61	526.91	496.81	482.57	484.23	-0.0905884	0.00281232
ATP5F1C	307.24	310.52	303.55	298.58	290.23	286.97	-0.0349901	0.522537
ATP5F1D	152.02	127.88	153.77	141.12	145.3	139.02	0.0458587	0.672156
ATP5F1E	39.67	40.49	36.62	41.15	34.93	37.88	0.00202026	0.99886
ATP5IF1	72.37	70.65	74.25	68.13	61.64	64.43	-0.0879495	0.451403
ATP5MC1	142.14	146.19	148.99	145.3	137.22	141.76	-0.00633921	0.966073
ATP5MC2	326.09	311.34	318.81	303.21	301.83	299.19	-0.0441479	0.466464
ATP5MC3	56.34	56.03	57.72	60.84	57.74	57.68	0.088128	0.106982
ATP5MD	216.98	209.3	210.6	208.97	194.93	196.91	-0.0401665	0.710084
ATP5ME	121.08	111.92	127.89	117.9	113.49	106.15	-0.0607648	0.744018
ATP5MF	352.16	317.31	328.81	335.04	324.23	331.1	0.00947669	0.930482
ATP5MF-PTCD1	0.63	1.6	1.32	2.42	1.75	1.37	0.67833	0.30569
ATP5MG	156.71	153.81	142.56	142.6	140.53	145.28	-0.0439163	0.56614
ATP5MGL	0.38	0.25	0.45	0.2	0.1	0.41	-0.653819	0.769013
ATP5MPL	92.2	94.56	98.62	103.13	98.91	89.14	0.069128	0.555999
ATP5PB	106.3	115.9	107.61	107.08	103.77	103.41	-0.0325289	0.660725
ATP5PD	179.09	189.59	181.49	175.94	176.44	163.79	-0.0558305	0.506689
ATP5PF	179.86	185.06	179.93	193.62	179.76	176.74	0.0623563	0.354743
ATP5PO	217.68	227.19	225.97	225.93	221.8	235.51	0.0631766	0.294928
ATP6AP1	36.17	34.69	36.97	36.56	37.82	35.29	0.0616209	0.50857
ATP6AP1L	1.15	0.98	1.13	1.03	0.94	0.89	-0.132767	0.807446
ATP6AP2	43.99	42	44.96	41.98	40.13	40.46	-0.0590477	0.476722
ATP6V0A1	15.15	15.18	14.86	13.7	13.93	13.19	-0.107078	0.18696
ATP6V0A2	7.88	7.98	8.17	10.58	10.72	10.74	0.434004	4.07e-08
ATP6V0A4	0.19	0.23	0.2	0.17	0.14	0.15	-0.403433	0.749552
ATP6V0B	50.09	52.7	51.43	65.96	62	65.47	0.342481	2.45e-07
ATP6V0C	141.92	145.66	161.87	179.29	166.72	178.51	0.257037	2.61e-06
ATP6V0D1	34.89	38.35	43.06	48.67	47.56	45.82	0.325208	1.51e-05
ATP6V0D2	0.22	0.27	0.23	0.3	0.23	0.32	0.272456	0.848463
ATP6V0E1	60.53	64.93	61.77	72.87	72.04	67.04	0.216175	0.000262
ATP6V0E2	0.09	0	0	0	0	0.02	-1.47556	0.811837
ATP6V1A	21.53	19.38	18.43	16.08	16.19	17.21	-0.225768	0.000858
ATP6V1B1	0	0	0	0	0	0.03	0.933605	0.91872
ATP6V1B2	30.31	29.5	30.81	29.75	30.14	29.2	0.011597	0.91872
ATP6V1C1	10.77	11.41	10.8	11.41	11.21	11.5	0.0861143	0.312231
ATP6V1C2	0.51	0.55	0.48	0.46	0.82	0.72	0.402287	0.449554
ATP6V1D	33.52	35.56	37.33	37.05	40.38	39.62	0.173737	0.0228108
ATP6V1E1	86.48	86.76	89.11	85.35	83.43	84.67	-0.0133879	0.91872
ATP6V1E2	5.11	4.37	4.91	4.17	3.84	3.98	-0.185427	0.352365
ATP6V1F	127.98	124.5	121	115.67	111.45	113.73	-0.0962636	0.187463
ATP6V1FNB	0.31	0.34	0.35	0.34	0.42	0.39	0.248719	0.758789
ATP6V1G1	56.95	55.37	53.78	54.05	58	57.96	0.0699585	0.377652
ATP6V1G2	0.09	0.13	0.17	0.12	0.13	0.04	-0.39291	0.916745
ATP6V1H	18.55	18.79	18.12	17.38	18.23	16.49	-0.0524573	0.743328
ATP7A	2.74	3.05	2.99	3.03	3.14	2.94	0.0895728	0.569632
ATP7B	1.31	1.5	1.33	0.81	0.96	1.08	-0.535124	0.00446516
ATP8A1	0.03	0.02	0.02	0	0.02	0.01	-1.16139	0.596566
ATP8A2	0.11	0.11	0.12	0.09	0.13	0.13	0.102504	0.91872
ATP8B1	22.96	21.65	21.08	19.05	19.55	19.07	-0.151489	0.00346033
ATP8B2	0.08	0.1	0.09	0.09	0.07	0.1	-0.0791275	0.959327
ATP8B3	0.41	0.67	0.47	0.23	0.35	0.38	-0.644447	0.252857
ATP8B4	0.13	0.19	0.06	0.1	0.22	0.31	0.548682	0.539082
ATP9A	3.66	4.25	3.99	3.12	2.89	3.2	-0.326973	0.00150792
ATP9B	1.19	1.26	1.31	1.65	1.61	1.43	0.265306	0.260854
ATPAF1	29.31	27.81	29.47	30.43	30.78	30.31	0.116124	0.162761
ATPAF2	11.04	11.24	12.58	13.1	12.4	12.91	0.167575	0.269987
ATPSCKMT	6.75	8.23	8.21	8.29	8.31	7.94	0.118225	0.558032
ATR	10	9.91	9.92	8.23	9.22	8.59	-0.155402	0.0179068
ATRAID	69.55	69.35	73.13	74.69	66.89	71.72	0.0490471	0.689826
ATRIP	5.62	5.92	6.41	7.76	8.38	7.29	0.385704	0.000199
ATRN	12.6	13.01	12.06	11.39	11.32	10.63	-0.134931	0.0384212
ATRNL1	0.23	0.24	0.17	0.2	0.21	0.26	-0.0391827	0.952982
ATRX	12.17	12.3	11.2	9.76	10.71	10.46	-0.212693	0.000128
ATXN1	1.24	1.21	1.13	0.67	0.65	0.61	-0.86042	1.4e-08
ATXN10	35.67	34.72	34.5	25.14	25.35	25.32	-0.431339	1.57e-18
ATXN1L	11.32	11.07	10.75	12.54	12.99	12.75	0.245061	3.34e-06
ATXN2	29.9	29.15	29.76	23.48	22.71	23.4	-0.31019	2.97e-10
ATXN2L	82.68	77.58	82.99	75.71	82.05	78.28	-0.0175373	0.851573
ATXN3	3.06	2.82	2.81	2.51	2.5	2.7	-0.131818	0.41028
ATXN7	6.4	5.93	6.21	6.19	6.08	5.6	-0.00831048	0.967392
ATXN7L1	2.26	2.2	2.37	1.76	1.85	2.08	-0.160409	0.523826
ATXN7L2	5.44	5.32	6.5	9.55	9.23	8.11	0.682427	8.79e-09
ATXN7L3	19.39	17.91	20.13	21.08	21.39	21.73	0.196467	0.00292832
ATXN7L3B	10.64	10.56	11.02	9.81	10.22	9.65	-0.0818536	0.281229
AUH	12.5	11.72	12.52	10.53	10.63	10.7	-0.0541344	0.78324
AUNIP	6.99	8.3	9.46	7.59	7.06	7.05	-0.133215	0.516159
AUP1	87.8	88.92	92.53	117.69	114.43	114.87	0.402521	5.29e-20
AURKA	109.35	113.44	107.73	119.58	122.47	121.02	0.177788	2.21e-06
AURKAIP1	160.78	161.03	174.89	182.63	189.45	196.37	0.230283	1.49e-05
AURKB	75.01	70.62	75.53	79.56	75.03	77.63	0.114748	0.0787876
AURKC	0.99	0.48	0.69	0.48	0.49	0.49	-0.572178	0.538294
AUTS2	11.94	11.12	13.32	12.21	12.47	12.46	0.0687891	0.53138
AVEN	8.35	9.47	10.9	13.38	13.07	12.76	0.497497	0.000143
AVIL	0.13	0.14	0.13	0.13	0.15	0.13	-0.260786	0.912794
AVL9	17.51	17.15	16.14	13.7	14.41	14.64	-0.198739	0.000278
AVPI1	26.01	24.33	25.53	21.74	19.08	20.71	-0.266025	0.00607724
AVPR1A	0	0.07	0.07	0.04	0.05	0.03	-0.364015	0.904302
AVPR1B	0.01	0	0	0.01	0	0	-0.028163	0.99886
AVPR2	0.18	0.16	0.15	0.27	0.12	0.36	0.730283	0.571523
AWAT1	0.04	0	0.04	0	0	0	-2.43813	0.643706
AXDND1	0.09	0.02	0.04	0.07	0.02	0.11	0.281282	0.91872
AXIN1	17.03	13.8	14.36	14.2	13.5	14.28	-0.0410981	0.811331
AXIN2	0.03	0.04	0.05	0.06	0.09	0.05	0.800471	0.650788
AXL	125.31	123.72	125.44	122.75	126.1	126.2	0.0405775	0.277616
AZGP1	0.05	0.05	0	0	0	0	-1.90228	0.801318
AZI2	11.83	12.07	12.39	14.59	13.85	15.17	0.326711	0.000675
AZIN1	54.91	54.24	53.16	43.91	46.07	47.9	-0.204602	9.24e-07
AZIN2	2.86	2.55	3	1.15	1.75	1.51	-0.428636	0.0464788
AZU1	3.31	1.44	2.1	1.29	3.44	1.79	-0.0432821	0.967973
B2M	86.4	85.98	79.57	68.39	68.33	69.65	-0.262667	9.41e-08
B3GALNT1	2.1	2.12	1.98	2.77	2.99	2.9	0.485812	0.00390112
B3GALNT2	26.53	26.78	27.38	26.61	29.64	27.59	0.0918011	0.132695
B3GALT2	0.01	0	0	0.01	0	0.01	0.871011	0.91872
B3GALT4	0.26	0.49	0.47	0.14	0.43	0.26	-0.543002	0.6423
B3GALT5	0.16	0.13	0.24	0.17	0.17	0.14	0.611775	0.198579
B3GALT6	6.9	7.42	8.21	12.15	13.12	11.6	0.746475	7.1e-15
B3GAT2	0.09	0.07	0.14	0.07	0.08	0.1	-0.273972	0.852159
B3GAT3	22.78	22.59	22.81	19.7	20.79	19.87	-0.138562	0.197473
B3GLCT	2.73	3.26	3.1	4.44	4.85	4.28	0.624468	4.51e-07
B3GNT2	11.17	12.52	9.85	7.57	9.41	9.58	-0.29922	0.0148579
B3GNT3	26.18	24.76	27.55	24.84	24.65	24.33	-0.0573523	0.602368
B3GNT4	0.7	0.38	0.61	0.74	0.59	0.77	0.34297	0.572653
B3GNT5	12.4	12.92	12.05	13.16	14.36	13.82	0.179314	0.0168636
B3GNT6	0.23	0.07	0.3	0.13	0	0.03	-1.89584	0.153905
B3GNT7	0.58	0.52	0.59	0.35	0.9	0.55	0.134916	0.894267
B3GNT8	0.06	0.07	0.08	0.02	0.03	0.03	-1.48998	0.456286
B3GNT9	4.3	4.18	3.78	4.3	3.86	4.35	0.0688473	0.832289
B3GNTL1	6.07	6.14	5.95	5.51	4.87	5.21	-0.200962	0.352682
B4GALNT1	10.96	10.41	13.11	10.27	11.09	9.97	-0.0488448	0.771507
B4GALNT2	1.51	1.55	1.71	1.83	2.05	1.8	0.285861	0.0445889
B4GALNT3	0.42	0.42	0.61	0.28	0.33	0.4	-0.487674	0.251084
B4GALNT4	5.41	5.03	4.8	3.52	3.35	2.81	-0.608518	1.59e-06
B4GALT1	33.37	30.71	31.25	24.92	23.44	23.89	-0.36806	9.91e-13
B4GALT2	50.19	53.78	55.2	56.43	54.38	55.65	0.0958603	0.147564
B4GALT3	26.88	25.73	25.6	28.37	28.85	29.77	0.189945	0.00871646
B4GALT4	9.39	8.94	8.23	8.63	8.79	9.47	0.0285025	0.91872
B4GALT5	41.59	39.57	37.79	32.34	34.5	34.53	-0.194286	4.5e-05
B4GALT6	3.01	2.78	2.61	2.85	3.26	3.52	0.237686	0.110814
B4GALT7	12.26	12.6	13.23	17.73	15.74	16.24	0.421746	3.43e-05
B4GAT1	7.23	6.79	6.93	8.01	7.74	7.81	0.205963	0.176564
B9D1	14.86	16.08	15.6	15.55	14.25	14.27	-0.181666	0.205267
B9D2	2.98	2.23	2.42	2.58	3.9	3.22	0.346333	0.403357
BAALC	0	0.02	0	0.02	0.02	0.05	2.19256	0.518831
BAAT	0.08	0.1	0.05	0.18	0.06	0.14	0.803156	0.545375
BABAM1	85.51	93.16	82.8	87.43	84.01	81.46	-0.0116432	0.919552
BABAM2	35.32	34.6	33.69	30.54	33.37	33.2	-0.0503315	0.686115
BACE1	11.5	11.6	12.02	13.47	14.65	13.93	0.295538	6.38e-07
BACE2	13.05	11.13	11.63	10.08	9.54	10.04	-0.216536	0.0279842
BACH1	6.74	6.94	6.66	5.42	5.64	5.42	-0.266211	0.00188352
BACH2	0.16	0.11	0.1	0.1	0.08	0.07	-0.691638	0.346977
BAD	52.87	49.37	52.89	49.72	48.87	47.95	-0.0333497	0.840112
BAG1	7.69	8.33	8.92	10.05	11.38	10.8	0.406879	3.51e-06
BAG2	0.31	0.37	0.14	0.23	0.32	0.32	0.231094	0.806365
BAG3	78.16	76.8	76.93	69.97	68.9	69.05	-0.120915	0.00450858
BAG4	5.21	5.76	5.22	5	5.24	5.35	-0.0137345	0.952982
BAG5	12.45	11.98	11.92	13.32	12.85	13.92	0.177016	0.0120391
BAG6	69.85	70.79	70.48	66.63	67.19	66.12	-0.0441254	0.37879
BAHCC1	1.38	1	1.26	0.96	1.33	0.91	-0.155252	0.569405
BAHD1	9.4	9.61	9.22	9.71	10.21	10.16	0.129152	0.137501
BAIAP2	26.07	25.87	27.51	40.17	40.72	39.93	0.626015	1.6e-29
BAIAP2L1	23.99	24.37	23.05	20.27	20.24	20.91	-0.180504	0.00263755
BAIAP2L2	0.42	0.3	0.45	0.51	0.62	0.31	0.182833	0.911214
BAIAP3	0.12	0.16	0.14	0.16	0.07	0.12	-0.209954	0.911888
BAK1	13.45	14.18	13.3	15.82	14.86	15.54	0.207602	0.0338841
BAMBI	0.76	0.62	0.75	0.71	0.68	0.65	-0.0239272	0.995894
BANF1	284.27	268.05	284.01	311.2	309.88	305.06	0.181392	6.58e-06
BANK1	0.07	0.02	0.02	0.02	0.02	0	-1.60015	0.6238
BANP	7.15	7.93	7.83	8.9	7.4	8.68	0.2098	0.151219
BAP1	34.01	33.58	36.56	36.39	36.68	35.45	0.0967861	0.106526
BARD1	4.76	4.35	4.45	3.75	3.8	3.82	-0.232275	0.0406181
BARHL1	0	0	0.03	0	0	0	-0.989948	0.91872
BARX1	0	0	0	0	0.03	0	0.933605	0.91872
BARX2	8.77	8.49	9.07	10.32	10.85	10.78	0.328002	0.00582806
BASP1	103.66	97.81	104.08	92.63	81.47	85.74	-0.196678	0.00033
BATF	0	0.07	0	0	0.12	0	0.860994	0.91872
BATF2	0.13	0.18	0.18	0.11	0.21	0.19	0.0492369	0.993159
BATF3	0.72	1	1.05	0.56	0.81	0.6	-0.529411	0.597624
BAX	45.43	40.42	46.22	46.7	51.07	48.41	0.160957	0.0784847
BAZ1A	23.66	24.27	24.08	24.12	24.86	25.13	0.0763984	0.173238
BAZ1B	44.25	45.38	46.12	47.29	48.39	48.42	0.12288	0.000664
BAZ2A	33.32	32.93	33.01	25.13	25.57	25.07	-0.342969	1.73e-23
BAZ2B	5.17	5.23	5.44	4.17	4.36	4.3	-0.292789	0.00038
BBC3	6.85	6.27	6.15	1.92	2.53	2.33	-1.43957	1.03e-15
BBIP1	9.86	9.37	9.51	8.36	8.38	9.17	-0.111723	0.518691
BBOF1	0.32	0.44	0.54	0.43	0.71	0.49	0.374865	0.607631
BBOX1	0.03	0	0	0	0	0	-0.989948	0.91872
BBS1	2.4	2.41	2.53	2.5	2.2	1.99	-0.0976941	0.795251
BBS10	6.57	6.98	6.52	4.3	5.16	4.74	-0.462301	3.43e-05
BBS12	0.61	0.54	0.68	0.68	0.38	0.74	0.0293669	0.980634
BBS2	14.15	14.46	13.95	11.39	10.96	11.34	-0.296429	0.000738
BBS4	6.28	6.15	6.32	7.55	7.83	7.79	0.337629	0.00552103
BBS5	42.65	40.85	44.13	39.43	39.77	37.28	-0.0958655	0.111244
BBS7	4.89	5.44	5.08	5	5.42	4.98	0.0706104	0.777472
BBS9	2.52	2.87	2.62	2.27	2.42	1.89	-0.197292	0.39145
BBX	20.64	20.06	19.8	13.13	14.06	14.7	-0.448284	6.86e-22
BCAM	81.91	78.09	79.46	57.33	56.95	56.59	-0.481107	1.72e-31
BCAN	6.95	7.13	7.28	5.54	5.61	5.27	-0.350951	0.00183752
BCAP29	13.53	14.29	14.67	17.79	18.39	17.89	0.35335	1.38e-06
BCAP31	146.45	135.7	144.31	153.58	150.74	148.11	0.126955	0.00718235
BCAR1	23.38	23.14	23.52	28.05	28.22	27.11	0.288942	5.86e-09
BCAR3	25.64	25.1	24.6	20.59	20.01	20.97	-0.255963	2.04e-05
BCAS1	0.44	0.44	0.19	0.17	0.23	0.2	-0.858318	0.213555
BCAS2	54.23	58.05	58.59	69.13	68.6	71.2	0.326983	2.23e-08
BCAS3	7.87	7.76	7.7	6.41	6.24	6.28	-0.267525	0.0239569
BCAS4	22.65	21.26	24.18	18.11	16.74	18.49	-0.319939	0.00350976
BCAT1	0.09	0.08	0.08	0.1	0.1	0.04	-0.0284389	0.997426
BCAT2	48.21	49.28	47.41	46.57	44.68	45.04	-0.0515652	0.609919
BCCIP	74.69	79.75	72.89	85.6	85.23	86.15	0.192297	0.000159
BCDIN3D	1.9	1.62	1.65	2.13	2.34	2.22	0.407995	0.0585698
BCHE	0.53	0.81	0.77	0.47	0.39	0.46	-0.639547	0.224411
BCKDHA	19.08	18.82	19.28	16.41	16.16	16.14	-0.195098	0.0474155
BCKDHB	14.12	15.95	14.57	11.15	11.73	11.99	-0.389021	1.19e-05
BCKDK	36.51	38.25	36.96	35.16	35.13	35.54	-0.0391005	0.740706
BCL10	17.31	15.45	15.85	13.73	12.44	13.39	-0.266885	0.00206548
BCL11A	0.45	0.33	0.35	0.23	0.32	0.38	-0.165739	0.86154
BCL11B	0.16	0.12	0.16	0.21	0.23	0.19	0.541369	0.292699
BCL2	1.68	1.85	2.18	1.71	1.83	2.14	-0.0194013	0.963568
BCL2A1	1.41	0.54	1.48	1.31	1.6	0.98	0.207856	0.877495
BCL2L1	77.06	77.61	74.3	52.38	53.63	55.73	-0.461137	9.06e-28
BCL2L10	0	0.05	0	0.04	0.12	0.04	2.18699	0.520784
BCL2L11	8.16	8.34	8.71	7.44	8.39	8.51	0.0679652	0.683918
BCL2L12	39.54	35.23	37.97	34.32	31.88	30.55	-0.165873	0.0419041
BCL2L13	31.87	31.21	31.38	28.35	30.16	28.93	-0.112998	0.0494037
BCL2L15	0.22	0.22	0.25	0.27	0.2	0.32	0.203981	0.832289
BCL2L2	12.65	12.54	13.41	11.04	10.79	11.06	-0.195283	0.0193012
BCL2L2-PABPN1	6.67	7.52	8.21	4.92	8.85	5.76	-0.164328	0.795169
BCL3	30.58	24.62	30.2	17.41	21.99	19.4	-0.504826	1.31e-07
BCL6	2.56	2.81	2.39	1.16	1.13	1.43	-1.07928	2.5e-09
BCL6B	0.03	0.02	0	0.01	0.03	0.01	0.386115	0.920678
BCL7A	8.86	6.98	8.62	9.14	8.53	8.59	0.14259	0.272377
BCL7B	58.1	60.27	61.34	83.31	84.91	82.8	0.513321	2.26e-28
BCL7C	63.91	60.79	66.26	67.46	64.71	67.91	0.0856011	0.362874
BCL9	6.09	6.03	6.1	5.52	5.75	5.69	-0.0736103	0.568593
BCL9L	28.1	26.26	28.62	31.76	32.56	32.02	0.255085	2.55e-09
BCLAF1	49.51	51.37	50.06	57.25	59.54	58.61	0.235719	2.05e-11
BCLAF3	2.83	2.33	2.23	2.03	1.99	1.98	-0.189792	0.306884
BCO1	0	0.1	0.06	0	0	0	-3.23611	0.339017
BCO2	0.18	0.13	0.3	0.21	0.23	0.14	0.0280123	0.99886
BCOR	6.38	6.25	6.81	6.84	6.97	7.05	0.139891	0.116899
BCORL1	2.69	2.67	2.9	1.95	2	1.91	-0.456769	8.5e-05
BCR	15.26	16.02	15.4	13.62	13.45	13.91	-0.150958	0.00718095
BCS1L	28.44	28.16	29.92	34.64	36.84	35.54	0.369077	1.92e-07
BDH1	17.09	17.74	18.47	17.78	18.32	17.95	0.0603793	0.562035
BDH2	3.97	3.56	4.13	3.38	2.96	3.24	-0.228432	0.28003
BDKRB1	2.48	1.93	1.65	1.21	1.18	1.1	-0.759328	0.0501793
BDKRB2	3.71	3.91	3.56	3.99	4.19	3.81	0.13863	0.419329
BDNF	3.36	3.52	3.17	3.21	3.56	3.68	0.0955459	0.687328
BDP1	7.44	8.25	7.96	8.17	8.97	8.57	0.156914	0.0143062
BEAN1	0	0	0.02	0.04	0.03	0.07	1.45738	0.799442
BECN1	49.87	47.78	47.99	49.59	50.24	46.19	0.0364195	0.730607
BEGAIN	0.3	0.24	0.24	0.35	0.39	0.49	0.66174	0.313809
BEND2	0.12	0.15	0.14	0.14	0.19	0.26	0.42935	0.722253
BEND3	1.88	1.73	1.89	3.02	3.13	3.15	0.816934	3.99e-12
BEND6	0.65	0.64	0.7	0.91	0.78	0.96	0.441969	0.252964
BEND7	0.03	0	0.09	0	0.02	0.02	-2.85322	0.491468
BEST1	1.09	0.81	0.6	0.38	0.55	0.62	-0.646109	0.0709706
BEST2	0.05	0	0.03	0	0	0.03	-1.47831	0.796691
BEST3	0.6	0.8	0.6	0.57	0.88	0.52	0.0295455	0.983846
BEST4	0.05	0.08	0	0.07	0.03	0.06	0.439988	0.91872
BET1	21.75	23.46	21.39	18.06	18.83	19.57	-0.183532	0.102709
BET1L	29.24	28.43	30.43	34.58	35.05	33.42	0.259745	3.01e-06
BEX1	0.07	0	0.07	0	0.2	0	0.575554	0.91872
BEX3	61.08	61.42	60.74	56.46	53.28	53.14	-0.125401	0.147867
BEX4	0.04	0	0	0	0	0	-0.989948	0.91872
BFAR	22.48	23.57	22.86	24.57	25.09	24.93	0.15328	0.0199067
BFSP1	0.73	0.83	0.59	0.85	0.9	0.56	0.100938	0.91872
BGLAP	1.2	0	1.19	0	1.26	0	-0.85869	0.91872
BGN	0.23	0.24	0.14	0.12	0.45	0.33	0.592294	0.620113
BHLHA15	0	0	0	0	0	0.08	0.933605	0.91872
BHLHA9	0	0	0	0	0.04	0	0.933605	0.91872
BHLHB9	0.1	0.08	0.14	0.11	0.07	0.09	-0.293972	0.860972
BHLHE40	18.96	18.03	15.69	7.19	7.89	7.68	-1.17362	5.77e-44
BHLHE41	0.96	0.91	0.86	1.12	1.25	1.18	0.416149	0.149447
BHMG1	0	0.05	0.07	0	0.02	0	-2.25397	0.525361
BHMT	0	0	0	0.02	0.04	0.02	2.82776	0.453191
BHMT2	0.82	0.83	0.52	0.54	0.7	0.62	-0.201104	0.811478
BICC1	0.08	0.05	0.05	0.04	0.06	0.05	-0.400522	0.740774
BICD1	7.84	7	7.2	6.89	7.03	6.38	-0.0577755	0.76984
BICD2	17.94	17.85	18.76	19.45	19.73	20.71	0.199881	0.000164
BICDL1	5.16	5.38	5.44	4.51	5.22	4.7	-0.100703	0.599098
BICDL2	6.14	5.17	5.75	3.71	3.78	2.95	-0.675879	5.52e-05
BICRA	6.31	5.19	6.8	6.19	6.28	6.45	0.0776121	0.637744
BICRAL	2.29	2.46	2.29	2.16	2.31	2.38	-0.0232132	0.928176
BID	21.78	20.79	21.36	20.37	19.22	19.92	-0.0678937	0.576599
BIK	2.58	2.87	2.52	2.4	1.86	2.21	-0.260062	0.635996
BIN1	16.35	16.74	17.11	13.34	14.6	12.98	-0.250932	0.00892874
BIN2	0.2	0.08	0.13	0.02	0.2	0.18	-0.0165482	0.99886
BIN3	11.41	11.3	11.24	11.45	11.01	10.97	0.0592179	0.812479
BIRC2	18.31	16.59	17.04	14.75	16.7	17.34	-0.113951	0.181189
BIRC3	6.4	5.39	4.77	1.34	1.65	1.4	-1.90743	3.06e-56
BIRC5	46.22	43.39	46.37	53.5	51.94	53.87	0.260431	9.56e-08
BIRC6	12.66	12.7	12.56	11.5	12.08	12.42	-0.0379544	0.577038
BIVM	10.53	10.32	11.36	9.55	9.17	9.04	-0.154328	0.134385
BIVM-ERCC5	5.9	7.76	6.63	4.74	6.73	7.13	-0.0903478	0.877884
BLCAP	75.59	75.5	77.23	75.1	71.95	70.81	-0.0337108	0.691164
BLK	0	0	0	0	0	0.03	0.933605	0.91872
BLM	12.68	13.77	11.84	13.08	14.47	12.82	0.0476866	0.732037
BLMH	10.12	11.44	11.67	11.39	10.85	11.19	0.0458451	0.840247
BLNK	0.84	0.89	0.93	1.01	0.69	0.74	-0.0751533	0.91872
BLOC1S1	40.16	38.53	39.77	40.89	35.47	40.14	0.0124795	0.961791
BLOC1S2	17.67	18.8	16.45	22.71	20.84	21.79	0.347115	3.42e-05
BLOC1S3	6.2	5.72	5.77	6.8	5.83	6.47	0.146227	0.413067
BLOC1S4	5.99	5.8	6.83	4.94	6.48	5.9	-0.0717746	0.860148
BLOC1S5	5.94	6.23	5.88	5.82	5.81	6.14	0.0123902	0.968053
BLOC1S6	15.87	15.23	15.08	14.44	15.68	16.5	0.0496675	0.700614
BLVRA	31.95	29.73	29.45	21.76	22.83	22.52	-0.403303	1.6e-05
BLVRB	57.62	57.2	54.25	41.55	47.25	41.82	-0.335697	6.59e-05
BLZF1	23.55	22.52	22.99	21.94	21.52	22.93	-0.00829785	0.958475
BMERB1	0.03	0	0	0.03	0	0.03	0.871011	0.91872
BMF	0.4	0.43	0.46	0.49	0.6	0.56	0.39542	0.366922
BMI1	8.72	8.17	7.35	7.36	10.52	9.93	0.233829	0.355285
BMP1	15.58	15.29	16.13	16.18	15.69	16.02	0.0438932	0.771118
BMP10	0	0	0	0	0	0.01	0.933605	0.91872
BMP2	0.18	0.14	0.09	0.13	0.13	0.12	-0.0827707	0.959327
BMP2K	9.12	9.25	9.22	8.71	9.76	9.27	0.10438	0.279545
BMP3	0.05	0.06	0.04	0.04	0.03	0.07	-0.117896	0.954317
BMP4	0.13	0.28	0.15	0.12	0.22	0.09	-0.321127	0.89952
BMP5	0.25	0.46	0.25	0.22	0.44	0.29	-0.144726	0.912463
BMP6	0	0.02	0.01	0	0.04	0.03	2.18845	0.545496
BMP7	1.67	1.81	1.84	1.53	1.75	1.41	-0.145534	0.654387
BMP8A	0.82	0.92	0.65	0.81	0.85	0.86	0.117727	0.812479
BMP8B	1.44	1.27	1.68	1.62	1.78	1.62	0.121915	0.811569
BMPER	0.03	0.07	0	0.06	0.03	0.03	0.362261	0.91872
BMPR1A	5.8	5.38	5.4	5.72	5.97	5.58	0.0962645	0.409793
BMPR1B	0.02	0.03	0.01	0.04	0.02	0.04	0.699172	0.799442
BMPR2	2.77	3.04	2.57	2.37	2.59	2.59	-0.11183	0.385708
BMS1	45.76	47.52	47.74	51.29	52.05	53.42	0.190594	2.6e-06
BMT2	1.32	1.3	1.38	1.26	1.58	1.59	0.183976	0.582436
BMX	0.03	0.03	0.02	0	0.03	0	-1.50951	0.771421
BNC1	19.27	20.85	21.18	24.12	24.96	23.76	0.28874	9.82e-08
BNC2	0.02	0.02	0.02	0.04	0.04	0.02	0.977296	0.404606
BNIP1	17.53	16.75	17.79	20.47	19.45	19.04	0.188971	0.139347
BNIP2	16.12	16.58	14.58	14.07	14.9	14.72	-0.0780348	0.335084
BNIP3	9.16	9.93	9.49	5.98	5.97	6.02	-0.632729	2.9e-06
BNIP3L	24.31	23.96	22.58	16.73	15.81	17.11	-0.476333	8.14e-15
BNIP5	0.02	0	0	0.02	0	0	-0.028163	0.99886
BNIPL	1.56	1.22	1.45	1.61	1.02	1.22	-0.1084	0.885746
BOC	0	0	0.01	0.04	0	0	1.45236	0.812515
BOD1	29.21	28.33	29.22	26.66	28.67	28.38	-0.0170907	0.91872
BOD1L1	8.16	8.08	7.84	7.67	8.15	8.04	0.0232209	0.867717
BOD1L2	0	0.03	0	0	0	0	-1.95446	0.811569
BOK	40.6	35.3	39.12	37.83	40.47	40.4	0.0825531	0.31761
BOLA1	12.25	13.2	12.41	10.62	10.13	12.19	-0.168813	0.443367
BOLA2B	326.89	318.13	344.32	377.44	336.98	323.79	0.106457	0.168632
BOLA2-SMG1P6	56.86	53.58	51.24	52.9	56.64	54.07	0.0835793	0.277103
BOLA3	49.78	53.7	52.4	55.34	55.03	52.59	0.0970447	0.502053
BOLL	0.06	0.05	0.04	0.01	0.1	0.07	0.488839	0.885078
BOP1	57.06	58.53	60.22	65	66.41	63.21	0.183205	8.44e-05
BORA	11.07	11.75	11.66	12.71	11.69	11.67	0.102753	0.414753
BORCS5	12.39	12.19	10.97	11.65	9.83	10.4	-0.157804	0.194719
BORCS6	4.17	4.22	4.39	5.98	6.06	5.81	0.519543	0.00130814
BORCS7	3.91	4.29	4.92	5.25	5.62	5.8	0.387735	0.0131227
BORCS8	11.53	11.51	13.08	15.33	13.89	14.5	0.31143	0.0403754
BORCS8-MEF2B	4.41	3.9	5.22	2.97	3.28	3.81	-0.396155	0.105982
BPGM	7.7	7.67	7.48	6.87	7.24	7.24	-0.0613687	0.839601
BPHL	2.5	2.77	2.8	2.6	2.44	2.48	-0.0435734	0.91872
BPIFB1	0	0	0	0	0.03	0	0.933605	0.91872
BPIFC	0.03	0.03	0	0	0.05	0	-0.0471838	0.99886
BPNT1	28.68	29.09	30.24	27.84	29.34	27.56	-0.0250308	0.872224
BPNT2	21.39	21.69	20.54	22.36	23.49	24.22	0.176224	0.000172
BPTF	11.15	10.84	11.29	11.92	12.71	12.28	0.173874	0.000348
BRAF	5.39	5.71	5.47	5.03	4.8	5.14	-0.116253	0.2718
BRAP	8.1	8.13	7.64	9.57	9.31	8.56	0.244962	0.00777697
BRAT1	26.46	28.52	29.79	31.98	32.91	30.33	0.220347	0.00066
BRCA1	13.17	14.51	13.96	13.01	13.25	12.66	-0.0417385	0.718496
BRCA2	5.26	5.97	5.97	6.99	7.36	7.19	0.362041	8.07e-09
BRCC3	21.5	22.24	23.09	22.46	21.91	22.71	0.0764013	0.382846
BRD1	5	4.72	4.31	5.17	5.67	5.18	0.222671	0.0573794
BRD2	46.19	44.79	43.64	44.21	45.98	43.33	0.0190549	0.856686
BRD3	12.64	13.35	13.64	11.22	11.72	10.51	-0.203343	0.00447051
BRD3OS	4.25	4.27	4.01	4.66	5.07	4.87	0.256506	0.0129293
BRD4	24.39	21.84	24.13	23.73	23.92	24.51	0.0572354	0.468714
BRD7	69.6	69.76	72.29	69.62	68.88	66.49	0.00582568	0.953248
BRD8	22.52	20.45	21.54	22.45	23.86	22.08	0.106588	0.178546
BRD9	23.21	25.38	24.4	22.64	21.82	22.04	-0.106364	0.197898
BRDT	0.1	0.1	0.02	0.08	0.12	0.05	0.259853	0.91872
BRF1	7.03	7.8	8.51	8.28	8.66	8.6	0.260136	0.0151347
BRF2	2.84	2.6	2.97	4.3	4.36	3.98	0.630528	0.00012
BRI3	91.95	84.75	94.91	78.29	72.6	75.01	-0.240695	0.000301
BRI3BP	15.79	16.83	16.28	19.59	20.21	20.02	0.337369	3.69e-13
BRICD5	1.72	1.74	1.54	1.78	1.93	2.11	0.258785	0.686182
BRIP1	6.2	5.39	6.57	6.27	7.1	6.8	0.216204	0.0199067
BRIX1	80.9	83.72	85.58	93.13	90.98	91.85	0.178038	0.000214
BRK1	72.64	71.33	69.55	65.4	62.9	68.27	-0.0826476	0.302031
BRMS1	32.92	34.99	38.51	49.93	52.61	52.1	0.57769	1.92e-17
BRMS1L	6.02	6.31	6.83	7.92	8.88	8.44	0.442604	0.000101
BROX	24.66	25.95	24.17	25.35	26.81	26.27	0.130607	0.0244873
BRPF1	5.76	6.23	6.6	8.56	7.96	7.67	0.417898	3.39e-06
BRPF3	4.13	4.03	4.82	5.82	5.78	6.21	0.544426	2.07e-08
BRS3	0	0	0.02	0	0	0	-0.989948	0.91872
BRSK1	3.32	2.48	2.98	2.27	2.26	2.34	-0.354626	0.105161
BRSK2	1.78	1.55	1.49	1.3	1.67	1.42	-0.100534	0.811569
BRWD1	9.76	9.26	8.45	6.54	6.14	5.85	-0.407751	5.5e-11
BRWD3	6.46	5.96	6.34	4.92	4.89	4.84	-0.414677	2.36e-09
BSCL2	35.45	38.23	38.25	41.88	38.42	38.68	0.123383	0.149544
BSDC1	17.89	18.83	17.96	14.76	15.86	15.42	-0.233467	0.000478
BSG	378.7	367.15	382.23	367.12	357.83	359.96	-0.0196879	0.757312
BSN	0.38	0.41	0.44	0.35	0.34	0.35	-0.215003	0.444245
BSND	0.07	0.04	0.03	0.05	0.1	0.02	0.357826	0.837957
BSPRY	2.84	2.68	3.04	1.52	1.49	2	-0.733142	0.00110234
BST1	0.35	0.15	0.15	0.13	0.25	0.36	0.280472	0.89153
BST2	0.81	0.59	0.49	0.32	0.69	0.54	-0.255099	0.876632
BTAF1	17.83	18.57	17.18	15.21	14.81	15.13	-0.203608	3.41e-05
BTBD1	40.41	41.28	39.11	43.34	44.89	44.06	0.16737	0.000441
BTBD10	25.7	24.93	24.02	23.71	23.52	21.58	-0.0808909	0.413067
BTBD11	1.94	1.76	1.52	0.97	1	1	-0.656842	0.000277
BTBD16	0.06	0.03	0	0	0.06	0	-0.618118	0.91872
BTBD18	0.09	0.1	0.04	0.04	0.06	0.08	-0.297031	0.91872
BTBD19	0.68	0.4	0.35	0.51	0.61	0.5	-0.192226	0.87142
BTBD2	40.91	39.08	41.07	33.52	34.03	32.78	-0.241352	1.41e-05
BTBD3	8.44	8.01	8	7.31	6.75	7.08	-0.183393	0.0531928
BTBD6	10.87	11.65	11.98	16.85	16.61	15.21	0.546387	2.42e-09
BTBD7	7.75	7.99	7.35	9.98	10.45	9.88	0.366048	1.12e-07
BTBD8	1.54	1.28	1.66	0.89	0.89	1	-0.658657	0.00047
BTBD9	1.05	1.03	1.06	1.43	1.65	1.54	0.52566	0.000462
BTC	0.08	0.02	0.04	0.06	0.08	0.04	0.177851	0.95039
BTD	6.22	6.47	6.1	5.52	5.65	5.86	-0.00235884	0.99886
BTF3	713.22	727.05	707.06	710.71	710.57	709.08	0.0240121	0.606352
BTF3L4	19.93	19.42	19.56	18.16	18.45	18.45	-0.0610141	0.439453
BTG1	6.98	6.13	6.13	6	5.33	5.63	-0.145061	0.250304
BTG2	3.24	2.94	2.52	1.88	2.01	2.35	-0.443033	0.0383418
BTG3	35.86	36.45	34.84	31.91	30.74	31.6	-0.152265	0.0599317
BTG4	0.23	0.05	0.24	0.3	0.18	0.22	0.406402	0.795796
BTK	0.05	0.03	0.07	0	0.07	0	-1.01911	0.796108
BTLA	0	0	0.02	0.03	0	0.01	1.45488	0.799442
BTN1A1	0.02	0.06	0	0	0	0.02	-1.96306	0.640232
BTN2A1	13.7	13.07	13.45	16.4	17.49	17.21	0.390758	8.24e-08
BTN2A2	7.95	6.93	6.71	5.02	5.29	4.96	-0.480293	5.22e-05
BTN3A1	8.03	6.97	6.68	3.7	4.29	3.99	-0.810467	9.82e-13
BTN3A2	4.97	4.63	4.85	3.59	4.03	3.67	-0.287975	0.0344399
BTN3A3	1.26	0.97	0.61	0.72	0.59	0.56	-0.640587	0.127675
BTNL10	0	0	0.02	0.02	0	0.02	0.87101	0.91872
BTNL2	0	0	0	0.02	0	0.02	1.83326	0.812479
BTNL8	0.01	0.01	0	0.03	0	0	-0.938221	0.912396
BTNL9	0.02	0	0	0	0	0.02	-0.028163	0.99886
BTRC	5.38	5.27	5.35	5.32	5.55	5.02	0.0369298	0.864024
BUB1	42.27	44.07	41.24	38.8	37.83	36.66	-0.131606	0.0105412
BUB1B	39.98	38.95	38.54	38.02	38.95	38.48	0.011395	0.91872
BUB1B-PAK6	3.38	3.58	4.01	2.86	4.14	5.03	0.168565	0.745863
BUB3	94.6	90.42	95.61	108.01	108.13	104.87	0.228766	7.17e-08
BUD13	18.26	19.22	18.77	17.46	18.59	18.44	-0.00126634	0.99886
BUD23	93.62	91.77	94.56	89.1	91.46	89.56	-0.0204994	0.866718
BUD31	105.9	107.49	103.06	106.69	108.13	114.34	0.083259	0.217674
BVES	0.12	0.14	0.14	0.12	0.08	0.16	-0.103202	0.932539
BYSL	15.27	16.83	17.7	23.02	23.12	22.11	0.491138	1.58e-08
BZW1	153.52	164.67	151.11	182.57	185.7	192.61	0.291182	2.78e-16
BZW2	70.77	70.93	69.67	67.21	69.58	68.4	-0.00779196	0.937239
C10orf105	0.01	0	0.02	0	0.01	0	-1.47939	0.796691
C10orf143	0.44	0.71	0.63	1.25	1.02	0.58	0.685248	0.404379
C10orf53	0.14	0.3	0.33	0.11	0.1	0.17	-1.03273	0.213525
C10orf62	0	0	0.04	0.04	0	0	-0.028163	0.99886
C10orf67	0	0.07	0.07	0.06	0.03	0	-0.630534	0.890613
C10orf88	4.86	5.31	4.86	4.89	4.99	4.75	-0.000299	0.999985
C10orf95	2.91	3.74	3	2.27	2.4	2.38	-0.423917	0.146262
C11orf1	30.91	32.78	32.54	32.45	30.09	32.22	0.0218615	0.91872
C11orf16	0	0.05	0.09	0.03	0.06	0.18	1.10784	0.647925
C11orf21	0.02	0.09	0	0	0.08	0.02	0.95814	0.850438
C11orf24	73.99	73.49	72.47	105.51	101.49	98.45	0.43369	7.84e-23
C11orf42	0.23	0.16	0.12	0.2	0.15	0.17	0.0700233	0.953516
C11orf45	2.68	2.55	2.8	2.51	2.67	2.92	0.0526019	0.904914
C11orf49	25.3	26.47	26.11	20.78	20.12	20.13	-0.306494	0.000112
C11orf52	2.4	2.13	2.69	2.2	1.98	1.5	-0.311844	0.529171
C11orf54	6.61	6.53	5.96	5.3	4.53	5.07	-0.416539	0.000143
C11orf58	32.06	33.81	33.63	33	34.81	33.43	0.0618611	0.341207
C11orf65	0.49	0.4	0.27	0.45	0.57	0.46	0.402618	0.753929
C11orf68	36.07	33.2	35.34	34.84	32.42	32.69	-0.02952	0.867489
C11orf71	4.67	3.76	3.55	2.24	2.48	1.98	-0.873029	3.24e-05
C11orf80	8.02	8.14	8.19	6.76	6.59	6.47	-0.248635	0.0730311
C11orf86	0.05	0.05	0.23	0.05	0.09	0.05	-0.821952	0.811478
C11orf88	0	0	0	0	0	0.07	0.933605	0.91872
C11orf91	0.91	0.81	0.97	1.89	1.41	1.58	0.910149	0.044876
C11orf94	0.67	0.91	0.67	0.49	1.32	0.99	0.354409	0.882046
C11orf95	2.91	2.58	3.05	3.94	4.12	3.87	0.498115	3.58e-05
C11orf96	0	0	0	0	0.04	0	0.933605	0.91872
C11orf98	112.01	127.4	117.48	138.21	132.91	134.19	0.221547	0.000742
C12orf29	12.74	12.77	13.4	15.55	14.67	15.47	0.268417	0.00103184
C12orf4	9.25	10.36	10.54	15.19	14.9	16.26	0.648205	3.56e-18
C12orf42	0	0.04	0	0.05	0.04	0	0.864394	0.91872
C12orf43	7.92	8.53	8.74	11.85	12.31	12.03	0.609538	1.75e-10
C12orf45	2.55	2.62	2.6	2.6	2.53	2.77	0.059666	0.577205
C12orf50	1.44	1.69	1.32	1.44	1.55	2.14	0.242026	0.429522
C12orf54	0	0	0.13	0.17	0.03	0.03	-0.0025079	0.999985
C12orf56	0	0.04	0.01	0	0.01	0.01	-1.06494	0.825405
C12orf57	77.46	69.79	73.49	86.91	78.15	81.74	0.211818	0.0123018
C12orf60	3.48	3.91	4.2	3.28	3.86	4.11	0.122774	0.787385
C12orf65	18.84	18.34	17.32	16.52	16.39	18.02	-0.0666445	0.713986
C12orf66	7.7	7.63	7.6	7.07	6.98	6.47	-0.160426	0.176317
C12orf71	0.07	0.19	0.11	0.05	0.11	0.11	-0.780065	0.764515
C12orf73	6.64	5.31	5.68	4.56	4.85	4.5	-0.279099	0.141424
C12orf75	104.17	103.14	106	105.4	105.6	101.45	0.0324758	0.712874
C12orf76	3.66	2.66	2.54	1.71	1.53	1.67	-0.824235	0.00289046
C12orf77	0.56	0.56	0.77	0.58	0.56	0.32	-0.332565	0.757367
C13orf46	0.04	0.11	0.03	0.03	0.04	0.02	-1.04323	0.647925
C14orf119	45.26	45.05	42.45	36.31	35.55	34.91	-0.290257	3.69e-05
C14orf132	0.19	0.12	0.11	0.1	0.12	0.09	-0.382867	0.666598
C14orf28	2.17	2.7	2.57	1.64	1.66	1.93	-0.385409	0.254853
C14orf93	2.79	3.23	3.03	2.54	2.23	2.27	-0.329582	0.125909
C15orf39	6.78	6.2	6.48	6.48	6.26	6.69	0.0332831	0.8929
C15orf40	51.13	47.96	53.41	47.44	51.18	48.68	-0.0141166	0.886064
C15orf48	0	0.07	0.07	0.06	0	0	-0.939761	0.912396
C15orf56	0.1	0	0.12	0.02	0.02	0.05	-1.16739	0.661402
C15orf61	3	2.33	2.7	2.35	2.55	2.55	-0.0726597	0.830016
C15orf62	0.94	0.65	0.7	0.37	0.76	0.72	-0.277638	0.700049
C15orf65	0.88	1.24	0.57	0.49	0.43	0.5	-0.871066	0.315557
C16orf46	2.59	2.22	2.39	2.83	2.29	2.08	0.0629523	0.91872
C16orf54	0.14	0.14	0.08	0.07	0.18	0.28	0.64664	0.671815
C16orf70	10.51	11.8	11.51	13.73	13.69	13.51	0.327637	0.000163
C16orf71	0.05	0.08	0.14	0.04	0.16	0.09	0.0916298	0.977167
C16orf72	12.69	12.42	11.81	9.75	9.8	10.13	-0.278237	9.09e-06
C16orf74	35.5	33.77	35.36	42.35	38.93	44.7	0.30421	0.000891
C16orf86	0.2	0.23	0.16	0.21	0.25	0.27	0.127966	0.91872
C16orf87	10.24	8.77	10.09	7.6	6.91	8.41	-0.219071	0.0412633
C16orf89	0.13	0.06	0.27	0.39	0.37	0.31	1.45837	0.215774
C16orf90	0	0.16	0.09	0.05	0	0	-2.2725	0.518467
C16orf91	21.5	23.48	21.21	23.47	20.09	22.11	0.0265638	0.91872
C16orf95	0.98	1.34	1.94	1.72	1.45	1.2	0.151671	0.891529
C16orf96	0	0	0.02	0.01	0	0	-0.028163	0.99886
C17orf100	1.49	1.82	1.99	1.39	1.19	1.26	-0.425665	0.276419
C17orf107	0.47	0.43	0.5	0.47	0.56	0.5	0.155963	0.866655
C17orf113	1.35	1.34	1.2	0.73	0.74	0.81	-0.736118	0.00438895
C17orf49	41.22	40.43	39.92	43.05	39.73	39.52	0.0480984	0.799442
C17orf58	20.28	19.29	18.37	17.74	19.35	18.4	-0.0241746	0.91872
C17orf64	0.04	0	0	0	0	0	-0.989948	0.91872
C17orf67	1.51	1.53	1.48	1.27	1	1.11	-0.383695	0.329745
C17orf75	13.18	14.18	13.95	12.4	13.28	13.77	-0.012981	0.950139
C17orf77	0.22	0.19	0.24	0.12	0.18	0.07	-0.883314	0.424742
C17orf78	0.04	0.08	0.03	0.07	0	0	-0.642182	0.91872
C17orf80	10.04	11.18	9.55	11.17	11.08	11.08	0.0996055	0.406901
C17orf97	8.11	9.49	10.47	11.51	12.23	11.11	0.348368	0.00654457
C17orf98	0	0	0	0.09	0	0	0.933605	0.91872
C17orf99	0.21	0	0.11	0.1	0.11	0.16	0.220772	0.942928
C18orf21	11	11.99	13.17	13.57	14.4	13.64	0.239181	0.149295
C18orf25	8.69	8.64	8.36	6.74	7.32	7.03	-0.238755	0.00325116
C18orf32	2.23	2.45	2.1	2.36	2.15	2.01	-0.0147856	0.967551
C18orf54	4.41	4.83	4.27	3.95	4.05	3.66	-0.174589	0.150516
C19orf12	4.33	4.28	4.22	4.71	4.79	4.74	0.151808	0.28788
C19orf25	18.69	19.31	21.45	21.69	24.5	22.74	0.25016	0.00265404
C19orf33	170.91	163.44	160.63	174.54	184.88	184.84	0.177347	0.0127438
C19orf38	0.14	0.19	0.12	0.11	0.23	0.06	-0.226464	0.933099
C19orf44	3.76	3.82	3.82	4.46	4.43	4.51	0.305652	0.0445106
C19orf47	13.87	14.25	16.52	21.45	20.24	20.58	0.352837	4.57e-06
C19orf48	81.43	85.86	87.7	117.03	109.74	117.44	0.469956	5.01e-24
C19orf53	127.59	122.89	132.69	140.92	139.53	142.59	0.178847	0.00064
C19orf54	5.84	5.81	5.72	5.07	5.37	5.67	-0.110212	0.539177
C19orf57	0.32	0.48	0.41	0.46	0.94	0.7	0.710973	0.185729
C19orf67	0.15	0.1	0.06	0.05	0.08	0.02	-1.02615	0.579628
C19orf71	3.91	5.16	4.06	4.43	4.33	4.2	-0.0127466	0.99886
C19orf73	2.01	2.13	2.23	1.67	1.54	1.7	-0.335712	0.630146
C19orf81	0	0	0	0	0.07	0.07	1.82976	0.812479
C19orf84	0.04	0	0	0	0	0.04	-0.028163	0.99886
C1D	9.13	9.19	8.71	8.08	9.51	9.8	0.0560621	0.820756
C1GALT1	9.22	9.61	9.15	7.81	7.86	8.15	-0.190858	0.00815163
C1GALT1C1	17.48	17.47	18.22	14.11	16.44	16.32	-0.151734	0.217949
C1orf100	0.22	0.16	0.11	0.16	0.1	0.25	0.624696	0.727109
C1orf105	0.07	0.31	0.06	0.11	0.17	0.06	-0.468702	0.903758
C1orf109	12.86	11.68	13.13	16.96	14.79	16.02	0.382915	1.22e-05
C1orf112	12.62	13.31	14.55	14.65	13.35	12.75	-0.0279575	0.902882
C1orf115	0	0	0.02	0	0	0	-0.989948	0.91872
C1orf116	9.86	9.82	9.97	8.42	8.34	8.52	-0.21183	0.00372983
C1orf122	41.85	40.51	47.61	67.5	65.09	63.63	0.626255	7.97e-20
C1orf127	0.02	0.05	0	0	0.02	0	-1.53926	0.780743
C1orf131	6.6	8.53	7.48	10.6	10.8	10.17	0.520485	0.000316
C1orf141	0.02	0	0.12	0	0	0	-0.989948	0.91872
C1orf146	0.02	0.07	0.16	0.14	0.06	0.02	-0.0315467	0.99886
C1orf158	0.16	0.33	0.38	0.23	0.23	0.26	-0.200098	0.881749
C1orf159	9.82	10.28	11.1	10.9	10.4	8.97	-0.0045115	0.99886
C1orf162	0.64	0.4	0.45	0.46	0.52	0.49	0.113026	0.861032
C1orf174	17.11	19.62	17.99	20.18	18.42	17.06	0.0499458	0.812479
C1orf189	0	0.09	0.17	0	0.24	0.08	0.382701	0.925759
C1orf194	0	0.18	0	0.1	0.13	0	0.502378	0.91872
C1orf195	0.1	0.17	0	0.04	0.05	0.09	-0.639458	0.879031
C1orf198	6.4	6.48	6.52	6.76	6.87	6.9	0.118963	0.370039
C1orf21	1.1	1.02	1.07	0.89	0.94	0.84	-0.22152	0.249542
C1orf210	10.28	8.94	8.7	5.04	6.19	5.71	-0.680286	1.36e-05
C1orf216	6.16	6.85	6.61	6.15	6.6	6.29	-0.00624785	0.996324
C1orf226	6.9	6.18	6.14	4.91	4.99	4.89	-0.341584	0.00121203
C1orf229	0.24	0.52	0.15	0.25	0.25	0.3	-0.2164	0.909377
C1orf35	12.08	12.7	11.76	14.26	13.4	12.49	0.173535	0.274962
C1orf43	103.42	105.59	103.81	102.09	95.61	101.66	-0.0302912	0.730642
C1orf50	1.58	1.56	1.55	1.77	1.85	1.52	0.170962	0.520701
C1orf52	11.76	9.88	10.22	9.74	9.69	10.24	-0.240098	0.00606874
C1orf53	1.88	2.25	2.43	2.29	2.12	2.69	0.152042	0.892786
C1orf54	0.07	0.19	0.29	0.19	0.17	0	-0.359968	0.920573
C1orf56	0.68	0.66	1.12	0.81	0.89	1.03	0.180662	0.830016
C1orf74	2.52	2.44	2.68	2.58	2.28	2.43	-0.0279577	0.922627
C1QBP	423.52	424.61	433.08	451.03	463.92	456.22	0.134368	7.08e-06
C1QL1	4.58	3.73	4.19	2.66	2.1	1.83	-0.886324	0.000166
C1QL3	0.27	0.22	0.18	0.24	0.26	0.33	0.363953	0.779024
C1QL4	0.2	0.15	0.28	0.12	0.23	0.18	-0.211935	0.91872
C1QTNF1	0.72	0.53	0.58	0.25	0.51	0.37	-0.681212	0.167534
C1QTNF12	0.06	0.2	0.24	0.24	0.06	0.42	0.505075	0.850526
C1QTNF2	0.13	0.08	0.12	0.1	0.11	0.07	-0.0216087	0.99886
C1QTNF3	0.1	0.17	0.19	0.14	0.19	0.16	0.151619	0.91872
C1QTNF4	0.08	0	0.02	0.04	0.04	0.1	1.40988	0.609089
C1QTNF5	0.04	0.09	0.01	0	0.12	0.04	0.358915	0.931405
C1QTNF6	22.76	21.19	24.05	21	20.61	19.28	-0.105807	0.238602
C1QTNF7	0.01	0	0	0.01	0	0	-0.028163	0.99886
C1QTNF8	0	0	0	0	0.02	0	0.933605	0.91872
C1QTNF9	0.06	0.07	0.09	0.15	0.07	0	0.192021	0.952982
C1QTNF9B	0.03	0.07	0	0	0	0	-0.989948	0.91872
C1R	1.87	2.24	1.5	1.26	1.4	1.47	-0.402804	0.190635
C1RL	12.45	12.87	13.23	8.85	8.95	9.16	-0.442917	1.99e-07
C1S	1.24	1.44	1.21	0.77	1.1	0.84	-0.473265	0.171787
C2	0.6	0.48	0.25	0.46	0.42	0.31	0.0764397	0.952982
C20orf141	0.09	0.1	0.18	0.27	0.27	0.09	0.782438	0.813275
C20orf144	0.66	0.48	0.65	0.32	0.21	0.54	-0.698228	0.708193
C20orf194	1.86	1.61	1.7	1.51	1.48	1.58	-0.21107	0.281605
C20orf202	0.03	0.04	0.07	0	0.03	0.07	-0.43528	0.91872
C20orf203	0.44	0.24	0.34	0.27	0.3	0.24	-0.304136	0.729612
C20orf204	0.3	0.45	0.41	0.73	0.87	0.72	0.956644	0.0380349
C20orf27	64.61	58	66.65	67.87	65.94	66.85	0.117712	0.120074
C20orf96	6.6	6.19	5.57	3.76	4.3	4.19	-0.548069	0.0024201
C21orf58	6.71	6.4	7.62	6.37	6.4	6.25	-0.113974	0.390222
C21orf62	0.99	0.81	0.66	0.84	0.82	0.82	-0.396997	0.388175
C21orf91	3.29	3.4	3.39	3.94	4.69	4.48	0.413732	0.00021
C22orf23	4.7	4.17	4.03	2.83	3.57	3.32	-0.392872	0.0798378
C22orf24	0.09	0.09	0.09	0.04	0.13	0.08	-0.0292131	0.99886
C22orf31	0	0	0.05	0	0	0	-0.989948	0.91872
C22orf34	0.03	0.01	0.07	0	0.1	0.06	0.132255	0.948981
C22orf39	11.75	11.66	11.48	10.57	10.46	10.21	-0.136578	0.36517
C2CD2	5.11	5.33	5.73	5.38	5.84	5.54	0.0980421	0.416916
C2CD2L	8.17	8.3	7.76	9.18	8.39	8.6	0.121727	0.335304
C2CD3	15.55	16.27	16	12.44	12.42	11.95	-0.319873	1.02e-10
C2CD4A	0.18	0.14	0.2	0.18	0.09	0.15	-0.266486	0.871971
C2CD4B	0.03	0	0.03	0	0	0.03	-0.028163	0.99886
C2CD4C	0.24	0.3	0.39	0.2	0.35	0.32	0.000739	0.999985
C2CD4D	0.06	0.03	0.02	0.03	0.03	0.09	0.302252	0.93054
C2CD5	15.88	15.61	15.3	15.32	15.52	16.41	0.0511248	0.635854
C2orf15	4.83	4.2	4.57	3.92	3.01	3.45	-0.351846	0.139256
C2orf16	0.18	0.21	0.2	0.15	0.21	0.17	-0.137486	0.915914
C2orf27A	7.38	7.83	7.11	5.78	6.69	6.31	-0.214421	0.147378
C2orf42	3.38	3.78	3.63	3.98	3.74	4.09	0.181961	0.405593
C2orf49	9.94	9.62	10.02	8.95	8.38	8.42	-0.227259	0.0182847
C2orf50	0.45	0.53	0.46	0.33	0.44	0.35	-0.363311	0.335836
C2orf66	0	0	0	0.16	0.04	0.04	3.41433	0.24044
C2orf68	17.41	15.61	15.82	11.01	9.51	10.39	-0.472466	1.01e-08
C2orf69	8.74	8.69	8.54	8.83	8.62	9.15	0.0717292	0.620921
C2orf73	0.06	0	0	0	0	0	-0.989948	0.91872
C2orf74	19.54	23.52	21.62	17.87	19.92	20.06	-0.118816	0.515336
C2orf76	4.55	4.17	3.74	4.98	4.98	5.24	0.297582	0.43174
C2orf78	0.04	0.1	0.07	0.02	0.05	0.02	-1.17852	0.577002
C2orf80	0.13	0.24	0.22	0.04	0.25	0.1	-0.693691	0.800012
C2orf81	2.12	1.85	1.96	1.22	1.43	1.52	-0.493661	0.0922944
C2orf83	0.68	0.73	0.44	0.55	0.53	0.76	0.0326523	0.98519
C2orf88	0.2	0.2	0.25	0.15	0.14	0.09	-0.752912	0.340718
C2orf92	0.16	0.2	0.33	0.21	0.12	0.16	-0.36392	0.861174
C3	6.1	5.02	5.28	2.51	2.86	2.6	-1.00674	3.49e-20
C3AR1	0.06	0.02	0.06	0	0.05	0.03	-0.858182	0.771421
C3orf18	0.16	0.21	0.03	0.22	0.08	0.27	0.51333	0.771421
C3orf20	0.19	0.13	0.12	0.26	0.36	0.28	1.14677	0.0362954
C3orf22	0	0	0	0	0.01	0	0.933605	0.91872
C3orf33	3.95	3.43	3.65	4.13	4.36	3.32	0.139671	0.671815
C3orf35	0.42	0.37	0.32	0.27	0.43	0.39	-0.157029	0.896052
C3orf38	8.06	7.59	7.47	9.35	8.9	9.41	0.293054	0.0113289
C3orf49	0.04	0.02	0.08	0	0	0.12	-0.431028	0.91872
C3orf52	4.37	4.1	3.89	4.66	3.93	5.08	0.168092	0.494312
C3orf62	1.91	2.37	2.28	2.77	2.96	3.11	0.473205	0.00488765
C3orf70	0.09	0.09	0.14	0.14	0.12	0.09	0.138516	0.91872
C3orf80	0	0	0	0.02	0	0	0.933605	0.91872
C3orf86	0.07	0.08	0	0	0.06	0	-0.93823	0.912396
C4A	0	0.18	0.21	0	0.3	0.29	0.638242	0.91872
C4B	0	0	0.08	0	0	0	-3.84766	0.59159
C4BPA	0.02	0	0	0.02	0	0.05	1.45738	0.799442
C4BPB	0.73	0.81	0.97	0.63	1.03	1.04	0.13816	0.898807
C4orf19	0.26	0.33	0.16	0.31	0.15	0.39	0.212465	0.85727
C4orf3	9.59	10.16	10.56	8.67	8.3	9.3	-0.173107	0.150549
C4orf33	7.11	7.35	7.34	6.08	6.97	6.73	-0.126937	0.56185
C4orf36	1.45	1.61	0.98	1.61	1.44	1.52	0.281392	0.718579
C4orf45	0.08	0	0	0	0	0	-0.989948	0.91872
C4orf46	6.25	6.45	6.09	5.67	6.36	6.02	-0.0216767	0.920573
C4orf47	0.04	0.05	0.11	0.06	0.06	0.06	-0.0211633	0.99886
C4orf48	30.59	26.58	28.13	27.1	33.33	29.98	0.123228	0.611941
C4orf54	0	0	0	0	0.01	0	0.933605	0.91872
C5	0.2	0.27	0.34	0.17	0.21	0.25	-0.395396	0.646061
C5AR1	0.34	0.29	0.23	0.32	0.26	0.28	0.0138236	0.99886
C5AR2	1.17	1.16	1.03	0.86	0.92	0.9	-0.19129	0.501619
C5orf15	44.25	45.09	44.7	39.13	41.77	42.06	-0.0880733	0.192316
C5orf22	22.23	22.66	22.18	20.71	20.39	21.38	-0.0813405	0.305691
C5orf24	21.78	22.35	21.59	18.26	21.33	18.81	-0.118843	0.109258
C5orf34	4.25	4.88	4.21	3.04	3.57	2.75	-0.463924	0.00488765
C5orf38	40.52	35.01	43.74	34.72	34.72	35.31	-0.223852	0.0436567
C5orf46	0	0.01	0.01	0.3	0.01	0.01	0.961011	0.837971
C5orf51	8.87	8.69	8.6	8.09	8.67	8.97	0.0121219	0.939061
C5orf52	0.03	0	0.03	0	0.03	0	-0.895269	0.91872
C5orf60	0.23	0.23	0.21	0.19	0.37	0.25	0.24917	0.91872
C5orf63	4.3	2.81	4	4.3	3.78	4.44	0.210916	0.53663
C6orf118	0	0.03	0.03	0.03	0	0	-0.0281628	0.99886
C6orf120	10.29	11.06	10.18	6.82	7.69	7.4	-0.494911	9.67e-10
C6orf132	7.41	6.77	7.59	6.26	6.51	6.54	-0.136956	0.140301
C6orf136	62.73	59.28	60.97	55.54	55.08	55.01	-0.0993038	0.15711
C6orf141	2.03	2.84	2.26	1.94	2.07	2.01	-0.145955	0.687864
C6orf15	0.37	0.51	0.79	0.5	0.18	0.37	-0.629722	0.576453
C6orf163	0.08	0.26	0.12	0.12	0.35	0.28	0.744847	0.657893
C6orf201	0.31	0.21	0.18	0.17	0.06	0.25	-0.573554	0.729211
C6orf226	1.53	1.99	2.84	1.89	1.9	1.71	-0.175321	0.890613
C6orf47	7.08	7.73	7.96	7.42	7.52	7.68	0.0268888	0.91872
C6orf52	0.84	1.11	0.86	1.02	1.53	1.56	0.497584	0.583163
C6orf58	0	0	0.04	0	0	0	-0.989948	0.91872
C6orf62	72.33	68.13	73.39	74.3	74.19	72.68	0.08576	0.0952611
C6orf89	9.12	9.24	9.67	9.87	9.53	9.93	0.103857	0.188425
C7	0.05	0.08	0.04	0.02	0.06	0.02	-0.717233	0.70269
C7orf25	11.59	13.48	11.82	12.68	13.23	11.73	0.065141	0.770337
C7orf26	15.53	16.04	16.82	22.59	23.54	22.66	0.569112	5.52e-14
C7orf31	2.41	2.84	2.81	1.7	2.21	2	-0.393433	0.0412855
C7orf50	76.88	75.65	87.78	84.6	78.48	86.5	0.0961126	0.263942
C7orf57	0.18	0.12	0.04	0.08	0.11	0.14	-0.0323519	0.99886
C7orf61	0.33	0.66	0.16	0.38	0.27	0.44	-0.0444492	0.996173
C7orf65	0.15	0.18	0.12	0.08	0.24	0.07	-0.237826	0.91872
C8G	0.37	0.14	0.19	0.3	0.43	0.25	0.522093	0.808707
C8orf33	27.89	27.36	26.88	35.16	32.15	34.74	0.343241	9.33e-09
C8orf34	0.09	0.01	0.07	0.04	0.03	0.02	-1.13945	0.423139
C8orf37	1.41	1.22	1.32	1.46	1.72	1.87	0.386892	0.139384
C8orf44-SGK3	3.72	4.04	2.52	2.37	1.44	1.97	-0.792402	0.0236621
C8orf49	0.34	0.41	0.2	0.47	0.27	0.36	0.242954	0.872152
C8orf58	3.86	4.01	3.87	3.96	4.76	4.02	0.148455	0.592553
C8orf76	17.99	17.02	17.46	20.91	21.38	22.31	0.336583	0.00075
C8orf82	14.09	12.45	15.9	13.41	13.92	14.29	0.00692541	0.986106
C8orf86	0.32	0.21	0.27	0.17	0.08	0.28	-0.602771	0.638576
C9	0	0	0	0	0.02	0	0.933605	0.91872
C9orf116	9.55	8.94	8.4	8.62	9.46	10.2	0.108343	0.800446
C9orf129	0.42	0.49	0.43	0.61	0.41	0.3	0.102498	0.912212
C9orf131	0.02	0	0	0	0.02	0.08	2.4579	0.455432
C9orf135	0.08	0.33	0.23	0.07	0.17	0	-1.36965	0.556911
C9orf139	0.18	0.18	0.06	0.1	0.29	0.16	0.457746	0.72826
C9orf147	0.74	0.71	0.77	0.87	0.7	0.63	0.0154635	0.998397
C9orf152	0.01	0.02	0.02	0	0.02	0.04	1.45524	0.799442
C9orf153	0	0.03	0.03	0	0.03	0.03	-0.0415601	0.99886
C9orf16	97.91	86.56	89.8	79.42	77.94	82.32	-0.158685	0.0453802
C9orf163	0.11	0.26	0.29	0.2	0.27	0.21	0.123907	0.919599
C9orf24	0.18	0.11	0.15	0.37	0.22	0.22	0.74375	0.251621
C9orf40	8.2	7.31	8.54	8.06	8.75	8.58	0.113342	0.512837
C9orf43	0.22	0.18	0.27	0.41	0.45	0.38	0.810308	0.351869
C9orf50	0.1	0.17	0.09	0	0.05	0.15	-0.315642	0.923004
C9orf57	0	0	0	0.04	0	0	0.933605	0.91872
C9orf64	5.6	5.67	4.79	5.07	4.22	5.03	-0.157423	0.462208
C9orf72	3.58	4.57	3.38	2.96	3.3	2.97	-0.309137	0.0939627
C9orf78	45.39	44.69	42.9	53.01	53.39	51.24	0.278145	4.93e-07
C9orf85	9.1	8.4	9.36	9.08	10.31	10.4	0.152886	0.420953
CA11	1.55	1.62	1.3	0.94	1.16	1.01	-0.486275	0.244321
CA12	0.02	0.05	0.11	0.04	0.04	0.04	-1.01974	0.592553
CA13	0.85	0.8	0.85	0.6	0.65	0.83	-0.231735	0.626699
CA14	0.3	0.18	0.39	0.28	0.19	0.37	-0.0825394	0.946452
CA2	12.35	13.56	12.8	14.64	15.98	15.54	0.291547	0.00921466
CA3	0.06	0	0	0	0.06	0	-0.00462451	0.999985
CA5A	0	0.04	0.06	0.12	0.05	0.04	1.28356	0.743629
CA5B	1.73	1.53	1.57	1.73	1.46	1.5	-0.00471007	0.99886
CA6	0.05	0	0	0	0	0	-0.989948	0.91872
CA7	0.07	0.04	0.14	0	0.03	0.03	-1.81932	0.520077
CA8	0.05	0.09	0.12	0.03	0.01	0.08	-0.624553	0.89233
CA9	7.11	7.41	7.75	3.84	3.91	4.58	-0.817461	6.03e-07
CAAP1	9.23	8.57	8.56	7.52	7.96	7.68	-0.158592	0.205566
CAB39	43.39	43.35	40.88	38.21	36.38	37.16	-0.154957	0.00143973
CAB39L	0.45	0.49	0.61	0.42	0.29	0.4	-0.430062	0.444067
CABIN1	14.75	13.19	13.94	12.17	12.89	12.17	-0.157139	0.0099891
CABLES1	1.35	1.82	1.81	2.12	1.96	2.09	0.357001	0.0635423
CABLES2	5.47	5.65	6.35	5.6	5.06	5.29	-0.0946311	0.609519
CABP1	0.22	0.44	0.24	0.34	0.18	0.5	0.126866	0.91872
CABP4	0.82	0.71	0.73	0.63	1.06	0.71	0.139521	0.801318
CABP5	0.05	0	0.03	0	0.05	0	-0.895269	0.91872
CABP7	0.09	0.08	0.11	0.05	0.14	0.07	0.0679067	0.984972
CABYR	1.56	1.95	1.17	0.86	1.3	1.61	-0.267387	0.662259
CACFD1	2.1	2.07	2.14	1.61	1.66	1.62	-0.308962	0.233771
CACHD1	1.73	1.83	1.86	2.07	2.31	2.13	0.300395	0.0567479
CACNA1A	0.01	0	0	0.01	0.02	0.01	1.31294	0.750063
CACNA1E	0	0	0	0	0	0	-0.989948	0.91872
CACNA1G	0.01	0	0.01	0	0.01	0	-1.47939	0.796691
CACNA1I	0.01	0.01	0.01	0.02	0	0.01	0.709753	0.882046
CACNA2D1	0.01	0.05	0.04	0.08	0.1	0.06	1.18584	0.379242
CACNA2D2	0.11	0.09	0.12	0.07	0.09	0.06	-0.545233	0.638007
CACNA2D4	0.05	0.06	0.09	0.02	0.09	0.04	-0.442899	0.821099
CACNB1	5.17	4.72	4.96	4.77	5.61	3.78	-0.045549	0.915914
CACNB2	0.77	0.77	0.8	0.6	0.6	0.72	-0.250774	0.391954
CACNB3	9.75	9.89	10.48	6.74	8.38	7.49	-0.350928	0.00110489
CACNB4	0.07	0.09	0.1	0.05	0.09	0.09	-0.124081	0.926649
CACNG1	0	0.04	0	0	0	0	-0.989948	0.91872
CACNG2	0	0	0	0	0	0.01	0.933605	0.91872
CACNG4	1.96	1.55	1.58	1.31	1.4	1.67	-0.181369	0.600817
CACNG5	0.1	0.15	0.1	0.17	0.12	0.1	0.220623	0.813768
CACNG7	0.02	0	0.02	0.02	0	0.07	0.999051	0.840995
CACNG8	0.23	0.21	0.2	0.25	0.29	0.28	0.388706	0.389432
CACTIN	11.28	10.3	11.7	12.11	12.68	13.01	0.238731	0.00487682
CACUL1	8.48	8.38	8.08	7.73	8.14	7.93	-0.0311297	0.78875
CACYBP	84.08	84.31	85.77	80.37	83.98	84.92	0.0228359	0.800446
CAD	32.35	31.42	33.47	30.78	32.4	30.2	-0.0163403	0.87304
CADM1	0.03	0	0.01	0	0.02	0	-0.589391	0.91872
CADM2	0.2	0.25	0.26	0.25	0.18	0.2	-0.137389	0.867331
CADM4	13.89	12.18	13.18	10.97	10.5	10.69	-0.250125	0.0199444
CADPS2	0	0	0	0	0.01	0	0.933605	0.91872
CAGE1	0.11	0.05	0.08	0.11	0.1	0.13	0.720756	0.645532
CALB1	0.04	0.05	0	0.04	0.08	0.04	0.96011	0.749552
CALB2	80.82	70.73	67.87	55.34	50.05	50.88	-0.450944	2.41e-11
CALCOCO1	3.53	2.66	3.52	2.72	2.48	2.49	-0.316283	0.10901
CALCOCO2	19.53	19.53	17.89	16.44	17.02	15.91	-0.16969	0.0173967
CALCR	0.03	0	0.04	0.01	0.06	0.06	0.842685	0.779024
CALCRL	0.16	0.17	0.2	0.11	0.15	0.09	-0.500473	0.567411
CALD1	23.01	22.52	23.25	25.8	27.25	27.36	0.268302	1.01e-07
CALHM1	0.2	0.23	0.13	0.24	0.33	0.34	0.704817	0.345909
CALHM2	2.52	2.34	2.17	3.42	3.23	2.74	0.602232	0.00367044
CALHM3	0.23	0.28	0.13	0.06	0.1	0.16	-0.960678	0.514882
CALHM4	0.03	0.05	0	0.03	0.03	0	-0.375155	0.91872
CALHM5	0.01	0.03	0	0.01	0.01	0.01	-0.86846	0.801318
CALHM6	0	0.23	0	0.2	0	0	-0.0852909	0.99886
CALM1	56.53	59.13	60.44	66.7	66	65.65	0.211064	3.82e-08
CALM2	293.41	278.85	278.28	292.96	287.92	300.25	0.0676031	0.115278
CALM3	228.31	218.13	224.79	199.81	210.24	212.78	-0.0725297	0.0609475
CALML3	0	0.03	0	0.11	0.06	0.12	3.1911	0.154115
CALML4	6.25	6.64	6.73	6.14	5.72	6.2	-0.0772596	0.630506
CALML6	0.08	0.03	0.02	0	0.14	0.07	0.977102	0.772623
CALN1	0.07	0.13	0.08	0.07	0.07	0.07	-0.433078	0.646292
CALR	257.92	261.17	276.08	356.13	368.8	354.98	0.477917	1.35e-50
CALR3	0.13	0.05	0.08	0.04	0.08	0	-1.01736	0.782539
CALU	54.32	53.77	52.77	55.2	58.46	56.95	0.122918	0.00186919
CALY	0	0	0.07	0	0	0.07	0.874947	0.91872
CAMK1	0.33	0.35	0.44	0.25	0.36	0.29	-0.28943	0.856905
CAMK1D	2.19	1.77	1.78	1.36	1.18	1.04	-0.53371	0.0152235
CAMK1G	0.02	0	0	0	0	0	-0.989948	0.91872
CAMK2B	0.01	0.03	0.04	0.06	0.06	0.04	0.814742	0.771118
CAMK2D	3.76	3.46	4.43	3.49	3.28	3.2	-0.216835	0.136502
CAMK2G	18.24	19.65	18.16	14.9	15.6	14.87	-0.281852	2.84e-05
CAMK2N1	15.55	13.57	14.59	14.59	13.82	14.67	0.015163	0.934742
CAMK2N2	40.72	37.76	42.09	36.33	38.52	37.42	-0.0671226	0.541217
CAMK4	0.07	0.07	0.08	0.05	0.07	0.04	-0.452411	0.6458
CAMKK1	5.98	5.06	6.04	5.65	5.39	5.58	0.00394136	0.99886
CAMKK2	11.05	11.33	11.13	9.28	9.67	9.37	-0.208233	0.00636998
CAMKMT	5.79	5.16	5.3	4.21	4.87	4.83	-0.111783	0.740254
CAMKV	0.02	0	0	0.02	0.02	0	0.864364	0.91872
CAMLG	10.98	11.72	11.82	9.93	9.54	10.17	-0.183208	0.132011
CAMSAP1	9.91	10.59	10.31	11.76	11.28	11.16	0.192289	0.00155863
CAMSAP2	13.66	13.81	13.21	12.41	13	14.33	0.0129081	0.91872
CAMSAP3	7.02	6.38	6.45	6.61	6.79	6.73	0.0502708	0.80254
CAMTA1	31.46	31.61	30.75	27.54	25.5	28.12	-0.137902	0.339094
CAMTA2	17.12	15.15	16.13	13.12	14.54	14.53	-0.151162	0.04398
CAND1	22.08	22.96	22.77	21.24	22.11	21.67	-0.0241637	0.746209
CAND2	0.09	0.15	0.08	0.18	0.13	0.12	0.529619	0.635996
CANT1	30.47	29.58	32.12	29.83	32.22	29.66	0.0276165	0.825493
CANX	223.74	233.01	236.28	292.26	307.16	313.79	0.433671	6.27e-47
CAP1	222.21	220.17	221.75	216.31	216.41	223.3	0.0181957	0.761962
CAP2	10.78	11.45	11.6	10.02	11.06	10	-0.0881673	0.524969
CAPG	28.48	29.91	28.98	24.57	25.22	25.33	-0.180479	0.0590969
CAPN1	120.43	118.47	122.96	107.69	103.58	106.36	-0.150641	3.43e-05
CAPN10	6.42	6.28	5.71	6	6.74	6.09	0.072685	0.773386
CAPN11	0	0	0.03	0	0	0	-0.989948	0.91872
CAPN12	1.52	1.24	1.39	0.45	0.79	0.58	-1.15828	0.00036
CAPN13	0	0	0	0	0	0.02	0.933605	0.91872
CAPN14	0	0.02	0	0	0.02	0	-0.0281628	0.99886
CAPN15	24.39	21.92	23.91	29.06	33.19	31.32	0.466227	4.42e-20
CAPN2	85.06	83.43	83.09	109.99	102.22	106.5	0.378589	1.35e-24
CAPN3	0.06	0.07	0.04	0	0.04	0.02	-1.35574	0.716112
CAPN5	1.93	2.22	2.2	1.47	1.44	1.64	-0.447789	0.0165273
CAPN6	0.21	0.15	0.19	0.26	0.19	0.18	0.233958	0.867331
CAPN7	8.92	8.36	8.84	9.91	9.92	9.1	0.176332	0.0691473
CAPN8	0.32	0.53	0.39	0.15	0.21	0.17	-0.965871	0.2544
CAPN9	0.11	0.07	0.1	0.04	0.1	0.05	-0.341223	0.903758
CAPNS1	346.73	349.61	343.36	344.57	321.67	324.94	-0.0306097	0.63006
CAPNS2	0.11	0.24	0.11	0.37	0.32	0.54	1.48753	0.2203
[truncated: 15,127 more rows]
