# Supplementary material for: Irradiation induces DJ-1 secretion from esophageal squamous cell carcinoma cells to accelerate metastasis of bystander cells via a TGF-β1 positive feedback loop
Source: J Exp Clin Cancer Res. 2022 Aug 26;41:259. doi: 10.1186/s13046-022-02471-6 (PMC9413943; doi:10.1186/s13046-022-02471-6)
Supplement: Supplementary file 15 — Additional file 15: Table S7. The total proteins identified from the LC–MS/MS. [file 13046_2022_2471_MOESM15_ESM.xlsx]

## Sheet: Sheet1
Gene names	Number of proteins	Peptides	Razor + unique peptides	Unique peptides	Peptides D1	Peptides D2	Peptides D3	Peptides K1	Peptides K2	Peptides K3	Razor + unique peptides D1	Razor + unique peptides D2	Razor + unique peptides D3	Razor + unique peptides K1	Razor + unique peptides K2	Razor + unique peptides K3	Unique peptides D1	Unique peptides D2	Unique peptides D3	Unique peptides K1	Unique peptides K2	Unique peptides K3	Sequence coverage [%]	Unique + razor sequence coverage [%]	Unique sequence coverage [%]	Mol. weight [kDa]	Sequence length	Sequence lengths	Q-value	Score	Sequence coverage D1 [%]	Sequence coverage D2 [%]	Sequence coverage D3 [%]	Sequence coverage K1 [%]	Sequence coverage K2 [%]	Sequence coverage K3 [%]	Intensity	Intensity D1	Intensity D2	Intensity D3	Intensity K1	Intensity K2	Intensity K3	iBAQ peptides	Mol. weight [kDa]	iBAQ	iBAQ D1	iBAQ D2	iBAQ D3
MYH9	9	297	297	255	239	268	195	231	263	185	239	268	195	231	263	185	202	229	163	197	228	159	84.5	84.5	76.2	226.53	1960	1960;1937;1938;1939;1939;1940;1941;1983;1341	0	323.31	78.5	82.1	72.8	77.8	81.8	69.9	3639300000000	590750000000	945950000000	315710000000	581120000000	936070000000	269690000000	104	226.53	34993000000	5680300000	9095700000	3035700000
KRT18	2	48	47	32	38	38	41	39	40	35	37	37	40	38	39	34	25	25	27	26	26	26	85.3	83.7	67.9	48.057	430	430;295	0	323.31	77	75.6	77	77	80.5	75.6	250390000000	42879000000	39375000000	45811000000	51127000000	41115000000	30082000000	26	48.057	9630300000	1649200000	1514400000	1761900000
PARK7	1	28	28	28	23	21	25	14	12	22	23	21	25	14	12	22	23	21	25	14	12	22	97.4	97.4	97.4	19.891	189	189	0	323.31	87.3	87.3	93.7	72	73	88.4	58924000000	12154000000	15815000000	16955000000	1788300000	1767000000	10444000000	12	19.891	4910300000	1012900000	1317900000	1412900000
TUBB4B	1	26	26	1	24	23	23	25	23	24	24	23	23	25	23	24	1	0	1	1	1	1	67.6	67.6	2.7	49.83	445	445	0	323.31	62.7	60.9	66.3	66.5	62.5	66.3	77621000000	10328000000	14804000000	12248000000	11398000000	14907000000	13937000000	20	49.83	3881100000	516400000	740190000	612410000
TUBA1C	1	28	28	3	20	19	21	16	23	21	20	19	21	16	23	21	1	1	0	1	2	2	66.1	66.1	13.4	49.895	449	449	0	323.31	51.7	50.3	51	47.7	59	53.7	75744000000	11738000000	15011000000	9525400000	10145000000	16327000000	12998000000	21	49.895	3606800000	558960000	714810000	453590000
ACTC1;ACTG2;ACTA2;ACTA1	4	32	8	8	21	26	20	20	28	15	4	6	2	4	4	2	4	6	2	4	4	2	59.9	27.6	27.6	42.019	377	377;376;377;377	0	273.98	41.9	40.8	32.9	39.5	41.4	30.8	33765000000	3696300000	10008000000	4792800000	3428700000	11164000000	674350000	20	42.019	1688200000	184820000	500420000	239640000
RPL19	1	10	10	10	7	8	9	8	7	7	7	8	9	8	7	7	7	8	9	8	7	7	36.7	36.7	36.7	23.466	196	196	0	78.201	31.1	31.1	36.2	31.1	28.1	28.1	8203100000	901920000	2069800000	1698400000	1216200000	1390700000	926130000	6	23.466	1367200000	150320000	344960000	283070000
RBM25	1	55	55	55	23	24	50	23	23	43	23	24	50	23	23	43	23	24	50	23	23	43	44	44	44	100.18	843	843	0	323.31	21.9	24.2	40.7	25	25.9	38.3	40919000000	2437100000	2366200000	19648000000	2053500000	4058600000	10356000000	33	100.18	1240000000	73851000	71704000	595380000
HSPA8	1	38	38	25	27	27	34	29	24	33	27	27	34	29	24	33	19	18	24	18	16	21	57.9	57.9	41.5	70.897	646	646	0	323.31	48.6	41.3	53.4	50.2	38.9	49.8	38645000000	4372800000	4339200000	10283000000	4251100000	4285900000	11113000000	33	70.897	1171100000	132510000	131490000	311610000
RPL18	1	8	8	8	5	7	6	4	6	4	5	7	6	4	6	4	5	7	6	4	6	4	40.4	40.4	40.4	21.634	188	188	0	110.74	28.7	35.1	34.6	25.5	31.4	23.4	8057900000	1266400000	1818200000	1166100000	1046300000	1876400000	884440000	7	21.634	1151100000	180920000	259740000	166580000
TUBB	4	26	6	5	25	25	22	25	24	23	6	6	5	6	6	5	5	5	4	5	5	4	64	19.6	16.2	49.67	444	444;444;536;451	0	263.05	62.8	63.7	62.6	62.8	62.6	62.6	21607000000	3662600000	4119500000	3054800000	2977200000	4104500000	3688300000	20	49.67	1080300000	183130000	205970000	152740000
HSPB1	1	19	19	19	13	14	10	13	14	12	13	14	10	13	14	12	13	14	10	13	14	12	87.3	87.3	87.3	22.782	205	205	0	323.31	82.4	75.6	65.4	69.8	84.9	75.1	14687000000	2015100000	3087800000	2304500000	2198900000	3000200000	2080500000	14	22.782	1049100000	143940000	220560000	164600000
CAPZA1	1	14	14	12	12	13	11	13	14	8	12	13	11	13	14	8	10	11	10	11	12	7	72	72	62.6	32.922	286	286	0	323.31	64.7	69.2	58.7	69.2	72	48.6	13309000000	2420900000	3178300000	1527600000	1828600000	3817600000	535740000	13	32.922	1023700000	186230000	244480000	117510000
PUF60	1	28	28	28	19	20	22	16	20	21	19	20	22	16	20	21	19	20	22	16	20	21	59.9	59.9	59.9	59.875	559	559	0	323.31	42.9	41.3	52.8	36.3	44.7	42.9	25544000000	4349200000	4562100000	4206200000	3398800000	5274300000	3753000000	25	59.875	1021700000	173970000	182490000	168250000
SLC25A5	2	15	15	7	8	9	11	10	14	10	8	9	11	10	14	10	4	3	6	4	7	5	38.6	38.6	22.1	32.852	298	298;315	0	37.534	26.2	24.8	34.9	31.5	35.9	34.9	19260000000	1850400000	3643300000	3566700000	3042400000	4541500000	2615300000	19	32.852	1013700000	97391000	191750000	187720000
RPL4	1	22	22	22	14	20	17	20	21	15	14	20	17	20	21	15	14	20	17	20	21	15	49.2	49.2	49.2	47.697	427	427	0	272.05	36.1	45.7	40	45.9	49.2	37.2	15766000000	1776900000	3573200000	1836500000	2864200000	3628600000	2086300000	16	47.697	985350000	111050000	223330000	114780000
MYO1D	6	82	81	81	61	71	47	61	72	47	61	71	47	60	71	47	61	71	47	60	71	47	73.5	72.6	72.6	116.2	1006	1006;1018;1032;1946;2116;2215	0	323.31	59.2	68.7	51.9	59.7	68.3	50.5	60326000000	10746000000	16539000000	3630100000	9483600000	17749000000	2178300000	62	116.2	973000000	173330000	266760000	58550000
RPL17	1	9	9	9	7	8	7	7	8	8	7	8	7	7	8	8	7	8	7	7	8	8	38.6	38.6	38.6	21.397	184	184	0	154.8	33.7	37.5	33.2	33.2	37.5	38	8352100000	1043600000	1391300000	1281300000	1437700000	1834100000	1364100000	9	21.397	928010000	115960000	154590000	142370000
EIF4A1	1	28	28	14	22	20	25	23	20	21	22	20	25	23	20	21	12	11	13	10	9	11	56.7	56.7	30.8	46.153	406	406	0	323.31	51	50.5	50.7	50	48.5	50.2	20939000000	2594000000	3567100000	3837800000	3255100000	3855200000	3829900000	23	46.153	910400000	112780000	155090000	166860000
RPS27A;UBA52;UBB;UBC	4	8	8	8	4	5	6	5	5	7	4	5	6	5	5	7	4	5	6	5	5	7	43.6	43.6	43.6	17.965	156	156;128;229;685	0	84.499	36.5	42.3	43.6	42.3	42.3	42.3	5302000000	821810000	800710000	809780000	944100000	670960000	1254700000	6	17.965	883670000	136970000	133450000	134960000
HSP90AB1	2	46	46	23	31	31	32	30	32	40	31	31	32	30	32	40	15	14	16	14	17	21	55.2	55.2	29.3	83.263	724	724;597	0	323.31	40.3	39.6	43.2	37.6	41.7	52.8	28952000000	3428900000	4143000000	5069500000	3370000000	3996500000	8944000000	33	83.263	877330000	103910000	125540000	153620000
GSN	1	38	38	12	27	32	21	25	31	20	27	32	21	25	31	20	11	11	8	10	11	7	47.7	47.7	24.4	85.696	782	782	0	323.31	38.9	44.8	33.1	37.9	45.3	31.2	29150000000	3425700000	9201700000	1768700000	4482600000	9170600000	1100300000	34	85.696	857340000	100760000	270640000	52020000
RPS4X	3	19	19	19	15	17	16	16	14	11	15	17	16	16	14	11	15	17	16	16	14	11	62.7	62.7	62.7	29.597	263	263;263;263	0	152.52	57.4	57.4	57	54.8	54	44.5	13484000000	1673300000	3165500000	1977100000	2482600000	2558700000	1626300000	16	29.597	842720000	104580000	197840000	123570000
RPS9	1	17	17	17	10	13	7	10	11	8	10	13	7	10	11	8	10	13	7	10	11	8	58.8	58.8	58.8	22.591	194	194	0	39.45	46.4	51	32.5	44.3	45.9	30.9	9061000000	1152500000	2478800000	433250000	1680500000	2285400000	1030500000	11	22.591	823730000	104780000	225340000	39387000
RPL13	1	15	15	15	14	9	13	11	10	11	14	9	13	11	10	11	14	9	13	11	10	11	50.2	50.2	50.2	24.261	211	211	0	154.02	50.2	35.5	46	44.1	40.3	41.2	7044500000	937740000	1326200000	995460000	1381800000	1427100000	976250000	9	24.261	782720000	104190000	147350000	110610000
RPL29	1	2	2	2	1	2	1	2	1	1	1	2	1	2	1	1	1	2	1	2	1	1	14.5	14.5	14.5	17.752	159	159	0	5.8383	9.4	14.5	9.4	14.5	9.4	9.4	3080300000	361400000	916690000	129870000	1001200000	490020000	181060000	4	17.752	770070000	90351000	229170000	32468000
NIPSNAP1	1	17	17	16	12	13	13	13	13	13	12	13	13	13	13	13	11	13	12	12	12	12	70.4	70.4	67.6	33.31	284	284	0	246.77	40.1	64.1	63.7	53.9	62.7	55.6	12223000000	2616100000	2027600000	1949200000	1552500000	2753900000	1324100000	16	33.31	763960000	163510000	126730000	121830000
RPL13A	2	12	12	12	10	9	6	9	8	8	10	9	6	9	8	8	10	9	6	9	8	8	42.9	42.9	42.9	23.577	203	203;102	0	24.966	38.9	33.5	24.6	38.9	33.5	35	6757500000	1072600000	1282600000	611700000	1347000000	1814100000	629560000	9	23.577	750840000	119170000	142510000	67967000
RAN	1	12	12	12	9	10	9	11	12	10	9	10	9	11	12	10	9	10	9	11	12	10	45.4	45.4	45.4	24.423	216	216	0	76.061	39.8	40.3	34.7	40.3	45.4	39.8	7853800000	827480000	1542600000	1182000000	1041300000	2038200000	1222300000	11	24.423	713980000	75226000	140230000	107450000
RPL15	1	11	11	11	10	9	11	8	9	9	10	9	11	8	9	9	10	9	11	8	9	9	43.1	43.1	43.1	24.146	204	204	0	90.036	42.6	39.7	43.1	31.9	32.8	36.3	7356400000	879630000	1992100000	924970000	863220000	2051100000	645320000	11	24.146	668760000	79966000	181100000	84088000
RPS6	1	10	10	10	6	7	8	8	10	8	6	7	8	8	10	8	6	7	8	8	10	8	31.7	31.7	31.7	28.68	249	249	0	64.706	22.1	26.5	24.9	24.9	31.7	24.9	5089300000	465400000	812440000	652280000	734970000	1802600000	621630000	8	28.68	636170000	58175000	101550000	81535000
MYL6B	1	17	17	15	13	15	11	11	13	8	13	15	11	11	13	8	11	13	9	9	11	6	70.2	70.2	58.7	22.764	208	208	0	37.965	62.5	68.3	60.1	60.6	60.6	45.7	8700700000	1236700000	2589200000	905780000	1139400000	2447600000	382020000	14	22.764	621480000	88336000	184940000	64699000
RPL8	1	12	12	12	4	12	6	6	8	6	4	12	6	6	8	6	4	12	6	6	8	6	51	51	51	28.024	257	257	0	152.42	19.8	51	28.8	19.8	25.7	28.8	6211700000	151980000	2447800000	480590000	957630000	1711900000	461840000	10	28.024	621170000	15198000	244780000	48059000
PRDX1	1	15	15	11	12	10	12	8	8	10	12	10	12	8	8	10	10	8	9	6	6	7	75.4	75.4	60.3	22.11	199	199	0	49.45	69.3	64.3	66.3	47.7	48.2	51.8	9034900000	1285900000	1413400000	2345800000	819190000	934570000	2236000000	15	22.11	602330000	85724000	94228000	156390000
RPL10;RPL10L	2	10	10	10	6	9	5	9	7	5	6	9	5	9	7	5	6	9	5	9	7	5	42.1	42.1	42.1	24.604	214	214;214	0	68.821	32.2	41.6	21	29.4	41.6	24.8	4806400000	446490000	1273400000	544650000	960620000	1058200000	523070000	8	24.604	600790000	55811000	159170000	68081000
NPM1	1	11	11	11	7	6	9	5	6	10	7	6	9	5	6	10	7	6	9	5	6	10	38.8	38.8	38.8	32.575	294	294	0	273.73	28.9	25.5	34	19	31.6	36.4	7136100000	425180000	261100000	1164800000	278540000	248950000	4757600000	12	32.575	594680000	35432000	21759000	97067000
RPL7A	1	14	14	14	10	11	10	12	10	9	10	11	10	12	10	9	10	11	10	12	10	9	41.4	41.4	41.4	29.995	266	266	0	71.615	33.8	33.5	33.1	41.4	34.2	29.7	5912200000	712520000	1589400000	806360000	1067200000	1170400000	566420000	10	29.995	591220000	71252000	158940000	80636000
MYH14	1	121	101	101	93	91	79	50	98	35	77	74	66	35	83	25	77	74	66	35	83	25	58.9	51.8	51.8	227.87	1995	1995	0	323.31	49.7	49.1	45.9	28.3	50.1	20.1	60303000000	10077000000	15322000000	7092800000	7192500000	17025000000	3595000000	103	227.87	585470000	97835000	148750000	68862000
RPL6	1	16	16	16	14	13	11	12	12	14	14	13	11	12	12	14	14	13	11	12	12	14	47.9	47.9	47.9	32.728	288	288	0	154.22	45.1	40.3	31.6	36.1	41.7	39.9	7520300000	1371400000	1898600000	583120000	833080000	1936900000	897220000	13	32.728	578490000	105490000	146050000	44855000
DDX41	1	54	54	54	33	33	53	27	33	38	33	33	53	27	33	38	33	33	53	27	33	38	80.4	80.4	80.4	69.837	622	622	0	323.31	59.5	57.6	78.9	45.7	57.9	67	24024000000	1727200000	2434900000	11594000000	885590000	2661000000	4720700000	42	69.837	571990000	41123000	57973000	276060000
RPS8	1	11	11	11	8	8	7	8	10	9	8	8	7	8	10	9	8	8	7	8	10	9	55.3	55.3	55.3	24.205	208	208	0	160.83	41.8	39.9	38	38.9	51.4	47.1	4662900000	563500000	824470000	672040000	943620000	1185600000	473650000	9	24.205	518100000	62611000	91608000	74671000
MYL6	1	8	6	6	8	8	6	8	7	7	6	6	4	6	5	5	6	6	4	6	5	5	55.6	39.7	39.7	16.93	151	151	0	196.28	55.6	55.6	42.4	55.6	47.7	47.7	5069800000	796270000	1237900000	489890000	838780000	1325000000	382020000	10	16.93	506980000	79627000	123790000	48989000
RPS3	1	20	20	20	14	15	13	15	16	16	14	15	13	15	16	16	14	15	13	15	16	16	76.1	76.1	76.1	26.688	243	243	0	90.329	61.3	61.7	63.8	66.3	72.8	69.5	9570300000	1203400000	2089300000	1183800000	1117800000	2333300000	1642800000	19	26.688	503700000	63334000	109960000	62305000
PRSS3	1	1	1	1	1	1	1	1	1	1	1	1	1	1	1	1	1	1	1	1	1	1	4.3	4.3	4.3	32.528	304	304	0	27.769	4.3	4.3	4.3	4.3	4.3	4.3	5997100000	862240000	768290000	1546300000	999280000	778760000	1042200000	12	32.528	499760000	71853000	64024000	128860000
PKM	2	37	37	37	19	26	28	21	21	32	19	26	28	21	21	32	19	26	28	21	21	32	71	71	71	57.936	531	531;574	0	323.31	44.4	53.1	64.6	49	45.6	63.3	15918000000	1255200000	2457400000	2933200000	1510300000	1798500000	5963400000	33	57.936	482360000	38037000	74468000	88884000
MAGEA4	10	12	12	12	8	6	9	7	10	10	8	6	9	7	10	10	8	6	9	7	10	10	30.6	30.6	30.6	34.899	317	317;318;369;309;315;324;336;343;346;1142	0	323.31	20.2	18.3	23	17.7	26.2	25.2	5782900000	695040000	775010000	1264800000	565530000	900100000	1582500000	12	34.899	481910000	57920000	64584000	105400000
ACTR2	1	16	16	16	9	12	8	7	15	8	9	12	8	7	15	8	9	12	8	7	15	8	47.2	47.2	47.2	44.76	394	394	0	223.1	29.2	35.8	25.6	23.9	46.2	26.4	6215300000	775030000	1549000000	393000000	711050000	2462100000	325020000	13	44.76	478100000	59618000	119160000	30231000
HIST2H3PS2	1	3	3	1	2	3	3	3	1	3	2	3	3	3	1	3	0	1	1	1	0	1	19.9	19.9	8.1	15.43	136	136	0	5.4668	11.8	19.9	19.9	19.9	5.1	19.9	3328300000	732450000	576440000	600050000	605630000	185450000	628290000	7	15.43	475470000	104640000	82349000	85721000
LDHA	2	20	20	19	12	13	16	14	14	17	12	13	16	14	14	17	12	12	16	13	14	16	50.6	50.6	47	36.688	332	332;332	0	116.02	27.1	33.4	46.7	37.3	32.2	44.3	8553100000	594180000	1042800000	1970300000	887300000	1064100000	2994400000	18	36.688	475170000	33010000	57932000	109460000
TPM3	1	19	10	9	13	16	13	15	14	15	8	10	8	8	7	9	7	9	7	7	6	8	38.6	23.5	20.4	32.95	285	285	0	232.33	30.2	34	32.6	32.6	36.8	32.6	7485300000	1256800000	1497900000	1297200000	1212500000	1165000000	1055900000	16	32.95	467830000	78552000	93619000	81072000
RPL3	2	26	26	26	15	19	15	17	15	11	15	19	15	17	15	11	15	19	15	17	15	11	52.6	52.6	52.6	46.108	403	403;407	0	169.51	38	42.4	36.5	40.4	36.2	30.3	8791000000	1682700000	2175600000	1000100000	1525900000	1813600000	593100000	19	46.108	462680000	88566000	114510000	52636000
HIST1H1C	1	11	11	3	5	5	7	8	8	9	5	5	7	8	8	9	1	1	1	2	2	2	35.7	35.7	12.2	21.364	213	213	0	23.1	20.7	23.5	27.7	35.2	31.9	31.9	4063300000	158700000	267220000	940310000	773020000	639620000	1284400000	9	21.364	451480000	17634000	29691000	104480000
RBMX	4	23	23	8	17	12	19	13	10	17	17	12	19	13	10	17	6	4	8	4	3	6	54	54	18.2	42.331	391	391;392;523;1067	0	132.08	44.2	29.4	46.5	29.7	24.3	44.5	10934000000	1386200000	1069700000	3254600000	1034900000	1041900000	3146400000	25	42.331	437350000	55448000	42790000	130190000
RPL14	1	5	5	5	4	5	4	4	5	3	4	5	4	4	5	3	4	5	4	4	5	3	24.7	24.7	24.7	23.432	215	215	0	52.152	20.9	24.7	20.9	20.9	24.7	16.3	2584300000	313640000	531400000	297300000	332930000	709250000	399810000	6	23.432	430720000	52274000	88567000	49550000
CAPZB	1	17	17	17	11	15	12	14	16	4	11	15	12	14	16	4	11	15	12	14	16	4	57.4	57.4	57.4	31.35	277	277	0	323.31	37.9	57	44	47.3	50.2	18.4	6739500000	685930000	1747900000	820140000	1261800000	2050500000	173190000	17	31.35	396440000	40349000	102820000	48243000
RPL9	1	10	10	10	7	7	9	9	7	8	7	7	9	9	7	8	7	7	9	9	7	8	55.7	55.7	55.7	21.863	192	192	0	184.6	47.9	47.9	51.6	52.1	47.9	47.9	3551900000	339350000	674750000	657080000	706070000	647700000	526990000	9	21.863	394660000	37706000	74972000	73008000
HIST1H4A	1	8	8	8	4	5	4	8	5	4	4	5	4	8	5	4	4	5	4	8	5	4	53.4	53.4	53.4	11.367	103	103	0	36.114	40.8	50.5	42.7	53.4	50.5	42.7	2348200000	268020000	264800000	358210000	643870000	216080000	597240000	6	11.367	391370000	44670000	44133000	59702000
HSPA5	1	37	36	36	22	19	30	25	21	31	21	18	29	24	20	30	21	18	29	24	20	30	54.4	54.4	54.4	72.332	654	654	0	323.31	37.3	35.6	49.7	41.3	37.6	51.4	11583000000	842920000	1004200000	2546600000	1070800000	1216400000	4901600000	30	72.332	386090000	28097000	33474000	84886000
RPL18A	1	10	10	10	7	10	6	7	7	7	7	10	6	7	7	7	7	10	6	7	7	7	49.4	49.4	49.4	20.762	176	176	0	90.3	32.4	49.4	34.7	39.2	32.4	36.4	3467000000	342350000	1181600000	366100000	390910000	731940000	454130000	9	20.762	385230000	38038000	131290000	40678000
RPS3A	1	15	15	14	10	10	11	8	11	9	10	10	11	8	11	9	10	10	11	8	11	9	53	53	50.4	29.945	264	264	0	240.85	38.3	38.6	39.8	35.6	39.8	38.6	6485400000	830640000	1276600000	1126000000	883370000	1618300000	750530000	17	29.945	381490000	48861000	75094000	66233000
HNRNPA2B1	1	22	22	21	11	12	17	10	9	18	11	12	17	10	9	18	10	11	16	9	8	17	60.9	60.9	60.9	37.429	353	353	0	207.25	31.7	32.3	47.3	28	34.3	54.7	7474600000	398250000	523450000	1936900000	420610000	384880000	3810600000	20	37.429	373730000	19913000	26172000	96844000
SRSF9	1	14	14	14	11	10	13	10	10	13	11	10	13	10	10	13	11	10	13	10	10	13	57	57	57	25.542	221	221	0	86.549	49.3	40.3	57	43.9	45.2	52.9	5605800000	470290000	526970000	1593200000	484800000	586830000	1943700000	15	25.542	373720000	31352000	35131000	106220000
ARPC2	1	18	18	18	12	14	10	12	16	5	12	14	10	12	16	5	12	14	10	12	16	5	59	59	59	34.333	300	300	0	211.73	44.3	50.3	32.3	45.3	56.3	16	7431800000	1171600000	2176200000	644640000	758690000	2518300000	162400000	20	34.333	371590000	58579000	108810000	32232000
ENO1	2	21	21	19	9	4	18	12	2	20	9	4	18	12	2	20	8	3	17	11	2	18	59.7	59.7	52.1	47.168	434	434;434	0	262.63	29.7	12.9	53.9	36.2	4.4	52.8	8061600000	197530000	72250000	1935000000	211690000	27426000	5617700000	22	47.168	366440000	8978700	3284100	87956000
KNOP1	1	36	36	36	25	23	22	28	21	28	25	23	22	28	21	28	25	23	22	28	21	28	58.7	58.7	58.7	51.588	458	458	0	323.31	50.2	43.9	43.4	49.3	36	53.7	8932600000	1375900000	1119800000	1651400000	1814200000	1393600000	1577800000	25	51.588	357300000	55035000	44792000	66058000
YWHAE	1	23	23	20	8	4	17	5	5	20	8	4	17	5	5	20	7	2	14	4	4	18	77.6	77.6	67.8	29.174	255	255	0	146.96	37.6	16.1	58.4	20.8	20.8	69.8	6072000000	174910000	203660000	1813100000	231730000	56698000	3591900000	17	29.174	357170000	10289000	11980000	106650000
ANXA1	1	24	24	24	7	8	16	9	8	23	7	8	16	9	8	23	7	8	16	9	8	23	70.8	70.8	70.8	38.714	346	346	0	323.31	26	32.9	55.2	35.5	27.7	70.8	7017800000	280250000	407200000	1033300000	403580000	212670000	4680800000	20	38.714	350890000	14012000	20360000	51665000
TPI1	1	17	17	17	6	4	13	7	4	16	6	4	13	7	4	16	6	4	13	7	4	16	84.7	84.7	84.7	26.669	249	249	0	323.31	40.2	16.1	68.3	45.8	23.3	81.9	5925500000	111620000	47314000	1335200000	182930000	53875000	4194600000	17	26.669	348560000	6565800	2783200	78540000
ATP5B	1	23	23	23	17	20	18	18	18	21	17	20	18	18	18	21	17	20	18	18	18	21	60.3	60.3	60.3	56.559	529	529	0	323.31	44.6	58	53.3	48.2	44.8	58	10100000000	1508700000	2222300000	1346900000	1102700000	1756000000	2163500000	29	56.559	348280000	52024000	76631000	46446000
CCT3	1	35	35	35	17	23	24	18	27	24	17	23	24	18	27	24	17	23	24	18	27	24	62.2	62.2	62.2	60.533	545	545	0	162.25	33.6	44.8	51.9	34.9	45.3	46.4	10606000000	719010000	1239600000	1075600000	809720000	5471600000	1290600000	31	60.533	342130000	23194000	39986000	34696000
ACTB	1	45	1	1	36	40	34	34	45	25	1	1	1	1	1	1	1	1	1	1	1	1	97.9	4.5	4.5	41.736	375	375	0	122.73	81.6	91.7	80.5	81.1	97.9	74.7	6719500000	1396100000	1733300000	641480000	1232900000	1452900000	262950000	20	41.736	335980000	69805000	86665000	32074000
ATP5A1	1	32	32	32	19	22	18	16	17	15	19	22	18	16	17	15	19	22	18	16	17	15	58.6	58.6	58.6	59.75	553	553	0	210.87	42	47.4	39.4	34	39.4	33.6	10310000000	1689500000	2425300000	1758400000	1124600000	2078300000	1234100000	31	59.75	332580000	54499000	78236000	56721000
EEF2	1	42	42	41	30	27	35	24	22	34	30	27	35	24	22	34	29	26	34	23	21	33	43.7	43.7	42.5	95.337	858	858	0	273.09	32.6	33.8	41.8	28.7	25.6	37.6	14919000000	1958000000	1965300000	3310700000	1514200000	1840800000	4329500000	45	95.337	331530000	43512000	43674000	73571000
DCD	1	5	5	5	2	3	2	4	4	3	2	3	2	4	4	3	2	3	2	4	4	3	42.7	42.7	42.7	11.284	110	110	0	22.247	20	22.7	12.7	35.5	32.7	22.7	1638000000	195670000	173370000	158200000	402790000	458160000	249760000	5	11.284	327590000	39135000	34675000	31640000
RPL26;RPL26L1	2	9	9	9	5	7	4	2	5	4	5	7	4	2	5	4	5	7	4	2	5	4	44.8	44.8	44.8	17.258	145	145;145	0	16	27.6	33.1	26.9	12.4	32.4	28.3	1929400000	260500000	648630000	242510000	71056000	354030000	352710000	6	17.258	321570000	43416000	108110000	40418000
TUFM	1	22	22	22	17	18	16	16	15	18	17	18	16	16	15	18	17	18	16	16	15	18	58.8	58.8	58.8	49.541	452	452	0	292.95	44.5	44.7	42.9	41.8	42.5	48.2	9466500000	1596600000	1831200000	1467800000	1091400000	1909800000	1569600000	30	49.541	315550000	53220000	61041000	48925000
ACTN4	1	59	59	39	41	46	31	44	46	36	41	46	31	44	46	36	28	31	21	30	32	24	71.8	71.8	49.5	104.85	911	911	0	323.31	51.6	59.8	43.4	56.6	59.2	51.3	17036000000	2877600000	4098000000	1052300000	2668500000	4561400000	1777900000	55	104.85	309740000	52320000	74510000	19133000
RPS7	1	11	11	11	6	7	10	4	7	5	6	7	10	4	7	5	6	7	10	4	7	5	60.3	60.3	60.3	22.127	194	194	0	80.583	34.5	50	56.2	26.3	35.1	19.6	3058200000	418120000	848210000	428050000	166860000	772150000	424800000	10	22.127	305820000	41812000	84821000	42805000
ACTR3	3	23	23	23	17	20	12	16	18	11	17	20	12	16	18	11	17	20	12	16	18	11	66.3	66.3	66.3	47.371	418	418;418;210	0	323.31	53.8	56.5	41.1	48.6	49.8	37.1	6421800000	992670000	2475300000	245180000	723950000	1739500000	245150000	21	47.371	305800000	47270000	117870000	11675000
LDHB	1	15	14	14	4	10	9	8	4	12	4	9	9	7	4	11	4	9	9	7	4	11	48.2	44.6	44.6	36.638	334	334	0	126.99	14.7	27.5	32.9	27.2	15	41	5082300000	166250000	408060000	1163900000	315610000	219900000	2808600000	17	36.638	298960000	9779500	24003000	68463000
HIST1H2BM;H2BFS;HIST1H2BD;HIST1H2BC;HIST2H2BF;HIST1H2BH;HIST1H2BN;HIST1H2BK;HIST1H2BL;HIST1H2BJ;HIST1H2BO;HIST1H2BB;HIST2H2BE	18	7	7	7	3	5	4	5	5	5	3	5	4	5	5	5	3	5	4	5	5	5	46.8	46.8	46.8	13.989	126	126;126;126;126;126;126;126;126;126;126;126;126;126;126;127;164;122;193	0	57.583	28.6	41.3	35.7	41.3	35.7	41.3	2089100000	250890000	302100000	301130000	465860000	314570000	454550000	7	13.989	298440000	35842000	43158000	43018000
RPL5	1	12	12	12	7	7	8	11	9	6	7	7	8	11	9	6	7	7	8	11	9	6	41.4	41.4	41.4	34.362	297	297	0	126.02	28.3	25.3	27.3	38	37.7	25.3	3102400000	326670000	590160000	331360000	582620000	894240000	377320000	11	34.362	282030000	29698000	53651000	30124000
HNRNPAB	1	14	14	14	8	7	10	10	5	13	8	7	10	10	5	13	8	7	10	10	5	13	26.2	26.2	26.2	36.224	332	332	0	85.951	22.6	20.5	22.9	23.2	16	24.1	3601400000	453680000	316140000	568520000	668830000	310200000	1284000000	13	36.224	277030000	34899000	24318000	43732000
MYO1C	1	51	50	49	39	43	32	34	39	28	39	43	32	33	38	28	39	42	32	32	38	28	54.6	53.7	53.7	121.68	1063	1063	0	323.31	43.9	44.9	35	39.8	45.6	31.7	15349000000	2707700000	4647900000	1001900000	2163700000	4062400000	764930000	56	121.68	274080000	48352000	82998000	17891000
MYO5A	2	110	109	98	61	84	42	77	93	31	61	84	42	76	92	31	55	76	37	71	82	28	55.4	54.9	51.4	215.4	1855	1855;1742	0	323.31	35.5	49.4	25.7	44.5	51.9	19.1	26203000000	3164400000	8083800000	1304600000	3816800000	9224100000	609630000	97	215.4	270140000	32623000	83338000	13450000
NOP58	2	26	26	26	20	17	16	21	20	14	20	17	16	21	20	14	20	17	16	21	20	14	50.5	50.5	50.5	59.578	529	529;529	0	323.31	42.3	34.6	34	41.2	44.2	35.2	6434100000	1044300000	998680000	784890000	1514600000	1411600000	680060000	24	59.578	268090000	43512000	41612000	32704000
RPS2	1	16	16	16	8	13	9	10	9	10	8	13	9	10	9	10	8	13	9	10	9	10	58	58	58	31.324	293	293	0	109.53	32.1	47.4	35.8	36.9	37.5	37.9	4791400000	546760000	1223300000	580140000	916530000	775730000	748900000	18	31.324	266190000	30376000	67964000	32230000
EEF1G	1	23	23	23	15	14	12	13	10	17	15	14	12	13	10	17	15	14	12	13	10	17	44.2	44.2	44.2	50.118	437	437	0	175.58	35.7	33	27.2	32	21.7	37.3	6234900000	835840000	1091200000	774390000	767480000	720060000	2046000000	24	50.118	259790000	34827000	45466000	32266000
PHB2	1	18	18	18	10	12	12	10	13	11	10	12	12	10	13	11	10	12	12	10	13	11	63.9	63.9	63.9	33.296	299	299	0	219.13	41.5	47.8	44.5	42.1	50.5	43.1	5661100000	598750000	978270000	610760000	861290000	1772100000	839990000	22	33.296	257320000	27216000	44467000	27762000
NHP2	1	5	5	5	3	1	1	5	1	1	3	1	1	5	1	1	3	1	1	5	1	1	42.5	42.5	42.5	17.201	153	153	0	115.98	25.5	12.4	12.4	42.5	12.4	12.4	1715900000	615380000	63567000	103790000	542880000	343070000	47239000	7	17.201	245130000	87911000	9081000	14826000
GBAS	1	14	13	13	9	8	8	10	13	8	8	8	7	9	12	7	8	8	7	9	12	7	50.3	47.6	47.6	33.742	286	286	0	108.04	35	26.6	32.2	42	43.4	37.1	3778900000	861890000	382890000	566970000	648090000	1026400000	292680000	16	33.742	236180000	53868000	23931000	35436000
HMGB1;HMGB1P1	2	12	12	9	3	0	6	1	1	11	3	0	6	1	1	11	2	0	5	0	1	8	47.4	47.4	34.4	24.893	215	215;211	0	61.294	19.1	0	31.6	5.6	7	47	1410900000	50835000	0	208620000	9355200	23899000	1118200000	6	24.893	235140000	8472600	0	34770000
HNRNPD	1	15	15	14	10	6	10	8	8	12	10	6	10	8	8	12	9	5	9	7	7	11	36.6	36.6	34.4	38.434	355	355	0	97.026	27.6	20.3	27	24.5	24.2	33.8	3006300000	458180000	219370000	440600000	431820000	408930000	1047400000	13	38.434	231250000	35244000	16874000	33892000
SLC3A2	1	28	28	28	13	9	21	10	11	26	13	9	21	10	11	26	13	9	21	10	11	26	47.3	47.3	47.3	67.993	630	630	0	323.31	24.6	16.8	34	19.7	22.4	44.1	6693200000	402980000	380860000	1520500000	380920000	458380000	3549600000	29	67.993	230800000	13896000	13133000	52430000
RPL21	1	5	5	5	4	3	2	1	3	3	4	3	2	1	3	3	4	3	2	1	3	3	37.5	37.5	37.5	18.565	160	160	0	11.966	32.5	23.1	11.9	6.9	16.9	27.5	1382800000	458890000	121560000	192100000	94751000	432630000	82921000	6	18.565	230470000	76481000	20260000	32016000
GAR1	1	9	9	9	6	5	3	6	4	4	6	5	3	6	4	4	6	5	3	6	4	4	38.7	38.7	38.7	22.348	217	217	0	34.934	30	30	14.3	29	17.5	22.6	2497600000	584420000	399580000	150420000	618430000	520880000	223890000	11	22.348	227060000	53129000	36326000	13675000
YWHAZ	1	15	12	10	6	8	11	6	4	14	5	6	8	5	3	12	4	6	6	5	3	10	51	40.8	37.1	27.745	245	245	0	243.67	29.8	36.7	44.1	30.6	20.8	48.2	3168500000	102950000	97754000	668350000	115320000	24289000	2159800000	14	27.745	226320000	7353300	6982500	47740000
C1QBP	1	6	6	6	5	5	5	5	5	6	5	5	5	5	5	6	5	5	5	5	5	6	31.6	31.6	31.6	31.362	282	282	0	137.95	22	22	22	22	22	31.6	2940000000	256950000	383330000	936810000	210750000	312800000	839310000	13	31.362	226150000	19766000	29487000	72063000
RPL35	1	5	5	5	4	4	2	2	4	2	4	4	2	2	4	2	4	4	2	2	4	2	34.1	34.1	34.1	14.551	123	123	0	15.143	33.3	33.3	15.4	18.7	34.1	18.7	671640000	154810000	128930000	66253000	130010000	137920000	53725000	3	14.551	223880000	51602000	42977000	22084000
ARPC1B	1	18	18	17	8	10	12	9	17	5	8	10	12	9	17	5	8	10	11	9	16	5	52.2	52.2	46	40.949	372	372	0	323.31	28.2	32.8	41.4	30.9	50.3	19.4	4002200000	492810000	863480000	439590000	521750000	1497100000	187400000	18	40.949	222340000	27378000	47971000	24422000
TMEM33	1	8	8	8	5	4	5	6	8	4	5	4	5	6	8	4	5	4	5	6	8	4	31.2	31.2	31.2	27.978	247	247	0	33.364	23.9	16.2	23.9	27.5	31.2	17	2414000000	378940000	417890000	351890000	324470000	637300000	303490000	11	27.978	219450000	34449000	37990000	31990000
HNRNPUL2	1	29	29	29	21	19	19	23	18	15	21	19	19	23	18	15	21	19	19	23	18	15	39.1	39.1	39.1	85.104	747	747	0	285.08	30.9	27.4	29.5	33.6	25.3	25.7	7897100000	1532900000	1591300000	1239200000	1419300000	1383100000	731350000	36	85.104	219360000	42580000	44203000	34422000
TCP1	1	26	26	26	18	17	21	19	20	22	18	17	21	19	20	22	18	17	21	19	20	22	51.3	51.3	51.3	60.343	556	556	0	322.13	38.7	34.2	42.4	39	42.3	46.4	6708100000	927250000	1255200000	1128800000	851070000	1105400000	1440400000	31	60.343	216390000	29911000	40489000	36413000
HNRNPU	1	24	24	24	14	17	17	17	16	17	14	17	17	17	16	17	14	17	17	17	16	17	31.3	31.3	31.3	90.583	825	825	0	289.44	21	25.8	22.2	23.4	23.8	22.2	7931500000	946970000	1519200000	1132900000	1368500000	1499400000	1464500000	37	90.583	214370000	25594000	41059000	30619000
PHB	1	19	19	19	8	9	7	12	14	12	8	9	7	12	14	12	8	9	7	12	14	12	76.8	76.8	76.8	29.804	272	272	0	109.49	35.7	42.3	34.2	50.4	57.4	58.1	3837500000	491660000	697570000	345240000	456020000	979490000	867510000	18	29.804	213190000	27314000	38754000	19180000
HNRNPK	1	17	17	17	10	10	15	11	10	16	10	10	15	11	10	16	10	10	15	11	10	16	40.6	40.6	40.6	50.976	463	463	0	85.589	29.4	29.8	38.4	31.7	26.3	38.7	4902700000	426660000	467240000	951870000	374340000	405500000	2277100000	23	50.976	213160000	18550000	20315000	41386000
HSP90AA1	4	42	26	26	20	21	27	22	21	38	10	9	14	10	9	24	10	9	14	10	9	24	46	28	28	84.659	732	732;343;334;418	0	229.85	26.6	28	36.1	29.4	28.7	44.4	7034100000	513200000	357670000	1254200000	601900000	414720000	3892500000	33	84.659	213160000	15552000	10839000	38005000
GNB2L1	1	18	18	18	12	12	11	11	11	11	12	12	11	11	11	11	12	12	11	11	11	11	69.1	69.1	69.1	35.076	317	317	0	323.31	51.7	53.6	45.4	55.2	45.7	47	4125500000	613250000	854950000	437820000	514160000	751340000	954020000	20	35.076	206280000	30663000	42747000	21891000
IQGAP1	2	82	82	78	51	56	43	54	64	42	51	56	43	54	64	42	50	54	42	52	60	41	55.3	55.3	53.5	189.25	1657	1657;1575	0	323.31	39.5	40.5	31.4	38.9	44.4	31.7	16905000000	2841900000	4363200000	1288600000	2665000000	4410300000	1336000000	83	189.25	203670000	34240000	52568000	15526000
RACGAP1	1	32	32	32	29	5	4	27	5	7	29	5	4	27	5	7	29	5	4	27	5	7	54	54	54	71.026	632	632	0	248.91	51.4	8.4	6.8	47.8	9	12	6704300000	2965900000	73544000	40269000	3457600000	51466000	115600000	33	71.026	203160000	89875000	2228600	1220300
DDX17	1	26	25	18	15	17	17	20	17	19	14	16	16	19	16	18	11	11	11	15	11	13	39.5	38	29.1	80.272	729	729	0	183.07	25.4	25.4	28.3	30.7	27.4	30.9	7262900000	938350000	1078900000	1691400000	789240000	1195300000	1569700000	37	80.272	196290000	25361000	29160000	45713000
RARS	1	37	37	37	19	24	22	22	26	21	19	24	22	22	26	21	19	24	22	22	26	21	57.1	57.1	57.1	75.378	660	660	0	210.63	30.9	38.9	37	37.7	39.8	37.1	7094600000	1028700000	1405900000	876270000	802130000	1988600000	993020000	37	75.378	191750000	27803000	37996000	23683000
HNRNPH1	1	15	15	9	7	10	11	7	9	10	7	10	11	7	9	10	5	5	6	3	4	7	41.6	41.6	23.8	49.229	449	449	0	236.74	22.7	31.2	33.4	19.8	28.5	30.7	3440100000	361800000	610640000	826930000	241570000	495440000	903680000	18	49.229	191110000	20100000	33924000	45940000
NONO	1	22	22	20	12	17	13	12	17	15	12	17	13	12	17	15	11	15	12	11	16	14	45.6	45.6	42.5	54.231	471	471	0	310.36	33.1	36.7	33.8	24.4	37.6	35.9	3926400000	420430000	805310000	483040000	506320000	878640000	832700000	21	54.231	186970000	20020000	38348000	23002000
HSPA1B;HSPA1A	2	29	26	14	15	21	19	22	16	25	13	19	18	19	14	22	8	11	10	9	6	12	56.5	52.3	31	70.051	641	641;641	0	309.69	30.3	44.6	35.4	38.8	34	48.7	5866800000	526430000	874570000	1032100000	955860000	878050000	1599800000	32	70.051	183340000	16451000	27330000	32252000
CCT6A	2	20	20	20	14	15	17	13	12	16	14	15	17	13	12	16	14	15	17	13	12	16	40.9	40.9	40.9	58.024	531	531;530	0	83.282	26	29.9	37.5	28.6	21.3	34.7	4719100000	596900000	837490000	843220000	432490000	888390000	1120600000	26	58.024	181500000	22958000	32211000	32431000
RPS26P11;RPS26	2	2	2	2	2	2	2	2	2	2	2	2	2	2	2	2	2	2	2	2	2	2	18.3	18.3	18.3	13.002	115	115;115	0	3.5521	18.3	18.3	18.3	18.3	18.3	18.3	886310000	141240000	143510000	139770000	137760000	181330000	142700000	5	13.002	177260000	28247000	28702000	27955000
RPL24	1	7	7	7	5	5	5	4	4	6	5	5	5	4	4	6	5	5	5	4	4	6	36.3	36.3	36.3	17.779	157	157	0	12.454	24.2	29.3	24.8	19.1	25.5	36.3	1408400000	218160000	365290000	142200000	131110000	243330000	308280000	8	17.779	176050000	27270000	45661000	17775000
DKC1	1	25	25	25	18	14	12	23	18	12	18	14	12	23	18	12	18	14	12	23	18	12	53.5	53.5	53.5	57.673	514	514	0	309.33	46.5	35.8	33.9	50.8	46.9	30.5	5298600000	986590000	790370000	556480000	1421800000	991460000	551860000	31	57.673	170920000	31826000	25496000	17951000
KIF23	1	38	38	38	34	7	3	32	10	8	34	7	3	32	10	8	34	7	3	32	10	8	47.2	47.2	47.2	110.06	960	960	0	323.31	42.8	9.1	4.3	38.5	13.6	10	8452600000	3761900000	98281000	46346000	4297300000	125120000	123720000	50	110.06	169050000	75237000	1965600	926930
U2AF2	1	15	15	15	8	8	11	11	10	11	8	8	11	11	10	11	8	8	11	11	10	11	38.1	38.1	38.1	53.5	475	475	0	157.09	28.8	22.5	33.1	32.2	26.3	30.1	2471700000	453840000	267630000	313200000	478930000	474900000	483240000	15	53.5	164780000	30256000	17842000	20880000
UQCRC2	1	18	18	18	11	13	11	11	16	10	11	13	11	11	16	10	11	13	11	11	16	10	57.6	57.6	57.6	48.442	453	453	0	224.01	31.8	42.6	34.7	34.4	53.9	34.9	3129900000	367570000	667600000	447930000	299020000	909810000	438000000	19	48.442	164730000	19346000	35137000	23575000
SFN	1	14	11	11	4	8	11	7	7	12	3	6	8	6	6	10	3	6	8	6	6	10	47.6	37.5	37.5	27.774	248	248	0	27.248	16.5	35.9	46.4	33.5	29	44.8	2619400000	150160000	130980000	530160000	235340000	123160000	1449600000	16	27.774	163710000	9384900	8186500	33135000
TUBA1B	2	27	3	0	22	21	23	18	24	22	3	3	3	3	3	3	0	0	0	0	0	0	61.6	12	0	50.151	451	451;241	0	100.82	58.1	57.9	59.9	54.1	61.6	56.3	3412400000	506110000	686710000	545340000	493590000	553080000	627520000	21	50.151	162490000	24101000	32700000	25968000
CCT4	1	25	25	25	13	14	14	13	11	19	13	14	14	13	11	19	13	14	14	13	11	19	53.6	53.6	53.6	57.924	539	539	0	322.16	31.7	35.3	36	34.3	25.6	45.6	5308700000	718650000	911530000	909550000	551400000	906630000	1310900000	33	57.924	160870000	21777000	27622000	27562000
PRDX6	1	15	15	15	8	6	10	8	8	11	8	6	10	8	8	11	8	6	10	8	8	11	68.8	68.8	68.8	25.035	224	224	0	257.75	38.4	34.4	61.6	49.1	49.1	58.5	2401300000	216490000	344260000	490250000	282180000	358460000	709630000	15	25.035	160080000	14433000	22951000	32683000
PRKDC	1	158	158	158	98	117	106	112	127	76	98	117	106	112	127	76	98	117	106	112	127	76	42.7	42.7	42.7	469.08	4128	4128	0	323.31	28.1	33.4	31.5	31.3	35.8	21.5	35159000000	4667100000	8971600000	4237600000	5597000000	9228700000	2456700000	220	469.08	159810000	21214000	40780000	19262000
RPLP0;RPLP0P6	2	10	10	10	6	6	7	5	4	9	6	6	7	5	4	9	6	6	7	5	4	9	47.6	47.6	47.6	34.273	317	317;317	0	59.129	30.3	28.1	33.4	25.9	14.5	43.2	2055000000	168430000	305930000	307200000	191850000	315180000	766420000	13	34.273	158080000	12956000	23533000	23630000
LLPH	1	4	4	4	2	3	4	1	3	2	2	3	4	1	3	2	2	3	4	1	3	2	29.5	29.5	29.5	15.225	129	129	0	51.942	18.6	27.9	29.5	9.3	23.3	21.7	466780000	55400000	152190000	100390000	12065000	76898000	69831000	3	15.225	155590000	18467000	50730000	33465000
PCMT1	1	11	11	11	7	7	8	9	8	9	7	7	8	9	8	9	7	7	8	9	8	9	60.8	60.8	60.8	24.636	227	227	0	100.5	44.9	35.7	53.7	53.3	52.4	56.8	1851500000	290260000	128210000	273210000	408310000	477900000	273580000	12	24.636	154290000	24188000	10684000	22768000
HSPA9	1	31	30	30	20	20	27	16	14	25	20	20	26	15	14	24	20	20	26	15	14	24	50.4	49.3	49.3	73.68	679	679	0	293.34	38.6	38.1	46.7	31.4	28.6	46.1	5856100000	802440000	691500000	2053800000	408260000	382180000	1518000000	38	73.68	154110000	21117000	18197000	54046000
DDX21	1	35	35	33	23	22	24	22	25	24	23	22	24	22	25	24	21	20	22	20	23	22	51.1	51.1	47.6	87.343	783	783	0	276.41	34.9	36.4	34.9	35.6	39.7	34.9	6139300000	855350000	1414400000	1155800000	757320000	929940000	1026500000	40	87.343	153480000	21384000	35360000	28895000
TWISTNB	1	14	14	14	5	8	13	5	8	10	5	8	13	5	8	10	5	8	13	5	8	10	39.6	39.6	39.6	37.432	338	338	0	319.25	18	26.3	36.4	17.8	26.3	36.7	2294300000	266540000	218930000	1038000000	92700000	270310000	407830000	15	37.432	152960000	17769000	14595000	69202000
SLC25A3	1	11	11	11	8	9	8	7	9	6	8	9	8	7	9	6	8	9	8	7	9	6	30.7	30.7	30.7	40.094	362	362	0	74.147	23.5	26.5	25.7	21.5	28.2	19.3	2743000000	372550000	525210000	327010000	434890000	713190000	370200000	18	40.094	152390000	20697000	29178000	18167000
LMNA	1	43	43	42	11	18	22	19	21	41	11	18	22	19	21	41	11	18	22	19	21	40	64.3	64.3	63.1	74.139	664	664	0	323.31	19.9	31	39.2	33.7	34	62.5	6234300000	158950000	468400000	760640000	363060000	638500000	3844800000	41	74.139	152060000	3876800	11424000	18552000
DDX3X;DDX3Y	3	29	29	28	16	23	24	19	22	19	16	23	24	19	22	19	15	22	23	18	21	18	46.2	46.2	44.6	73.243	662	662;660;724	0	294.24	28.4	39.4	39.3	30.7	37.5	32.2	5916500000	628630000	1194800000	1130500000	801190000	1338500000	822890000	39	73.243	151710000	16119000	30635000	28987000
PRPS2	1	10	10	5	5	6	7	5	7	6	5	6	7	5	7	6	3	2	4	2	3	4	41.5	41.5	22	34.769	318	318	0	157.23	24.2	22.6	31.1	22.3	25.8	28.9	2425200000	82367000	1625900000	172780000	99703000	262280000	182190000	16	34.769	151580000	5148000	101620000	10799000
PFKP	1	26	26	24	20	22	14	17	23	15	20	22	14	17	23	15	18	21	13	16	21	13	37	37	33.4	85.595	784	784	0	323.31	29.8	31.1	22.8	27.7	35.1	24.5	4802400000	836650000	1113000000	344930000	580870000	1408000000	519020000	32	85.595	150070000	26145000	34780000	10779000
DDX39B	1	14	14	5	8	10	9	9	10	10	8	10	9	9	10	10	0	1	1	3	3	4	37.4	37.4	16.6	48.991	428	428	0	77.376	18.9	23.4	23.4	23.1	28.7	24.3	2846600000	303610000	648470000	487650000	407110000	424000000	575750000	19	48.991	149820000	15979000	34130000	25666000
TPT1	3	8	8	8	3	0	4	1	0	7	3	0	4	1	0	7	3	0	4	1	0	7	52.9	52.9	52.9	19.595	172	172;140;139	0	37.449	20.9	0	25.6	7.6	0	51.7	1030000000	28770000	0	126570000	9555700	0	865150000	7	19.595	147150000	4110100	0	18082000
ALDOA	1	21	21	18	4	4	13	5	0	17	4	4	13	5	0	17	4	4	12	5	0	14	70.9	70.9	59.1	39.42	364	364	0	255.01	17.3	10.2	44.5	16.2	0	58.8	3377100000	67606000	58289000	1112100000	74031000	0	2065100000	23	39.42	146830000	2939400	2534300	48352000
EIF4A3	1	25	19	19	17	17	19	13	16	14	14	13	15	8	12	11	14	13	15	8	12	11	51.3	45.3	45.3	46.871	411	411	0	58.049	38.9	38.4	48.7	26.8	34.8	34.8	3376300000	364150000	628120000	705630000	283250000	760500000	634630000	23	46.871	146790000	15833000	27310000	30680000
MYO1B	1	44	43	40	28	34	28	32	39	23	28	34	28	31	38	23	26	32	26	28	35	20	39.3	38.6	35.2	131.98	1136	1136	0	315.15	28	32.4	28.3	30.2	35.7	23.2	9089200000	1495900000	2397000000	930290000	1222600000	2399100000	644330000	62	131.98	146600000	24127000	38661000	15005000
RPS5	1	9	9	9	6	5	7	4	4	9	6	5	7	4	4	9	6	5	7	4	4	9	50	50	50	22.876	204	204	0	91.656	32.4	27.5	39.7	19.1	21.1	50	1445900000	138010000	116720000	318320000	87947000	68743000	716190000	10	22.876	144590000	13801000	11672000	31832000
SAP30BP	1	12	12	12	5	6	11	4	5	11	5	6	11	4	5	11	5	6	11	4	5	11	42.2	42.2	42.2	33.87	308	308	0	271.08	21.1	24.7	39.6	18.2	21.4	41.9	2304100000	125830000	119090000	1079800000	97605000	83278000	798420000	16	33.87	144000000	7864400	7443100	67490000
CAV1	2	8	8	8	3	5	5	4	3	5	3	5	5	4	3	5	3	5	5	4	3	5	51.1	51.1	51.1	20.471	178	178;151	0	67.739	21.9	34.8	34.8	26.4	21.9	36	1401200000	143050000	136830000	242130000	145350000	128520000	605320000	10	20.471	140120000	14305000	13683000	24213000
TGM2	2	25	25	25	17	19	19	17	16	20	17	19	19	17	16	20	17	19	19	17	16	20	37.6	37.6	37.6	77.328	687	687;684	0	323.31	25.6	28.4	33.6	28.1	28.1	31	4714500000	745550000	889260000	739670000	513720000	621100000	1205200000	34	77.328	138660000	21928000	26155000	21755000
KCTD18	1	18	18	18	7	6	17	0	0	0	7	6	17	0	0	0	7	6	17	0	0	0	56.1	56.1	56.1	46.739	426	426	0	78.306	26.8	17.6	51.6	0	0	0	2495700000	143650000	132640000	2219400000	0	0	0	18	46.739	138650000	7980700	7369100	123300000
NUDT21	1	10	10	10	7	5	8	6	7	7	7	5	8	6	7	7	7	5	8	6	7	7	46.3	46.3	46.3	26.227	227	227	0	88.733	29.1	23.3	39.6	29.5	35.2	34.4	1880700000	304240000	255000000	452570000	265930000	266850000	336110000	14	26.227	134340000	21732000	18214000	32326000
ATP5C1	1	8	8	8	6	6	4	7	5	6	6	6	4	7	5	6	6	6	4	7	5	6	28.5	28.5	28.5	32.996	298	298	0	36.457	21.8	21.8	13.8	25.2	18.5	21.1	1729100000	304820000	238290000	225880000	281650000	327110000	351370000	13	32.996	133010000	23448000	18330000	17376000
TKT	1	20	20	20	3	4	16	4	1	19	3	4	16	4	1	19	3	4	16	4	1	19	41.4	41.4	41.4	67.877	623	623	0	184.09	5.8	7.2	34.2	11.1	1.9	39.6	3314700000	28611000	58606000	882870000	53340000	3963500	2287300000	25	67.877	132590000	1144500	2344200	35315000
RPSA	1	16	16	16	4	5	10	7	6	16	4	5	10	7	6	16	4	5	10	7	6	16	62.4	62.4	62.4	32.854	295	295	0	166.87	16.3	14.2	45.1	26.8	21.7	62.4	1695200000	103130000	140840000	350320000	180950000	69128000	850800000	13	32.854	130400000	7933300	10834000	26947000
MYO18A	1	96	96	96	59	81	21	55	72	16	59	81	21	55	72	16	59	81	21	55	72	16	53.6	53.6	53.6	233.11	2054	2054	0	323.31	35.4	44.7	14.5	33.6	42.7	9.9	13164000000	2406300000	4420800000	325510000	1944200000	3872000000	195400000	104	233.11	126580000	23138000	42508000	3129900
RPL11	1	4	4	4	3	3	3	2	2	2	3	3	3	2	2	2	3	3	3	2	2	2	23.6	23.6	23.6	20.252	178	178	0	25.729	15.7	19.7	19.7	12.9	12.9	12.9	1251500000	766210000	164600000	67143000	73388000	85620000	94500000	10	20.252	125150000	76621000	16460000	6714300
HSPD1	1	27	27	27	7	11	21	7	5	25	7	11	21	7	5	25	7	11	21	7	5	25	51.8	51.8	51.8	61.054	573	573	0	306.44	15.7	20.4	42.4	16.9	11.7	50.1	3898200000	89338000	237570000	801050000	160420000	66351000	2543500000	32	61.054	121820000	2791800	7424200	25033000
DHX15	1	35	35	34	16	23	26	20	20	21	16	23	26	20	20	21	16	22	26	19	19	21	48.1	48.1	46.9	90.932	795	795	0	100.57	25.9	36.7	39.6	32.5	29.8	32.8	4747800000	540260000	710820000	1119900000	730370000	882200000	764230000	39	90.932	121740000	13853000	18226000	28716000
CCT2	1	33	33	33	15	21	15	20	14	31	15	21	15	20	14	31	15	21	15	20	14	31	61.7	61.7	61.7	57.488	535	535	0	216.73	32.5	43.4	35.7	43	31	58.3	3888300000	393990000	565880000	527840000	365220000	460610000	1574700000	32	57.488	121510000	12312000	17684000	16495000
RPL23A	1	6	6	6	5	3	3	4	2	3	5	3	3	4	2	3	5	3	3	4	2	3	34	34	34	17.695	156	156	0	48.674	28.2	21.2	20.5	21.2	13.5	20.5	728820000	213930000	192020000	57419000	107120000	64003000	94327000	6	17.695	121470000	35654000	32003000	9569900
FBL	1	13	13	11	8	8	8	9	7	8	8	8	8	9	7	8	7	6	7	8	5	7	45.8	45.8	42.4	33.784	321	321	0	51.048	32.7	30.8	40.2	37.4	30.2	39.3	2298600000	294430000	340110000	358590000	503560000	414240000	387640000	19	33.784	120980000	15496000	17901000	18873000
SERPINH1	1	18	18	18	14	12	15	11	12	15	14	12	15	11	12	15	14	12	15	11	12	15	46.7	46.7	46.7	46.44	418	418	0	106.07	42.1	40.4	43.5	35.9	35.4	43.5	2715800000	292140000	372880000	679860000	226180000	482270000	662510000	23	46.44	118080000	12702000	16212000	29559000
SRPK1	2	16	16	14	10	12	11	13	14	12	10	12	11	13	14	12	8	11	10	12	13	11	28.4	28.4	25.2	74.324	655	655;567	0	148.13	21.4	23.4	21.7	23.1	24.4	23.8	3290500000	413370000	540520000	623390000	426040000	695110000	592040000	28	74.324	117520000	14763000	19304000	22264000
ANP32B	1	9	9	7	0	0	5	0	0	8	0	0	5	0	0	8	0	0	3	0	0	6	32.3	32.3	20.7	28.787	251	251	0	113.45	0	0	24.3	0	0	27.9	1053800000	0	0	165390000	0	0	888400000	9	28.787	117090000	0	0	18377000
AHCY	1	14	14	14	7	7	11	10	3	11	7	7	11	10	3	11	7	7	11	10	3	11	31.5	31.5	31.5	47.716	432	432	0	184.91	17.1	18.3	26.9	24.8	8.8	25.2	2315600000	148470000	249210000	549880000	254430000	41191000	1072400000	20	47.716	115780000	7423700	12460000	27494000
HNRNPR	1	24	24	19	15	16	14	15	13	15	15	16	14	15	13	15	11	11	10	11	8	12	40.1	40.1	32.2	70.942	633	633	0	122.27	29.5	27.3	26.4	26.2	23.1	26.2	3911100000	587040000	659890000	645130000	749530000	565660000	703810000	34	70.942	115030000	17266000	19409000	18974000
PPIL4	1	20	20	20	7	4	18	4	5	15	7	4	18	4	5	15	7	4	18	4	5	15	36	36	36	57.224	492	492	0	323.31	19.9	10.2	36	11	11.8	27	2949200000	194790000	213750000	1121300000	128010000	289240000	1002100000	26	57.224	113430000	7491900	8221000	43126000
PGK1	2	21	21	21	8	5	12	7	2	18	8	5	12	7	2	18	8	5	12	7	2	18	55.6	55.6	55.6	44.614	417	417;417	0	143.38	19.9	16.5	34.5	22.8	6.5	51.6	3050000000	219560000	103090000	592720000	146000000	30825000	1957800000	27	44.614	112960000	8131900	3818000	21953000
PSMD3	1	26	26	26	16	20	17	18	17	15	16	20	17	18	17	15	16	20	17	18	17	15	44.6	44.6	44.6	60.977	534	534	0	281.04	32	35.4	32.8	36	30.9	31.3	3806500000	489700000	872060000	581660000	601750000	812220000	449130000	34	60.977	111960000	14403000	25649000	17108000
SET;SETSIP	2	5	5	5	0	0	2	0	0	5	0	0	2	0	0	5	0	0	2	0	0	5	20.7	20.7	20.7	33.488	290	290;302	0	64.301	0	0	9.3	0	0	20.7	1003500000	0	0	70495000	0	0	932960000	9	33.488	111490000	0	0	7832800
CCT8	1	31	31	31	14	17	19	15	20	27	14	17	19	15	20	27	14	17	19	15	20	27	62.4	62.4	62.4	59.62	548	548	0	99.915	27.2	35.6	38.1	29.7	41.8	56.8	3999900000	255880000	591720000	667170000	378750000	478670000	1627700000	37	59.62	108110000	6915500	15992000	18032000
NOP56	1	27	27	27	13	13	14	18	20	10	13	13	14	18	20	10	13	13	14	18	20	10	53.9	53.9	53.9	66.049	594	594	0	220.94	28.6	28.3	25.4	37.5	38.7	17.8	3303900000	417590000	533600000	435560000	697440000	844100000	375610000	31	66.049	106580000	13471000	17213000	14050000
PGAM1	3	11	11	11	1	3	7	3	0	10	1	3	7	3	0	10	1	3	7	3	0	10	51.6	51.6	51.6	28.804	254	254;253;254	0	116.85	3.9	13.8	37.4	13.8	0	51.6	1384400000	0	34322000	329510000	46693000	0	973890000	13	28.804	106490000	0	2640200	25347000
RPL10A	1	9	9	9	4	2	5	4	5	7	4	2	5	4	5	7	4	2	5	4	5	7	37.3	37.3	37.3	24.831	217	217	0	28.73	19.8	12.4	26.3	13.4	25.8	33.6	1060600000	67000000	56942000	167770000	104130000	107230000	557550000	10	24.831	106060000	6700000	5694200	16777000
FSCN1	1	21	21	21	15	9	14	10	10	13	15	9	14	10	10	13	15	9	14	10	10	13	44.2	44.2	44.2	54.529	493	493	0	218.79	33.1	20.9	29.2	23.5	20.1	27	2926600000	438840000	288940000	449950000	477600000	435640000	835660000	28	54.529	104520000	15673000	10319000	16070000
S100A9	1	4	4	4	2	3	4	4	3	3	2	3	4	4	3	3	2	3	4	4	3	3	44.7	44.7	44.7	13.242	114	114	0	92.467	24.6	31.6	44.7	44.7	37.7	37.7	825950000	63960000	76784000	196310000	138620000	227510000	122760000	8	13.242	103240000	7995000	9598000	24539000
MT-ATP6	1	1	1	1	1	1	1	1	1	1	1	1	1	1	1	1	1	1	1	1	1	1	4.4	4.4	4.4	24.817	226	226	0	3.6201	4.4	4.4	4.4	4.4	4.4	4.4	204100000	16505000	56108000	28928000	14006000	49453000	39103000	2	24.817	102050000	8252700	28054000	14464000
S100A8	1	4	4	4	2	2	2	3	2	1	2	2	2	3	2	1	2	2	2	3	2	1	39.8	39.8	39.8	10.834	93	93	0	24.761	23.7	23.7	23.7	31.2	20.4	11.8	812480000	83566000	102110000	133860000	128660000	280570000	83712000	8	10.834	101560000	10446000	12763000	16733000
SEC62	1	2	2	2	1	1	1	1	1	2	1	1	1	1	1	2	1	1	1	1	1	2	4.8	4.8	4.8	45.861	399	399	0.0038478	1.6459	2.3	2.3	2.3	2.3	2.3	4.8	1725200000	113100000	518190000	116650000	282090000	556610000	138520000	17	45.861	101480000	6652700	30482000	6862000
CFAP20	1	6	6	6	2	4	5	3	3	4	2	4	5	3	3	4	2	4	5	3	3	4	25.9	25.9	25.9	22.774	193	193	0	19.841	6.2	20.7	25.4	15.5	15	20.7	1207700000	82587000	214270000	375490000	150080000	173230000	212010000	12	22.774	100640000	6882300	17856000	31291000
GSTP1	1	8	8	8	3	3	5	2	1	8	3	3	5	2	1	8	3	3	5	2	1	8	50.5	50.5	50.5	23.356	210	210	0	195.29	22.4	22.4	35.2	12.9	5.2	50.5	1106900000	61249000	36271000	165720000	40860000	10317000	792520000	11	23.356	100630000	5568100	3297400	15065000
HNRNPA3	1	18	18	17	6	9	13	7	9	13	6	9	13	7	9	13	6	9	13	7	8	13	40.7	40.7	40.7	39.594	378	378	0	182.6	23	31.2	37.3	23.5	30.2	33.6	1904900000	127520000	228580000	388100000	170040000	210130000	780490000	19	39.594	100260000	6711500	12030000	20426000
JUP	1	31	31	26	18	17	20	21	26	17	18	17	20	21	26	17	15	16	17	20	22	16	52.5	52.5	45.1	81.744	745	745	0	267.75	30.3	28.2	35.2	35.8	47	30.1	4609300000	454770000	363310000	434060000	1070100000	1722100000	564880000	46	81.744	100200000	9886300	7898000	9436200
MCM7	1	27	27	27	18	22	22	20	16	18	18	22	22	20	16	18	18	22	22	20	16	18	44.6	44.6	44.6	81.307	719	719	0	212.17	32.8	40.1	38.4	36.6	28.2	31.7	3799700000	557860000	917440000	573480000	533770000	687160000	530000000	38	81.307	99992000	14680000	24143000	15091000
TUBB3	1	22	9	7	21	21	16	20	19	19	8	9	5	7	7	7	6	7	3	5	5	5	59.1	33.3	28.7	50.432	450	450	0	175.07	57.3	58.9	41.8	51.3	51.1	51.1	1994400000	242680000	476240000	256210000	297600000	362700000	358930000	20	50.432	99718000	12134000	23812000	12810000
PLEC	1	241	241	233	128	121	178	144	123	173	128	121	178	144	123	173	124	115	171	140	117	166	53.7	53.7	51.4	531.78	4684	4684	0	323.31	32.6	29.6	42	34.9	31.4	40.6	28803000000	3165900000	3851900000	7095000000	4347200000	3565900000	6777000000	290	531.78	99320000	10917000	13283000	24466000
H1FX	1	6	6	6	5	4	3	4	4	4	5	4	3	4	4	4	5	4	3	4	4	4	28.2	28.2	28.2	22.487	213	213	0	15.525	27.7	22.5	17.4	22.5	17.8	17.4	1082800000	180750000	190920000	84523000	203190000	329570000	93833000	11	22.487	98436000	16432000	17357000	7683900
RPS29	1	1	1	1	1	1	1	1	1	1	1	1	1	1	1	1	1	1	1	1	1	1	19.6	19.6	19.6	6.6767	56	56	0	3.678	19.6	19.6	19.6	19.6	19.6	19.6	196680000	24996000	27868000	41962000	33491000	35838000	32521000	2	6.6767	98338000	12498000	13934000	20981000
PCBP2	2	10	10	8	7	7	6	6	6	10	7	7	6	6	6	10	5	6	4	4	4	8	37.5	37.5	29	38.58	365	365;371	0	176.71	31.8	32.6	27.4	28.2	28.2	37.5	1668400000	226170000	284630000	279190000	165120000	241670000	471570000	17	38.58	98138000	13304000	16743000	16423000
EBP	1	2	2	2	1	1	2	2	2	2	1	1	2	2	2	2	1	1	2	2	2	2	9.6	9.6	9.6	26.352	230	230	0	4.969	5.2	5.2	9.6	9.6	9.6	9.6	574220000	56848000	106280000	102460000	67037000	100490000	141100000	6	26.352	95703000	9474600	17713000	17077000
RSBN1L	1	26	26	24	15	19	19	14	16	15	15	19	19	14	16	15	13	17	17	12	14	13	33.7	33.7	31.3	94.868	846	846	0	220.73	20.9	23.3	23.5	18.7	23	20.9	3538600000	617660000	483460000	770140000	529730000	643930000	493670000	37	94.868	95638000	16694000	13066000	20815000
TAF2	1	45	45	45	9	17	42	5	21	29	9	17	42	5	21	29	9	17	42	5	21	29	44.1	44.1	44.1	136.97	1199	1199	0	323.31	7.8	16.6	41.1	4.6	22.1	30	6152900000	175900000	490150000	3426100000	67215000	586120000	1407400000	65	136.97	94660000	2706100	7540700	52709000
SON	1	22	22	22	13	13	16	13	14	14	13	13	16	13	14	14	13	13	16	13	14	14	14.1	14.1	14.1	263.83	2426	2426	0	323.31	8.7	8.3	11.3	8.1	9.2	9.9	7083000000	1017700000	887250000	2003800000	1111900000	1198000000	864400000	75	263.83	94440000	13569000	11830000	26717000
DNMT1	1	3	3	3	1	1	1	1	1	3	1	1	1	1	1	3	1	1	1	1	1	3	2.2	2.2	2.2	183.16	1616	1616	0	6.0113	0.6	0.6	0.9	0.6	0.6	2.2	7160500000	1430600000	2212200000	7295300	1421700000	1276200000	812540000	76	183.16	94218000	18823000	29108000	95991
MVP	1	36	36	36	21	17	30	20	20	22	21	17	30	20	20	22	21	17	30	20	20	22	48	48	48	99.326	893	893	0	209.57	29.7	24	42.9	29.6	27	30.6	3976500000	513240000	345560000	1216300000	410570000	474220000	1016600000	43	99.326	92476000	11936000	8036200	28286000
EIF3F	1	10	10	10	5	7	6	6	8	8	5	7	6	6	8	8	5	7	6	6	8	8	37.3	37.3	37.3	37.563	357	357	0	86.043	18.8	29.7	27.2	26.9	30.8	31.7	1364000000	133130000	217110000	193020000	204260000	297800000	318660000	15	37.563	90932000	8875300	14474000	12868000
SRSF10	2	8	8	8	2	4	5	0	3	7	2	4	5	0	3	7	2	4	5	0	3	7	26.7	26.7	26.7	31.3	262	262;261	0	17.535	6.9	17.2	19.1	0	13	26.3	813700000	20982000	70285000	208670000	0	27169000	486600000	9	31.3	90412000	2331300	7809400	23185000
VDAC2	1	9	9	9	6	8	6	6	7	8	6	8	6	6	7	8	6	8	6	6	7	8	38.8	38.8	38.8	31.566	294	294	0	46.866	29.6	35	27.2	29.3	33	35	1433200000	163350000	306740000	271190000	127500000	212810000	351650000	16	31.566	89577000	10210000	19171000	16949000
HNRNPA1;HNRNPA1L2	2	17	15	15	5	3	9	5	3	14	4	2	8	4	1	13	4	2	8	4	1	13	43.8	41.4	41.4	38.746	372	372;320	0	60.786	15.6	11	31.2	19.9	8.1	39.5	1602700000	38095000	29359000	288120000	26151000	14969000	1206000000	18	38.746	89040000	2116400	1631100	16007000
COPA	1	56	56	56	32	34	33	34	38	31	32	34	33	34	38	31	32	34	33	34	38	31	52.9	52.9	52.9	138.34	1224	1224	0	295.66	32.8	35	33.7	32.3	39.8	33.1	6203500000	979910000	1501700000	726860000	877960000	1449200000	667890000	70	138.34	88622000	13999000	21453000	10384000
RPL27	1	4	4	4	4	1	2	4	2	3	4	1	2	4	2	3	4	1	2	4	2	3	36	36	36	15.798	136	136	0	7.9976	36	6.6	21.3	36	22.1	27.9	530980000	117260000	46510000	54025000	151490000	71389000	90310000	6	15.798	88497000	19543000	7751600	9004200
DDX47	1	14	14	14	7	11	8	8	10	9	7	11	8	8	10	9	7	11	8	8	10	9	36.7	36.7	36.7	50.646	455	455	0	44.183	16.7	27.5	19.6	22.2	27.7	20.9	1768700000	116800000	380920000	321370000	225280000	441280000	282990000	20	50.646	88433000	5840000	19046000	16068000
CPSF6	1	12	12	12	6	3	10	5	5	7	6	3	10	5	5	7	6	3	10	5	5	7	29.8	29.8	29.8	59.209	551	551	0	191.62	14.5	7.3	24.5	11.3	12.3	18	1579600000	175460000	66083000	499610000	257120000	280060000	301250000	18	59.209	87754000	9747900	3671300	27756000
DSP	1	137	137	137	78	54	78	105	54	75	78	54	78	105	54	75	78	54	78	105	54	75	48.8	48.8	48.8	331.77	2871	2871	0	323.31	30.2	20	29.9	39.8	20.7	27.2	14120000000	2248100000	1070300000	2152000000	4668700000	1883900000	2096700000	163	331.77	86625000	13792000	6566400	13203000
EIF2S3;EIF2S3L	2	13	13	13	7	9	5	6	7	7	7	9	5	6	7	7	7	9	5	6	7	7	34.3	34.3	34.3	51.109	472	472;472	0	82.347	22	27.1	16.9	19.1	21	20.6	1818300000	162590000	488890000	220410000	248110000	316420000	381860000	21	51.109	86585000	7742400	23280000	10496000
SERBP1	1	18	18	18	1	2	10	1	2	18	1	2	10	1	2	18	1	2	10	1	2	18	49	49	49	44.965	408	408	0	143.93	3.9	6.6	31.1	3.9	6.6	49	1551200000	10623000	16035000	210310000	14299000	7860600	1292100000	18	44.965	86177000	590160	890850	11684000
PCBP1	1	10	8	8	9	7	6	6	5	8	7	6	4	4	3	6	7	6	4	4	3	6	43.3	34.6	34.6	37.497	356	356	0	48.455	41	29.2	20.5	21.9	19.4	35.1	1462100000	219570000	255580000	191840000	165920000	152190000	477030000	17	37.497	86008000	12916000	15034000	11285000
MTHFD1	1	35	35	35	23	28	25	25	23	25	23	28	25	25	23	25	23	28	25	25	23	25	40.3	40.3	40.3	101.56	935	935	0	168.89	26.5	32	29.5	28.7	28.4	29.8	4447100000	626760000	1025500000	667010000	591100000	662410000	874320000	52	101.56	85522000	12053000	19722000	12827000
LYAR	1	17	17	17	11	10	6	12	10	8	11	10	6	12	10	8	11	10	6	12	10	8	35.9	35.9	35.9	43.614	379	379	0	179.45	26.4	24.3	18.2	29.8	24.5	23.7	1451500000	386870000	230480000	91562000	380670000	253610000	108290000	17	43.614	85381000	22757000	13557000	5386000
HNRNPC;HNRNPCL1	6	14	14	14	3	6	9	3	5	12	3	6	9	3	5	12	3	6	9	3	5	12	40.2	40.2	40.2	33.67	306	306;293;293;293;293;291	0	43.316	12.1	21.2	28.4	11.4	16.7	37.3	1448000000	37134000	108380000	306680000	86882000	98280000	810680000	17	33.67	85178000	2184300	6375200	18040000
AHSA1	1	13	13	13	7	9	11	5	10	10	7	9	11	5	10	10	7	9	11	5	10	10	47	47	47	38.274	338	338	0	108.57	25.7	35.8	38.8	19.5	38.8	37.6	1685300000	157260000	335310000	259830000	237770000	371960000	323150000	20	38.274	84264000	7862900	16766000	12991000
BRD9	1	21	21	21	4	13	19	1	13	12	4	13	19	1	13	12	4	13	19	1	13	12	41.5	41.5	41.5	66.999	597	597	0	291.19	9.4	24.8	41.5	2	25.6	26.1	2105100000	36734000	354350000	938570000	13994000	288570000	472930000	25	66.999	84206000	1469400	14174000	37543000
MYL12A;MYL12B;MYL9	3	6	6	6	4	5	5	3	6	4	4	5	5	3	6	4	4	5	5	3	6	4	45.6	45.6	45.6	19.794	171	171;172;172	0	124.37	32.7	35.1	39.2	22.2	45.6	28.7	756880000	110630000	187960000	137130000	69025000	186940000	65202000	9	19.794	84098000	12292000	20884000	15236000
EPRS	1	50	50	49	29	35	30	26	40	28	29	35	30	26	40	28	28	35	29	26	39	28	42.2	42.2	42.2	170.59	1512	1512	0	323.31	25.9	30.6	25.4	21.2	36.1	25.3	6889500000	855490000	1601700000	834810000	930540000	1689000000	977930000	82	170.59	84019000	10433000	19533000	10181000
KPRP	1	21	21	21	12	10	15	14	14	14	12	10	15	14	14	14	12	10	15	14	14	14	43.5	43.5	43.5	64.135	579	579	0	80.344	28.8	25	36.3	33.5	34	35.2	2099000000	321130000	139480000	536010000	322660000	398310000	381450000	25	64.135	83962000	12845000	5579300	21440000
DPM1	1	11	11	11	5	8	7	8	8	6	5	8	7	8	8	6	5	8	7	8	8	6	45.8	45.8	45.8	29.634	260	260	0	103.1	27.7	35.8	31.9	34.6	39.2	27.3	1339800000	141900000	233320000	217240000	204680000	346720000	195940000	16	29.634	83737000	8868700	14583000	13578000
PDCD6IP	1	38	38	38	17	22	22	18	18	20	17	22	22	18	18	20	17	22	22	18	18	20	44.2	44.2	44.2	96.022	868	868	0	191.29	24.9	29.5	25.7	23.5	23	27.5	3998100000	509310000	888330000	671590000	540440000	757950000	630480000	48	96.022	83294000	10611000	18507000	13991000
U2AF1	2	6	6	4	3	3	4	5	3	4	3	3	4	5	3	4	3	3	2	3	3	3	30.8	30.8	22.1	27.872	240	240;240	0	46.734	14.6	14.6	20	23.3	18.8	18.3	914830000	164950000	121610000	100140000	149750000	142890000	235480000	11	27.872	83166000	14995000	11056000	9103900
HIST1H2AJ;HIST1H2AH;H2AFJ;HIST2H2AC;HIST1H2AC;HIST3H2A;HIST2H2AA3;HIST1H2AD;HIST1H2AG;HIST1H2AB;H2AFV;H2AFZ;HIST1H2AA;H2AFX	15	3	3	3	1	2	1	2	1	2	1	2	1	2	1	2	1	2	1	2	1	2	27.3	27.3	27.3	13.936	128	128;128;129;129;130;130;130;130;130;130;128;128;131;143;130	0	10.525	14.8	21.9	14.8	20.3	14.8	21.9	412550000	21961000	49749000	20081000	143500000	8063700	169190000	5	13.936	82510000	4392200	9949700	4016300
CCT7	1	21	21	21	9	12	15	14	17	16	9	12	15	14	17	16	9	12	15	14	17	16	41.3	41.3	41.3	59.366	543	543	0	122.72	19.9	24.1	33.9	28.5	32.4	33.1	2535000000	282440000	430550000	293080000	340810000	486540000	701580000	31	59.366	81774000	9110900	13889000	9454000
DARS	1	30	30	30	15	21	16	16	19	14	15	21	16	16	19	14	15	21	16	16	19	14	65.3	65.3	65.3	57.136	501	501	0	160.94	31.5	51.9	36.3	37.3	45.7	32.1	2967300000	294070000	769760000	359560000	366570000	736780000	440600000	37	57.136	80199000	7947900	20804000	9717900
SRSF7	1	6	6	5	1	1	4	0	0	6	1	1	4	0	0	6	0	0	3	0	0	5	21.4	21.4	15.5	27.366	238	238	0	18.201	5.9	5.9	17.2	0	0	21.4	793920000	11049000	0	173620000	0	0	609250000	10	27.366	79392000	1104900	0	17362000
HSP90B1	2	26	24	24	10	12	19	14	7	23	8	10	17	13	6	22	8	10	17	13	6	22	34.4	32.6	32.6	92.468	803	803;399	0	105.19	13.4	15.4	26.2	20.2	10.2	32	3170900000	106550000	311240000	597460000	296560000	184170000	1674900000	40	92.468	79272000	2663900	7781100	14937000
CSNK2A1;CSNK2A3	2	14	14	14	12	9	5	12	10	9	12	9	5	12	10	9	12	9	5	12	10	9	46.3	46.3	46.3	45.143	391	391;391	0	109.38	44.5	30.2	20.2	43	30.9	30.2	1416000000	401170000	163130000	113450000	292060000	253250000	192940000	18	45.143	78667000	22287000	9062500	6302600
GART	1	30	30	30	20	21	20	18	22	22	20	21	20	18	22	22	20	21	20	18	22	22	35.8	35.8	35.8	107.77	1010	1010	0	234.28	25	28.9	27.9	22.9	28	30.1	3770700000	520860000	736510000	544300000	456500000	794660000	717870000	48	107.77	78556000	10851000	15344000	11340000
EZR	1	26	26	17	5	5	12	6	2	24	5	5	12	6	2	24	2	2	8	4	0	15	38.1	38.1	25.4	69.412	586	586	0	110.1	7.5	8	20.1	9.9	3.2	35.5	2506200000	79035000	64348000	371410000	106610000	7472800	1877400000	32	69.412	78320000	2469800	2010900	11607000
MDH2	1	13	13	13	2	1	8	2	0	13	2	1	8	2	0	13	2	1	8	2	0	13	52.1	52.1	52.1	35.503	338	338	0	50.106	6.2	3.3	31.4	6.2	0	52.1	1628000000	17403000	5281900	364030000	13434000	0	1227800000	21	35.503	77522000	828700	251520	17335000
TPM1	1	12	5	5	9	11	11	9	9	6	3	4	4	3	4	1	3	4	4	3	4	1	31.3	15.5	15.5	32.708	284	284	0	8.8353	26.1	28.5	31.3	22.2	31	14.8	1235500000	53898000	276460000	175640000	293760000	407810000	27911000	16	32.708	77217000	3368600	17278000	10978000
DSG1	1	24	24	24	12	8	12	15	16	15	12	8	12	15	16	15	12	8	12	15	16	15	29.5	29.5	29.5	113.75	1049	1049	0	227.09	17.2	10.4	17.4	22	19.7	19.2	3131000000	348290000	154080000	274730000	386910000	1555200000	411770000	41	113.75	76365000	8494800	3758200	6700700
CAND1	2	34	34	34	21	23	26	21	28	22	21	23	26	21	28	22	21	23	26	21	28	22	33.9	33.9	33.9	136.37	1230	1230;1236	0	188.2	19.9	23.6	25.7	21.7	29.3	22.1	4713300000	673360000	947660000	770710000	637970000	1103100000	580580000	62	136.37	76022000	10861000	15285000	12431000
IMPDH2	1	18	18	17	12	7	12	11	9	16	12	7	12	11	9	16	11	7	11	11	9	16	38.1	38.1	36.6	55.804	514	514	0	92.786	29	16	25.5	26.1	23.7	36.4	1669100000	287730000	86525000	330640000	176710000	139540000	647960000	22	55.804	75868000	13079000	3933000	15029000
RAB6A;RAB6B	3	4	4	4	1	3	1	2	2	3	1	3	1	2	2	3	1	3	1	2	2	3	21.6	21.6	21.6	23.593	208	208;208;217	0	13.247	5.3	17.8	5.3	11.1	11.1	14.9	961670000	181100000	123860000	179630000	116360000	110330000	250390000	13	23.593	73974000	13931000	9527800	13818000
WARS	1	13	13	13	8	9	6	9	10	5	8	9	6	9	10	5	8	9	6	9	10	5	34.6	34.6	34.6	53.165	471	471	0	149.54	25.3	27.6	14.6	27.6	27.8	14.9	1695800000	260670000	368770000	146970000	292790000	467990000	158610000	23	53.165	73730000	11333000	16033000	6389800
XP32	1	5	5	5	2	1	3	2	2	3	2	1	3	2	2	3	2	1	3	2	2	3	20.4	20.4	20.4	26.238	250	250	0	5.3632	9.2	3.2	12.4	8	7.2	12	794790000	45737000	50175000	241960000	180210000	77096000	199610000	11	26.238	72253000	4157900	4561400	21996000
EEF1D	1	10	10	10	4	3	3	2	1	10	4	3	3	2	1	10	4	3	3	2	1	10	42.7	42.7	42.7	31.121	281	281	0	190.47	20.6	16	17.4	7.5	4.3	42.7	1150000000	39579000	14849000	87999000	26559000	6649800	974360000	16	31.121	71875000	2473700	928040	5499900
PIP	1	6	6	6	3	3	5	4	6	4	3	3	5	4	6	4	3	3	5	4	6	4	49.3	49.3	49.3	16.572	146	146	0	34.047	24.7	17.8	49.3	37	49.3	26	641520000	46373000	43728000	113790000	97939000	254870000	84827000	9	16.572	71280000	5152500	4858600	12643000
LCP1	1	25	25	19	7	19	14	17	13	23	7	19	14	17	13	23	5	13	10	12	9	18	46.4	46.4	36.2	70.288	627	627	0	201.72	12	35.9	26.2	32.1	25.7	42.1	2616300000	125710000	528620000	223340000	306970000	448970000	982670000	37	70.288	70710000	3397600	14287000	6036100
PRPF40A	2	24	24	24	9	8	18	8	8	18	9	8	18	8	8	18	9	8	18	8	8	18	24.1	24.1	24.1	108.8	957	957;871	0	202.94	10.3	9.7	20.3	8.8	9.6	19	2325300000	175080000	98493000	985310000	290070000	179460000	596870000	33	108.8	70463000	5305600	2984700	29858000
NDUFB5	1	1	1	1	1	1	0	1	0	1	1	1	0	1	0	1	1	1	0	1	0	1	5.8	5.8	5.8	21.75	189	189	0	2.3733	5.8	5.8	0	5.8	0	5.8	559390000	69218000	19724000	0	104540000	0	365920000	8	21.75	69924000	8652200	2465500	0
TECR	1	10	10	10	4	4	6	6	7	4	4	4	6	6	7	4	4	4	6	6	7	4	26	26	26	36.034	308	308	0	21.882	13	13.3	16.2	15.6	20.8	10.4	890050000	29976000	160120000	129570000	150150000	361040000	59183000	13	36.034	68465000	2305900	12317000	9966900
GTPBP4	1	28	28	28	13	19	12	14	16	14	13	19	12	14	16	14	13	19	12	14	16	14	49.2	49.2	49.2	73.964	634	634	0	117.52	24.1	33.8	21.3	25.2	31.2	27.3	2248300000	316570000	577070000	245560000	297530000	528740000	282800000	33	73.964	68130000	9593100	17487000	7441400
H2AFY	2	14	14	14	6	8	6	10	8	5	6	8	6	10	8	5	6	8	6	10	8	5	42.2	42.2	42.2	39.617	372	372;372	0	75.823	21.2	30.6	23.4	36.8	31.2	21.2	1225900000	190530000	263230000	169670000	250140000	220690000	131660000	18	39.617	68107000	10585000	14624000	9426200
FASN	1	79	79	79	44	56	38	45	46	55	44	56	38	45	46	55	44	56	38	45	46	55	40.2	40.2	40.2	273.42	2511	2511	0	323.31	23.1	28.9	18.6	25	25.2	28.5	8501600000	1203400000	1735200000	890860000	1196400000	1402400000	2073400000	125	273.42	68013000	9626900	13882000	7126900
SLC2A1	1	8	8	8	3	6	4	4	4	4	3	6	4	4	4	4	3	6	4	4	4	4	13.4	13.4	13.4	54.083	492	492	0	50.795	7.1	12.2	7.3	8.3	5.3	8.9	871150000	109310000	173290000	148040000	127190000	149690000	163630000	13	54.083	67012000	8408300	13330000	11387000
HNRNPH3	1	7	7	7	4	5	5	7	6	6	4	5	5	7	6	6	4	5	5	7	6	6	29.2	29.2	29.2	36.926	346	346	0	122.51	15	17.9	19.1	29.2	21.7	21.7	1002000000	90181000	129300000	119200000	171760000	154930000	336590000	15	36.926	66797000	6012100	8619700	7946500
DDX18	1	21	21	21	11	13	11	15	17	10	11	13	11	15	17	10	11	13	11	15	17	10	35.1	35.1	35.1	75.406	670	670	0	61.157	19.9	24.6	17.9	26.3	28.7	17.8	2268000000	253640000	492580000	262420000	533590000	508300000	217440000	34	75.406	66705000	7459900	14488000	7718300
CLIC1	1	9	9	9	7	3	6	5	6	9	7	3	6	5	6	9	7	3	6	5	6	9	47.7	47.7	47.7	26.922	241	241	0	46.911	40.7	13.3	35.7	26.1	28.2	47.7	997280000	137600000	42969000	140880000	80519000	82463000	512850000	15	26.922	66486000	9173400	2864600	9392200
HNRNPA0	1	7	7	7	5	5	4	5	6	7	5	5	4	5	6	7	5	5	4	5	6	7	31.1	31.1	31.1	30.84	305	305	0	64.309	25.9	25.9	21	25.9	28.5	31.1	861520000	90244000	117450000	101310000	115970000	197370000	239180000	13	30.84	66271000	6941900	9034600	7793000
EIF3L	1	24	24	24	13	19	12	14	17	14	13	19	12	14	17	14	13	19	12	14	17	14	43.1	43.1	43.1	66.726	564	564	0	323.31	29.1	38.3	21.5	29.1	29.3	28.4	1911700000	193600000	429560000	175580000	267570000	543460000	301980000	29	66.726	65922000	6675800	14812000	6054400
RAB5C	1	7	7	4	5	3	5	4	5	5	5	3	5	4	5	5	3	2	3	1	3	2	38.9	38.9	24.1	23.482	216	216	0	42.279	27.3	17.1	27.3	20.4	27.8	25.9	720860000	85630000	82958000	124980000	84226000	166700000	176370000	11	23.482	65533000	7784500	7541700	11361000
SRSF1	1	12	12	12	0	0	9	0	0	10	0	0	9	0	0	10	0	0	9	0	0	10	48.4	48.4	48.4	27.744	248	248	0	24.724	0	0	40.3	0	0	41.1	851430000	0	0	258790000	0	0	592630000	13	27.744	65494000	0	0	19907000
NCL	1	21	21	21	0	3	9	3	0	18	0	3	9	3	0	18	0	3	9	3	0	18	26.1	26.1	26.1	76.613	710	710	0	269.31	0	3.8	12.7	3.9	0	22	2274200000	0	15834000	268260000	25400000	0	1964700000	35	76.613	64976000	0	452410	7664500
TRAP1	1	23	23	23	13	16	12	13	13	13	13	16	12	13	13	13	13	16	12	13	13	13	35.9	35.9	35.9	80.109	704	704	0	137.25	22.7	23.4	20	21.9	22.6	21.3	2585300000	359990000	523970000	414280000	391040000	550760000	345300000	40	80.109	64634000	8999700	13099000	10357000
RAB1A	3	9	9	2	5	5	4	5	3	6	5	5	4	5	3	6	0	1	2	1	0	1	47.8	47.8	10.2	22.677	205	205;201;212	0	11.794	24.9	26.3	19.5	26.8	17.1	34.6	964550000	192160000	132380000	145690000	139260000	115480000	239590000	15	22.677	64303000	12810000	8825500	9712500
DHX9	1	37	37	37	13	23	19	21	29	26	13	23	19	21	29	26	13	23	19	21	29	26	36.3	36.3	36.3	140.96	1270	1270	0	323.31	12.4	23.9	20.2	20.6	28.4	27.6	3909800000	363580000	725380000	431840000	552140000	1011700000	825180000	61	140.96	64095000	5960400	11891000	7079300
HNRNPM	1	27	27	27	15	19	19	13	17	19	15	19	19	13	17	19	15	19	19	13	17	19	45.6	45.6	45.6	77.515	730	730	0	105.9	27.8	33.3	30.5	22.9	32.1	33.3	2987900000	416220000	502960000	458890000	197380000	517290000	895160000	47	77.515	63572000	8855700	10701000	9763700
GPRC5A	1	2	2	2	2	1	2	1	1	2	2	1	2	1	1	2	2	1	2	1	1	2	6.2	6.2	6.2	40.251	357	357	0	30.109	6.2	3.6	6.2	3.6	3.6	6.2	442760000	73021000	107810000	68194000	49515000	41270000	102950000	7	40.251	63252000	10432000	15402000	9741900
FLNA	1	82	82	72	41	39	52	43	34	62	41	39	52	43	34	62	36	34	46	39	29	57	41.1	41.1	38.6	280.74	2647	2647	0	323.31	20.7	20.2	27.2	21.2	16.7	34.9	8463100000	923910000	982570000	1735900000	977570000	668040000	3175200000	134	280.74	63158000	6894900	7332600	12954000
MT-CO3	1	2	2	2	0	2	1	2	2	2	0	2	1	2	2	2	0	2	1	2	2	2	9.6	9.6	9.6	29.95	261	261	0	3.0642	0	9.6	4.2	9.6	9.6	9.6	189240000	0	80291000	5892500	26749000	60162000	16149000	3	29.95	63081000	0	26764000	1964200
ANXA3	1	17	17	17	4	9	12	6	9	14	4	9	12	6	9	14	4	9	12	6	9	14	56.3	56.3	56.3	36.375	323	323	0	77.427	16.7	31	37.8	20.4	28.8	48.6	1386700000	60101000	201970000	203440000	99979000	159310000	661860000	22	36.375	63030000	2731900	9180600	9247400
FAU	1	2	2	2	2	0	1	1	1	2	2	0	1	1	1	2	2	0	1	1	1	2	18.6	18.6	18.6	6.6478	59	59	0	3.2175	18.6	0	16.9	16.9	16.9	18.6	125260000	24006000	0	24201000	15165000	20848000	41034000	2	6.6478	62628000	12003000	0	12101000
PSMA5	1	7	7	7	4	3	6	4	2	7	4	3	6	4	2	7	4	3	6	4	2	7	36.1	36.1	36.1	26.411	241	241	0	37.373	17.8	17	30.7	17	13.7	36.1	687650000	26906000	104280000	164520000	69527000	71787000	250630000	11	26.411	62513000	2446000	9480200	14956000
CCT5	1	17	17	17	11	12	12	10	10	12	11	12	12	10	10	12	11	12	12	10	10	12	34.6	34.6	34.6	59.67	541	541	0	169.82	22.9	25.5	27	20.9	22.9	27.2	2053100000	266590000	317560000	392360000	185070000	277990000	613490000	33	59.67	62214000	8078300	9623100	11890000
RANBP1	1	5	5	5	2	1	2	1	2	5	2	1	2	1	2	5	2	1	2	1	2	5	43.8	43.8	43.8	23.31	201	201	0	17.294	10	5.5	10	5.5	10	43.8	495670000	30421000	12937000	53661000	12866000	32748000	353040000	8	23.31	61959000	3802600	1617100	6707600
YWHAG	1	13	10	9	2	6	11	5	4	11	1	4	8	4	3	9	1	3	7	3	3	8	47.4	37.2	33.6	28.302	247	247	0	186.89	9.7	27.9	43.3	21.5	17.4	44.5	989350000	21687000	40913000	249480000	81147000	53964000	542150000	16	28.302	61834000	1355400	2557100	15593000
ARHGAP1	1	16	16	16	9	12	9	7	9	12	9	12	9	7	9	12	9	12	9	7	9	12	55.1	55.1	55.1	50.435	439	439	0	152.53	26.7	43.1	30.1	23	27.3	41.5	1669500000	187850000	282460000	278050000	149780000	266100000	505300000	27	50.435	61834000	6957300	10461000	10298000
PKP2	1	31	31	31	16	23	20	21	20	14	16	23	20	21	20	14	16	23	20	21	20	14	44.4	44.4	44.4	97.414	881	881	0	207.58	25.4	30.2	29.7	31.1	29.2	19.8	3150000000	351440000	792970000	404990000	546420000	752160000	301980000	51	97.414	61764000	6891100	15548000	7940900
YWHAQ	1	14	9	9	5	4	11	4	1	13	3	2	6	3	0	9	3	2	6	3	0	9	53.1	39.2	39.2	27.764	245	245	0	282.05	26.1	20	44.9	22	4.1	50.2	862290000	55787000	55778000	130030000	69745000	0	550950000	14	27.764	61592000	3984800	3984100	9287800
PSMC5	2	17	17	17	6	9	7	9	9	13	6	9	7	9	9	13	6	9	7	9	9	13	50.2	50.2	50.2	45.626	406	406;893	0	53.187	23.4	32	25.9	31.5	29.3	37.9	1463400000	78469000	176730000	116660000	633410000	167640000	290500000	24	45.626	60976000	3269500	7363900	4860800
DDX5	1	24	16	16	13	16	17	16	15	19	9	10	11	11	9	13	9	10	11	11	9	13	38.4	26.1	26.1	69.147	614	614	0	62.296	23.3	24.6	27	27.2	28.7	32.7	1939700000	220470000	277720000	360030000	242210000	266940000	572330000	32	69.147	60615000	6889800	8678700	11251000
NQO1	1	9	9	9	2	4	6	4	4	8	2	4	6	4	4	8	2	4	6	4	4	8	31.4	31.4	31.4	30.867	274	274	0	87.318	3.3	13.5	20.8	17.2	17.2	28.5	783710000	16194000	113290000	111190000	91101000	110130000	341810000	13	30.867	60285000	1245700	8714500	8553100
ALYREF	1	7	7	7	2	2	3	0	3	7	2	2	3	0	3	7	2	2	3	0	3	7	36.2	36.2	36.2	26.888	257	257	0	157.89	11.3	11.3	16.3	0	17.1	36.2	780660000	47603000	107950000	78945000	0	135290000	410870000	13	26.888	60051000	3661700	8303800	6072700
PSMD7	1	10	10	10	5	7	8	6	6	9	5	7	8	6	6	9	5	7	8	6	6	9	39.2	39.2	39.2	37.025	324	324	0	62.555	20.4	23.5	37	25.6	25.6	37	898950000	100580000	103170000	156800000	73041000	146450000	318910000	15	37.025	59930000	6705200	6877800	10454000
COPB1	1	32	32	32	19	25	23	19	19	20	19	25	23	19	19	20	19	25	23	19	19	20	42.4	42.4	42.4	107.14	953	953	0	238.36	28.1	33.7	31.2	25.1	27.8	29.9	2866200000	423510000	655180000	457580000	386820000	553300000	389790000	48	107.14	59712000	8823100	13650000	9533000
RPN2	1	15	15	15	10	11	8	10	5	10	10	11	8	10	5	10	10	11	8	10	5	10	32.3	32.3	32.3	69.283	631	631	0	188.27	21.9	25	17	20.3	11.4	24.6	1366300000	208550000	346500000	194010000	177340000	174320000	265600000	23	69.283	59405000	9067200	15065000	8435200
RAB7A	1	10	10	10	5	5	4	5	6	7	5	5	4	5	6	7	5	5	4	5	6	7	54.1	54.1	54.1	23.489	207	207	0	101.21	29.5	29.5	24.6	27.5	30	44	830280000	113330000	150930000	100220000	84255000	123830000	257720000	14	23.489	59305000	8094900	10780000	7158200
LRRC59	1	7	7	7	3	1	4	3	2	7	3	1	4	3	2	7	3	1	4	3	2	7	26.4	26.4	26.4	34.93	307	307	0	88.506	11.4	3.9	16.6	11.4	8.1	26.4	828530000	73018000	21718000	125360000	50529000	19876000	538030000	14	34.93	59181000	5215600	1551300	8954300
SFXN1	1	7	7	7	4	3	5	4	4	4	4	3	5	4	4	4	4	3	5	4	4	4	25.2	25.2	25.2	35.619	322	322	0	38.322	12.4	11.2	18.9	15.5	14.6	14.3	939920000	114650000	214750000	154630000	110940000	210180000	134760000	16	35.619	58745000	7165400	13422000	9664700
UTS2	1	1	1	1	0	0	1	0	1	1	0	0	1	0	1	1	0	0	1	0	1	1	6.5	6.5	6.5	14.295	124	124	0.0062552	1.5206	0	0	6.5	0	6.5	6.5	405940000	0	0	137890000	0	57961000	210090000	7	14.295	57992000	0	0	19699000
PRDX2	1	7	6	6	4	4	6	3	4	5	3	3	5	2	3	4	3	3	5	2	3	4	32.8	27.3	27.3	21.892	198	198	0	9.7758	23.2	19.7	32.3	14.1	23.7	28.8	752460000	67875000	62389000	255750000	42209000	77979000	246260000	13	21.892	57882000	5221100	4799200	19673000
MED19	1	6	6	6	2	2	5	2	3	4	2	2	5	2	3	4	2	2	5	2	3	4	46.7	46.7	46.7	26.273	244	244	0	55.21	20.1	16.8	41.8	14.3	24.6	32	577690000	62118000	41941000	293270000	13310000	96746000	70305000	10	26.273	57769000	6211800	4194100	29327000
GPATCH4	1	27	27	27	3	1	17	6	5	17	3	1	17	6	5	17	3	1	17	6	5	17	56.7	56.7	56.7	50.381	446	446	0	204.93	8.7	2.7	40.8	17	15.9	43.5	1547400000	31849000	4534900	528760000	89099000	97294000	795830000	27	50.381	57310000	1179600	167960	19584000
YWHAB	1	10	4	4	4	4	8	4	2	9	2	1	2	2	1	4	2	1	2	2	1	4	43.5	25.6	25.6	28.082	246	246	0	323.31	21.5	16.3	31.3	21.1	9.8	40.7	799060000	45700000	21767000	161330000	19465000	9114500	541680000	14	28.082	57076000	3264300	1554800	11524000
IARS	1	36	36	36	15	26	18	19	27	18	15	26	18	19	27	18	15	26	18	19	27	18	32.5	32.5	32.5	144.5	1262	1262	0	232.83	14.2	23.6	17.1	17.7	24.8	18.1	3296600000	327720000	781180000	335620000	486270000	859880000	505950000	58	144.5	56838000	5650400	13469000	5786600
OXSR1	1	8	8	8	3	6	7	4	5	3	3	6	7	4	5	3	3	6	7	4	5	3	18.8	18.8	18.8	58.022	527	527	0	15.45	6.6	13.5	16.1	8.7	11.4	6.5	1415800000	201760000	81149000	233540000	473470000	371920000	53925000	25	58.022	56630000	8070300	3246000	9341700
EIF3M	1	14	14	14	5	6	10	5	9	11	5	6	10	5	9	11	5	6	10	5	9	11	45.5	45.5	45.5	42.502	374	374	0	157.36	16.3	21.7	30.2	11.5	27.8	34.5	1015800000	56930000	154950000	207810000	123670000	228900000	243520000	18	42.502	56432000	3162800	8608500	11545000
CANX	1	23	23	23	1	0	9	0	0	23	1	0	9	0	0	23	1	0	9	0	0	23	37.8	37.8	37.8	67.567	592	592	0	78.42	2.7	0	19.1	0	0	37.8	1787600000	36128000	0	354220000	0	0	1397300000	32	67.567	55863000	1129000	0	11069000
VDAC1	1	9	9	9	4	2	5	4	5	6	4	2	5	4	5	6	4	2	5	4	5	6	44.9	44.9	44.9	30.772	283	283	0	27.971	15.9	7.4	25.4	19.1	20.8	31.4	935920000	87506000	79002000	189400000	82982000	122260000	374780000	17	30.772	55054000	5147400	4647200	11141000
SERPINB1	2	12	12	11	5	9	8	7	10	9	5	9	8	7	10	9	4	8	7	6	9	8	36.1	36.1	33.5	42.741	379	379;405	0	26.437	17.2	31.1	28.2	25.9	33.2	28.8	1038900000	71335000	265460000	119010000	87887000	308410000	186760000	19	42.741	54677000	3754500	13972000	6263700
ASS1	1	16	16	16	6	10	9	10	9	6	6	10	9	10	9	6	6	10	9	10	9	6	43	43	43	46.53	412	412	0	30.473	20.1	30.3	28.9	28.9	29.1	18.9	1147600000	98964000	281070000	199750000	192450000	271880000	103450000	21	46.53	54646000	4712500	13384000	9511900
PSMD6	1	21	21	21	11	11	12	12	15	11	11	11	12	12	15	11	11	11	12	12	15	11	47.6	47.6	47.6	45.531	389	389	0	85.117	31.6	26	30.1	30.1	39.8	29	1364500000	217840000	227030000	151540000	136000000	447720000	184340000	25	45.531	54579000	8713400	9081300	6061800
PDIA6	1	9	9	9	3	4	4	3	4	9	3	4	4	3	4	9	3	4	4	3	4	9	28.6	28.6	28.6	48.121	440	440	0	26.047	13	11.8	10	8	15.5	28.6	926280000	32660000	51247000	59389000	30791000	56288000	695900000	17	48.121	54487000	1921200	3014500	3493500
RPS23	1	4	4	4	1	3	1	3	2	4	1	3	1	3	2	4	1	3	1	3	2	4	29.4	29.4	29.4	15.807	143	143	0	4.9663	7.7	21.7	7.7	21.7	16.1	29.4	326120000	15939000	59717000	18903000	89070000	73846000	68641000	6	15.807	54353000	2656500	9952800	3150600
HNRNPF	1	11	9	9	5	3	9	4	5	8	4	1	7	3	3	6	4	1	7	3	3	6	37.3	30.8	30.8	45.671	415	415	0	71.24	16.1	10.4	30.4	12	16.4	27.2	814690000	102980000	24201000	243470000	42194000	71064000	330770000	15	45.671	54312000	6865500	1613400	16231000
TRA2B	1	12	12	11	1	2	6	1	1	10	1	2	6	1	1	10	1	2	5	1	1	10	45.8	45.8	42.4	33.665	288	288	0	28.362	4.9	6.6	24.3	3.5	3.8	41.7	651490000	13031000	10866000	182730000	9937400	2324500	432600000	12	33.665	54291000	1085900	905520	15227000
OAT	1	11	11	11	7	5	9	6	9	9	7	5	9	6	9	9	7	5	9	6	9	9	34.6	34.6	34.6	48.534	439	439	0	129.88	22.8	13.4	26.9	18	28.7	28.7	1085700000	94709000	78762000	250980000	67293000	202390000	391610000	20	48.534	54287000	4735400	3938100	12549000
EIF3E	1	18	18	18	11	10	12	8	12	11	11	10	12	8	12	11	11	10	12	8	12	11	42.7	42.7	42.7	52.22	445	445	0	90.645	25.4	24.3	28.8	19.6	26.3	29.2	1506100000	156600000	257060000	289010000	139820000	392930000	270680000	28	52.22	53789000	5593000	9180800	10322000
GPI	2	16	16	16	2	0	9	3	0	16	2	0	9	3	0	16	2	0	9	3	0	16	38.7	38.7	38.7	63.146	558	558;557	0	152.47	5.6	0	22.9	6.5	0	38.7	1392300000	28387000	0	186760000	19859000	0	1157300000	26	63.146	53550000	1091800	0	7183200
ABCF1	1	22	22	22	11	13	12	7	15	15	11	13	12	7	15	15	11	13	12	7	15	15	29.2	29.2	29.2	95.925	845	845	0	323.31	16.4	18.9	17.4	10.9	21.7	22.6	1965200000	303760000	285620000	363550000	198460000	316690000	497100000	37	95.925	53113000	8209800	7719500	9825600
NME1;NME2	3	6	6	6	1	0	2	0	0	6	1	0	2	0	0	6	1	0	2	0	0	6	47.4	47.4	47.4	17.149	152	152;152;137	0	7.9279	6.6	0	17.1	0	0	47.4	476860000	15216000	0	82425000	0	0	379220000	9	17.149	52985000	1690600	0	9158400
CDK1	1	10	10	8	6	7	4	4	8	8	6	7	4	4	8	8	4	5	3	3	6	6	38.4	38.4	32	34.095	297	297	0	33.025	23.2	25.9	17.8	14.8	30.6	31.3	990450000	165540000	178400000	78568000	84253000	201600000	282090000	19	34.095	52129000	8712600	9389400	4135200
CYR61	1	12	12	12	6	9	4	8	8	2	6	9	4	8	8	2	6	9	4	8	8	2	34.4	34.4	34.4	42.026	381	381	0	21.425	14.4	24.9	11.5	23.4	23.4	5	1346200000	219440000	389700000	53750000	315760000	330210000	37298000	26	42.026	51775000	8440000	14989000	2067300
FLII	1	15	15	15	4	9	8	6	8	6	4	9	8	6	8	6	4	9	8	6	8	6	13.9	13.9	13.9	144.75	1269	1269	0	62.619	3.9	7.3	7.8	5.5	7.2	6.2	3251900000	37475000	1688800000	1335700000	54461000	72652000	62898000	63	144.75	51618000	594840	26806000	21201000
SLC16A1	1	5	5	5	2	5	2	3	4	3	2	5	2	3	4	3	2	5	2	3	4	3	9.8	9.8	9.8	53.944	500	500	0	15.672	6.4	9.8	6.4	6.6	8.4	8.2	717300000	73000000	160620000	96586000	90850000	238270000	57981000	14	53.944	51236000	5214300	11473000	6899000
SLC7A5	3	6	6	6	3	2	4	3	3	4	3	2	4	3	3	4	3	2	4	3	3	4	9.5	9.5	9.5	55.01	507	507;511;515	0	41.442	6.5	6.3	7.7	7.7	7.9	7.7	917530000	76278000	113830000	247170000	152030000	60853000	267380000	18	55.01	50974000	4237700	6324200	13731000
PSMD2	1	20	20	20	12	13	15	11	10	17	12	13	15	11	10	17	12	13	15	11	10	17	30.1	30.1	30.1	100.2	908	908	0	172.85	17.6	21	22.6	16.4	17.2	26.4	2484200000	305440000	388450000	442470000	278130000	352740000	716930000	49	100.2	50697000	6233400	7927500	9030000
CBX3	2	6	6	6	3	2	5	1	2	6	3	2	5	1	2	6	3	2	5	1	2	6	36.1	36.1	36.1	20.811	183	183;185	0	19.467	16.4	7.7	29	7.1	14.8	36.1	352060000	27534000	33696000	99528000	17830000	21148000	152320000	7	20.811	50294000	3933400	4813700	14218000
SRP72	1	23	23	23	14	8	10	19	9	6	14	8	10	19	9	6	14	8	10	19	9	6	32.5	32.5	32.5	74.605	671	671	0	101.83	23.4	14.3	17	28.2	16.7	10.6	1655100000	248580000	175500000	279800000	543100000	279560000	128610000	33	74.605	50156000	7532800	5318000	8478800
SLC25A6;SLC25A4	2	12	4	4	6	8	9	10	11	9	2	2	4	4	4	4	2	2	4	4	4	4	38.6	16.4	16.4	32.866	298	298;298	0	11.48	20.5	26.2	31.9	34.9	35.9	32.2	1001000000	92373000	91822000	224490000	149090000	260310000	182920000	20	32.866	50051000	4618600	4591100	11224000
RUVBL1	1	13	13	13	7	6	6	7	7	12	7	6	6	7	7	12	7	6	6	7	7	12	41.4	41.4	41.4	50.227	456	456	0	93.534	23.5	20	20	23	20.8	38.4	1097000000	109440000	107690000	201800000	88598000	121010000	468500000	22	50.227	49865000	4974400	4895100	9172700
CYB5B	1	6	6	6	0	0	4	0	0	6	0	0	4	0	0	6	0	0	4	0	0	6	64	64	64	16.694	150	150	0	25.134	0	0	46.7	0	0	64	298470000	0	0	60233000	0	0	238240000	6	16.694	49745000	0	0	10039000
MCM6	1	28	28	28	16	17	22	16	14	22	16	17	22	16	14	22	16	17	22	16	14	22	38.9	38.9	38.9	92.888	821	821	0	249.38	22.5	25.8	33.1	22.4	21.4	31.9	2363400000	295560000	334930000	591000000	258880000	300460000	582550000	48	92.888	49237000	6157500	6977700	12312000
HACD3	1	7	7	7	3	4	3	5	3	4	3	4	3	5	3	4	3	4	3	5	3	4	20.4	20.4	20.4	43.159	362	362	0	39.027	6.6	14.9	13	16.3	13	14.9	728580000	63209000	203190000	75005000	111180000	181620000	94377000	15	43.159	48572000	4213900	13546000	5000300
RBM17	1	14	14	14	4	5	11	6	6	11	4	5	11	6	6	11	4	5	11	6	6	11	33.9	33.9	33.9	44.961	401	401	0	119.38	12.5	12	26.2	17.7	17.5	26.7	1110600000	132860000	81261000	366790000	89160000	88117000	352390000	23	44.961	48286000	5776400	3533100	15947000
RUVBL2	1	20	20	20	7	12	13	7	8	16	7	12	13	7	8	16	7	12	13	7	8	16	46.2	46.2	46.2	51.156	463	463	0	69.688	17.3	29.6	34.1	18.6	21	38	1290400000	149140000	196570000	262920000	58476000	131170000	492180000	27	51.156	47794000	5523700	7280400	9737700
HSD17B12	1	9	9	9	4	5	5	5	7	6	4	5	5	5	7	6	4	5	5	5	7	6	33	33	33	34.324	312	312	0	27.402	18.3	21.2	21.5	21.2	25.6	23.1	713920000	98234000	139540000	83534000	78405000	239410000	74797000	15	34.324	47595000	6548900	9302400	5568900
DNAJC9	1	10	10	10	1	0	9	2	1	8	1	0	9	2	1	8	1	0	9	2	1	8	40	40	40	29.909	260	260	0	234.39	4.2	0	40	6.9	3.1	39.2	616780000	0	0	219890000	10879000	9001400	377010000	13	29.909	47445000	0	0	16915000
SEC61A1	2	6	6	6	3	5	4	3	5	3	3	5	4	3	5	3	3	5	4	3	5	3	14.7	14.7	14.7	52.264	476	476;476	0	9.7911	8.4	12.8	10.9	8.4	12.4	8.4	758610000	116010000	145060000	60449000	128180000	217680000	91220000	16	52.264	47413000	7250900	9066400	3778100
BUB3	1	8	8	8	6	5	5	5	7	5	6	5	5	5	7	5	6	5	5	5	7	5	37.2	37.2	37.2	37.154	328	328	0	22.917	22.9	16.8	19.2	18.3	31.4	18.9	710840000	112990000	110350000	108500000	63804000	178380000	136820000	15	37.154	47389000	7532400	7356600	7233000
CDK11B;CDK11A	3	27	27	27	6	6	23	5	6	18	6	6	23	5	6	18	6	6	23	5	6	18	34.7	34.7	34.7	92.619	795	795;783;451	0	53.708	7.4	7.3	31.3	6.4	7.4	22.8	1825700000	55965000	62707000	873810000	39025000	101160000	693030000	39	92.619	46813000	1435000	1607900	22405000
GARS	1	18	18	18	10	14	10	11	15	12	10	14	10	11	15	12	10	14	10	11	15	12	30.6	30.6	30.6	83.165	739	739	0	84.984	19.1	26.8	19.9	17.2	26.9	19.4	1862200000	178720000	426950000	223010000	304310000	430720000	298530000	40	83.165	46556000	4468000	10674000	5575200
CYFIP1	1	37	37	20	19	27	18	22	28	16	19	27	18	22	28	16	12	16	11	12	16	10	33.8	33.8	19.3	145.18	1253	1253	0	111.82	18.3	25.9	16.6	19.6	25.6	14.9	2958700000	335190000	867240000	244810000	501590000	791770000	218070000	64	145.18	46229000	5237300	13551000	3825100
CACYBP	1	11	11	11	5	3	5	2	4	8	5	3	5	2	4	8	5	3	5	2	4	8	59.2	59.2	59.2	26.21	228	228	0	36.977	32.9	15.4	29.4	13.6	28.5	46.9	599670000	46708000	29324000	166880000	52344000	45523000	258890000	13	26.21	46129000	3592900	2255700	12837000
RHOA;RHOC	3	6	6	6	4	3	2	3	1	3	4	3	2	3	1	3	4	3	2	3	1	3	36.8	36.8	36.8	21.768	193	193;193;196	0	166.11	26.4	21.8	16.1	20.7	7.3	20.2	368620000	85478000	75411000	30791000	48187000	36677000	92073000	8	21.768	46077000	10685000	9426400	3848800
RALY	1	9	9	9	6	4	5	4	6	5	6	4	5	4	6	5	6	4	5	4	6	5	28.8	28.8	28.8	32.463	306	306	0	20.231	18.3	13.1	16.3	12.7	19.3	16	828630000	174680000	102300000	116700000	95911000	198840000	140200000	18	32.463	46035000	9704200	5683400	6483600
LIMD1	3	26	26	26	0	0	0	0	0	26	0	0	0	0	0	26	0	0	0	0	0	26	50.3	50.3	50.3	72.189	676	676;430;538	0	152.85	0	0	0	0	0	50.3	1748500000	0	0	0	0	0	1748500000	38	72.189	46014000	0	0	0
PDIA3	1	19	19	19	1	2	8	3	0	19	1	2	8	3	0	19	1	2	8	3	0	19	43.4	43.4	43.4	56.782	505	505	0	174.16	2.2	4.4	19.8	6.7	0	43.4	1324400000	15713000	17687000	182840000	23785000	0	1084400000	29	56.782	45670000	541840	609900	6304700
RAB2A;RAB2B	2	10	10	10	6	7	7	1	3	5	6	7	7	1	3	5	6	7	7	1	3	5	56.1	56.1	56.1	23.545	212	212;216	0	66.417	38.7	37.7	42.9	6.1	18.9	32.1	635100000	147920000	159630000	155300000	4130400	108570000	59556000	14	23.545	45364000	10565000	11402000	11093000
LGALS3	1	7	7	7	0	0	3	6	0	3	0	0	3	6	0	3	0	0	3	6	0	3	31.2	31.2	31.2	26.152	250	250	0	8.8729	0	0	16	25.6	0	16	407150000	0	0	96484000	135500000	0	175160000	9	26.152	45239000	0	0	10720000
MYO6	1	37	37	37	24	26	14	24	23	9	24	26	14	24	23	9	24	26	14	24	23	9	32.7	32.7	32.7	149.69	1294	1294	0	323.31	21.9	23.6	12.8	21.2	20.6	8	2848200000	544160000	690890000	203060000	441110000	891450000	77550000	63	149.69	45210000	8637400	10966000	3223200
EIF2S1	1	15	15	15	8	7	10	7	9	10	8	7	10	7	9	10	8	7	10	7	9	10	48.3	48.3	48.3	36.112	315	315	0	156.14	32.4	27.9	33	23.5	36.5	34.9	984330000	85563000	125070000	169330000	91635000	194950000	317780000	22	36.112	44742000	3889200	5685200	7696800
SURF4	1	4	4	4	4	4	2	4	4	3	4	4	2	4	4	3	4	4	2	4	4	3	18.6	18.6	18.6	30.394	269	269	0	52.982	18.6	18.6	8.2	18.6	18.6	14.9	490850000	75380000	102720000	27514000	57198000	183600000	44426000	11	30.394	44622000	6852700	9338600	2501300
G6PD	1	21	21	21	14	13	12	9	10	10	14	13	12	9	10	10	14	13	12	9	10	10	39.4	39.4	39.4	59.256	515	515	0	59.714	27.4	28.5	24.7	19.8	22.9	22.9	1546200000	294030000	474640000	275240000	95093000	234520000	172670000	35	59.256	44177000	8400700	13561000	7864000
TRIP13	1	13	13	13	7	9	8	10	9	6	7	9	8	10	9	6	7	9	8	10	9	6	33.3	33.3	33.3	48.55	432	432	0	84.437	20.4	24.8	18.5	28	22.5	15.5	1053000000	206380000	251580000	127850000	156600000	215380000	95197000	24	48.55	43874000	8599200	10483000	5327200
TXN	1	6	6	6	2	0	3	2	3	4	2	0	3	2	3	4	2	0	3	2	3	4	51.4	51.4	51.4	11.737	105	105	0	10.057	21	0	19	19	34.3	31.4	305640000	39473000	0	133430000	15217000	37025000	80500000	7	11.737	43663000	5639000	0	19061000
NAP1L1	1	7	7	6	2	1	4	1	0	7	2	1	4	1	0	7	1	0	3	0	0	6	20.2	20.2	17.6	45.374	391	391	0	65.267	6.9	2.6	12.5	2.6	0	20.2	610610000	33253000	18653000	124810000	16983000	0	416910000	14	45.374	43615000	2375200	1332400	8915100
CTTN	1	16	16	16	7	5	12	8	10	13	7	5	12	8	10	13	7	5	12	8	10	13	32.4	32.4	32.4	61.585	550	550	0	199.11	15.1	8.9	26.2	15.8	19.8	29.1	1165000000	90323000	59219000	417210000	86103000	94855000	417320000	27	61.585	43150000	3345300	2193300	15452000
EIF3A	1	40	40	40	19	26	17	17	27	21	19	26	17	17	27	21	19	26	17	17	27	21	28.5	28.5	28.5	166.57	1382	1382	0	223.66	14.5	21.2	13.6	14.3	21.7	16.5	2501400000	270570000	557800000	317070000	275640000	620510000	459860000	58	166.57	43128000	4665000	9617200	5466700
ARCN1	1	20	20	20	8	11	10	5	12	10	8	11	10	5	12	10	8	11	10	5	12	10	42.5	42.5	42.5	57.21	511	511	0	56.042	14.9	18.8	24.1	10.6	23.1	20.2	1160900000	111730000	305330000	185370000	128700000	276660000	153120000	27	57.21	42997000	4138200	11309000	6865500
RPL27A	1	3	3	3	2	3	2	2	2	2	2	3	2	2	2	2	2	3	2	2	2	2	22.3	22.3	22.3	16.561	148	148	0	7.867	14.9	22.3	14.9	14.9	14.2	14.9	299350000	31422000	91695000	20878000	39201000	90441000	25714000	7	16.561	42765000	4488900	13099000	2982600
PRPF19	1	12	12	12	3	3	9	2	2	9	3	3	9	2	2	9	3	3	9	2	2	9	33.1	33.1	33.1	55.18	504	504	0	26.243	6.9	6.9	26.6	4.8	4.8	27	812180000	41749000	38469000	305950000	46542000	42229000	337240000	19	55.18	42746000	2197300	2024700	16103000
ELAVL1	3	10	10	10	5	4	7	5	7	4	5	4	7	5	7	4	5	4	7	5	7	4	36.8	36.8	36.8	36.091	326	326;359;385	0	78.561	16.6	14.4	26.4	17.2	27.9	13.2	681120000	58352000	76056000	151460000	67382000	215890000	111980000	16	36.091	42570000	3647000	4753500	9466300
ACTN1	3	42	23	23	25	30	16	27	28	26	13	16	6	14	15	15	13	16	6	14	15	15	52.7	31.2	31.2	103.06	892	892;894;901	0	323.31	32.1	38.8	21.5	37.9	38.3	33.4	2207900000	342960000	499530000	61166000	272410000	508510000	523310000	52	103.06	42459000	6595300	9606300	1176300
IDH2	1	14	14	13	10	12	5	8	10	7	10	12	5	8	10	7	9	11	5	8	9	7	33	33	31	50.909	452	452	0	83.509	25.9	27.4	9.7	20.1	22.3	17.5	975210000	212480000	243740000	87417000	108170000	197880000	125540000	23	50.909	42401000	9238200	10597000	3800700
HNRNPL	1	13	13	13	8	5	8	6	4	10	8	5	8	6	4	10	8	5	8	6	4	10	31.2	31.2	31.2	64.132	589	589	0	67.714	20.2	10.5	20	12.2	8.7	25.6	842460000	101180000	86444000	193050000	103800000	53249000	304730000	20	64.132	42123000	5058800	4322200	9652700
RPN1	1	21	21	21	8	14	12	11	11	17	8	14	12	11	11	17	8	14	12	11	11	17	48.3	48.3	48.3	68.569	607	607	0	103.53	17.6	33.1	25.4	24.9	24.1	37.6	1558000000	132700000	271050000	232090000	216350000	257180000	448600000	37	68.569	42107000	3586600	7325600	6272600
NOP2	1	18	18	18	9	11	11	7	11	9	9	11	11	7	11	9	9	11	11	7	11	9	27.2	27.2	27.2	89.301	812	812	0	52.503	13.5	16.5	17.1	9.5	16.1	14.5	1347000000	103340000	366070000	156580000	104310000	186160000	430560000	32	89.301	42094000	3229300	11440000	4893100
P4HB	1	20	20	20	1	1	13	1	0	19	1	1	13	1	0	19	1	1	13	1	0	19	37.8	37.8	37.8	57.116	508	508	0	47.446	1.6	1.6	27.2	1.6	0	36.4	1466400000	6424400	0	266610000	7252600	0	1186100000	35	57.116	41898000	183550	0	7617400
CLTC	2	50	50	50	22	29	22	29	30	26	22	29	22	29	30	26	22	29	22	29	30	26	35.2	35.2	35.2	191.61	1675	1675;1640	0	268.31	15.9	20.6	15.5	20.7	21.9	22.4	3767500000	473480000	1047200000	361820000	460570000	735830000	688570000	90	191.61	41861000	5260900	11635000	4020300
LARS	1	33	33	33	23	28	18	14	19	19	23	28	18	14	19	19	23	28	18	14	19	19	31.5	31.5	31.5	134.46	1176	1176	0	158.8	23.3	28.5	18.6	14.8	16.7	19.7	2587900000	444030000	724780000	390320000	236980000	402200000	389580000	62	134.46	41740000	7161700	11690000	6295400
COPG1	1	19	19	17	11	15	11	13	13	13	11	15	11	13	13	13	9	13	9	11	11	11	29.1	29.1	26.2	97.717	874	874	0	92.012	17	22.1	15.7	18.6	18.6	20.9	2024000000	312490000	469840000	291790000	216330000	434480000	299040000	49	97.717	41305000	6377400	9588500	5954800
RPS11	1	6	6	6	4	3	3	2	2	3	4	3	3	2	2	3	4	3	3	2	2	3	28.5	28.5	28.5	18.431	158	158	0	6.2866	23.4	17.1	17.1	12	12	17.1	407810000	89292000	96038000	63395000	53200000	47965000	57924000	10	18.431	40781000	8929200	9603800	6339500
CSE1L	1	31	31	31	16	16	22	14	14	24	16	16	22	14	14	24	16	16	22	14	14	24	36.9	36.9	36.9	110.42	971	971	0	257.36	19.5	18.6	24.7	15.1	17	31.1	2118900000	247510000	276260000	496990000	179810000	193730000	724550000	52	110.42	40747000	4759900	5312600	9557500
CSTA	1	5	5	5	2	0	0	2	5	2	2	0	0	2	5	2	2	0	0	2	5	2	60.2	60.2	60.2	11.006	98	98	0	11.633	30.6	0	0	30.6	60.2	39.8	283880000	21936000	0	0	31764000	214660000	15522000	7	11.006	40555000	3133700	0	0
XPO1	1	27	27	27	15	19	17	12	20	17	15	19	17	12	20	17	15	19	17	12	20	17	30.5	30.5	30.5	123.38	1071	1071	0	249.27	15.8	20.8	19.8	14.4	22.7	18.8	2144800000	288370000	540560000	299560000	214310000	496400000	305580000	53	123.38	40468000	5441000	10199000	5652100
SERPINB12	1	8	8	8	3	3	3	7	5	4	3	3	3	7	5	4	3	3	3	7	5	4	21.2	21.2	21.2	46.276	405	405	0	25.708	7.2	8.4	8.4	19	13.6	11.6	806560000	57289000	87808000	70290000	124230000	354320000	112630000	20	46.276	40328000	2864400	4390400	3514500
RPL36	1	4	4	4	3	2	1	2	1	0	3	2	1	2	1	0	3	2	1	2	1	0	30.5	30.5	30.5	12.254	105	105	0	6.2545	21.9	18.1	9.5	20	10.5	0	120940000	41246000	21704000	14792000	43194000	0	0	3	12.254	40312000	13749000	7234800	4930800
MYOF	2	70	70	70	37	35	48	29	21	36	37	35	48	29	21	36	37	35	48	29	21	36	40.5	40.5	40.5	234.71	2061	2061;2080	0	319.24	21.5	22	28.8	16.3	12.7	21.2	4955300000	735280000	809430000	1306700000	544280000	422990000	1136600000	124	234.71	39962000	5929700	6527600	10538000
HSP90AB2P	1	12	1	1	9	8	6	8	7	9	1	1	1	1	1	1	1	1	1	1	1	1	25.2	3.9	3.9	44.348	381	381	0	109.56	22.3	22	16.3	21.3	18.1	22.6	798030000	104280000	137220000	92135000	77640000	102520000	284240000	20	44.348	39902000	5213800	6861200	4606800
PYGL	1	32	32	25	14	24	17	14	18	19	14	24	17	14	18	19	12	18	11	10	14	14	41.7	41.7	33.1	97.147	847	847	0	159.92	19.5	31.9	22	20.2	24.9	26.8	2034000000	170460000	510300000	329090000	274840000	358110000	391140000	51	97.147	39881000	3342400	10006000	6452700
FEN1	1	9	9	9	6	3	6	4	4	8	6	3	6	4	4	8	6	3	6	4	4	8	26.6	26.6	26.6	42.592	380	380	0	56.764	21.6	11.6	21.3	12.9	15.3	23.7	792420000	83920000	61489000	152550000	88269000	65155000	341030000	20	42.592	39621000	4196000	3074400	7627700
SFPQ	1	21	20	20	5	7	10	5	7	16	4	6	9	4	6	15	4	6	9	4	6	15	36.2	35.1	35.1	76.149	707	707	0	72.146	7.9	13.3	17.8	9.5	11.6	28.3	1185300000	75280000	112040000	241680000	97210000	123610000	535460000	30	76.149	39509000	2509300	3734700	8055900
NSRP1	1	18	18	18	3	1	14	2	0	12	3	1	14	2	0	12	3	1	14	2	0	12	32.3	32.3	32.3	66.389	558	558	0	31.308	6.5	2.3	26.9	4.3	0	24.9	899310000	18984000	7370400	486910000	14697000	0	371340000	23	66.389	39100000	825380	320450	21170000
LUC7L3	1	9	9	9	4	6	4	5	5	7	4	6	4	5	5	7	4	6	4	5	5	7	22.9	22.9	22.9	51.466	432	432	0	50.102	12	14.6	11.1	13.7	13	19.4	741600000	88380000	76328000	222470000	84833000	68487000	201090000	19	51.466	39031000	4651600	4017300	11709000
ANXA7	1	13	13	13	4	5	5	6	8	11	4	5	5	6	8	11	4	5	5	6	8	11	28.9	28.9	28.9	52.739	488	488	0	25.238	9.2	12.5	12.5	13.3	16.4	25.8	810540000	59893000	129630000	70832000	73894000	202960000	273330000	21	52.739	38597000	2852000	6172800	3372900
ZNF207	1	5	5	5	3	3	4	4	3	2	3	3	4	4	3	2	3	3	4	4	3	2	11.1	11.1	11.1	50.75	478	478	0	8.2071	7.9	6.7	11.1	9.4	6.9	4.2	535820000	79687000	75729000	118090000	86133000	95637000	80538000	14	50.75	38273000	5692000	5409200	8435100
FARSA	1	12	12	12	4	8	7	7	8	7	4	8	7	7	8	7	4	8	7	7	8	7	35.8	35.8	35.8	57.563	508	508	0	135.8	15.6	24.4	21.3	22.6	21.1	21.3	877390000	89839000	204960000	126380000	135780000	173820000	146610000	23	57.563	38147000	3906000	8911400	5494700
MYADM	1	3	3	3	2	2	2	1	3	2	2	2	2	1	3	2	2	2	2	1	3	2	13.7	13.7	13.7	35.273	322	322	0	40.23	10.2	10.6	10.6	3.1	13.7	6.5	266960000	75685000	22185000	18110000	40338000	69224000	41418000	7	35.273	38137000	10812000	3169400	2587100
GNB1	1	7	7	2	6	4	5	3	5	6	6	4	5	3	5	6	2	0	2	0	1	2	22.1	22.1	7.6	37.377	340	340	0	126.59	18.8	11.2	16.8	9.1	16.5	20	495110000	106650000	75134000	62897000	38282000	62129000	150020000	13	37.377	38086000	8203700	5779600	4838200
PPP2R2A	4	12	12	12	5	5	9	3	5	8	5	5	9	3	5	8	5	5	9	3	5	8	34.2	34.2	34.2	51.691	447	447;443;447;453	0	71.817	13.9	14.3	28	8.5	14.3	23.5	912630000	84913000	122860000	323810000	41202000	68291000	271550000	24	51.691	38026000	3538000	5119400	13492000
EIF2S2	1	11	11	11	6	3	6	7	5	11	6	3	6	7	5	11	6	3	6	7	5	11	36.9	36.9	36.9	38.388	333	333	0	104.07	22.2	14.1	22.8	25.5	17.1	36.9	758730000	86720000	35898000	111310000	73992000	72612000	378200000	20	38.388	37937000	4336000	1794900	5565400
CORO1C	1	10	10	10	7	7	2	8	7	7	7	7	2	8	7	7	7	7	2	8	7	7	23.2	23.2	23.2	53.248	474	474	0	40.522	16	19.4	4	20.5	17.1	16.5	717030000	172570000	100880000	13710000	151900000	213120000	64848000	19	53.248	37738000	9082800	5309500	721580
EIF3B	1	22	22	22	8	12	12	11	11	14	8	12	12	11	11	14	8	12	12	11	11	14	30.3	30.3	30.3	92.48	814	814	0	93.743	10.7	16	18.9	14.5	17.1	21.3	1349500000	77145000	174280000	289950000	179340000	287850000	340890000	36	92.48	37485000	2142900	4841200	8054100
KCTD10	1	10	10	9	0	0	0	2	0	10	0	0	0	2	0	10	0	0	0	1	0	9	32.6	32.6	29.4	35.432	313	313	0	121.04	0	0	0	6.4	0	32.6	711800000	0	0	0	8295700	0	703500000	19	35.432	37463000	0	0	0
MMTAG2	1	8	8	8	2	2	8	0	4	6	2	2	8	0	4	6	2	2	8	0	4	6	31.2	31.2	31.2	29.411	263	263	0	16.212	10.3	9.5	31.2	0	18.6	27.8	560680000	16343000	43519000	288140000	0	62285000	150390000	15	29.411	37379000	1089500	2901300	19209000
CAP1	1	17	17	17	4	4	9	5	5	13	4	4	9	5	5	13	4	4	9	5	5	13	44	44	44	51.901	475	475	0	165.69	9.5	11.4	22.7	13.1	11.6	36	1044800000	38368000	89051000	174610000	95303000	206280000	441180000	28	51.901	37314000	1370300	3180400	6236000
RPS14	1	3	3	3	1	1	1	2	0	1	1	1	1	2	0	1	1	1	1	2	0	1	22.5	22.5	22.5	16.273	151	151	0	3.7182	8.6	7.3	7.3	13.9	0	7.3	148840000	28154000	28483000	23461000	44827000	0	23918000	4	16.273	37211000	7038500	7120800	5865400
CAPN1	1	19	19	19	13	12	8	10	13	11	13	12	8	10	13	11	13	12	8	10	13	11	28.7	28.7	28.7	81.889	714	714	0	48.553	18.6	16.2	11.1	17.2	21.4	16.5	1331500000	213190000	264860000	134330000	222130000	235830000	261110000	36	81.889	36985000	5922000	7357200	3731400
TPD52L2	1	9	9	9	0	0	4	0	0	8	0	0	4	0	0	8	0	0	4	0	0	8	54.4	54.4	54.4	22.237	206	206	0	43.722	0	0	26.2	0	0	49	437620000	0	0	78960000	0	0	358660000	12	22.237	36468000	0	0	6580000
TOMM22	1	3	3	3	2	2	3	2	2	2	2	2	3	2	2	2	2	2	3	2	2	2	31	31	31	15.521	142	142	0	100.51	23.2	23.2	31	23.2	23.2	16.2	255070000	22441000	61229000	57322000	31351000	37635000	45089000	7	15.521	36438000	3205900	8747000	8188800
FLNB	1	79	71	69	48	39	50	43	39	53	44	35	46	40	34	49	42	35	46	39	34	48	38.8	36.2	35.2	278.16	2602	2602	0	323.31	25.4	20.2	26.1	22.4	19.8	28.5	5157000000	889910000	736410000	892500000	639560000	682070000	1316500000	142	278.16	36317000	6267000	5186000	6285200
EEF1B2	1	4	4	4	1	0	1	2	0	4	1	0	1	2	0	4	1	0	1	2	0	4	28.4	28.4	28.4	24.763	225	225	0	60.045	6.7	0	6.7	12.4	0	28.4	435740000	15421000	0	64109000	13741000	0	342470000	12	24.763	36312000	1285100	0	5342400
ETF1	1	12	12	12	5	6	7	6	6	7	5	6	7	6	6	7	5	6	7	6	6	7	30.2	30.2	30.2	49.03	437	437	0	31.4	10.8	15.8	18.5	16.7	15.3	15.6	903280000	93747000	68349000	219320000	137890000	167600000	216370000	25	49.03	36131000	3749900	2734000	8772900
KARS	1	19	19	19	5	8	11	8	9	13	5	8	11	8	9	13	5	8	11	8	9	13	30.5	30.5	30.5	68.047	597	597	0	41.72	7.2	16.2	17.4	15.7	14.7	24.1	1082700000	61379000	102310000	259190000	91743000	113920000	454210000	30	68.047	36092000	2046000	3410300	8639500
PLIN3	1	17	17	17	0	1	6	0	0	16	0	1	6	0	0	16	0	1	6	0	0	16	51.2	51.2	51.2	47.074	434	434	0	196.67	0	3.7	24	0	0	44.9	936280000	0	7476600	105570000	0	0	823240000	26	47.074	36011000	0	287560	4060400
SYNCRIP	1	18	13	13	9	10	13	9	10	13	5	5	9	5	5	10	5	5	9	5	5	10	30.8	22.8	22.8	69.602	623	623	0	150.31	16.4	17.7	26.6	17	17.7	22.2	1150400000	157570000	131570000	216830000	134530000	105270000	404640000	32	69.602	35951000	4924100	4111600	6776000
NCCRP1	1	6	6	6	2	2	3	3	5	4	2	2	3	3	5	4	2	2	3	3	5	4	28.4	28.4	28.4	30.847	275	275	0	25.92	7.6	7.6	10.9	10.2	25.8	13.5	431250000	14055000	25604000	46589000	41053000	243390000	60556000	12	30.847	35938000	1171300	2133700	3882400
TPM2	1	16	8	2	13	12	11	9	11	7	6	5	5	3	5	0	1	1	1	1	0	0	43	25	6.7	32.85	284	284	0	33.069	35.2	30.6	28.5	26.8	32.4	14.8	574470000	149340000	106900000	62708000	27017000	228510000	0	16	32.85	35904000	9333500	6681200	3919200
IDH1	1	13	12	12	9	8	9	7	6	11	8	7	9	7	5	11	8	7	9	7	5	11	36.2	34.1	34.1	46.659	414	414	0	56.781	25.6	22.5	25.6	18.8	15.7	32.1	893660000	47531000	129130000	141360000	95823000	117350000	362470000	25	46.659	35746000	1901200	5165100	5654400
ACIN1	1	27	27	27	9	4	24	8	10	18	9	4	24	8	10	18	9	4	24	8	10	18	21.5	21.5	21.5	151.86	1341	1341	0	76.07	7.2	3.3	18.7	7.6	7.3	18	2430300000	148520000	56217000	987820000	105100000	187630000	945050000	68	151.86	35740000	2184100	826720	14527000
MYBBP1A	1	33	33	33	18	18	16	19	20	18	18	18	16	19	20	18	18	18	16	19	20	18	24.2	24.2	24.2	148.85	1328	1328	0	109.79	15	15	13	13.9	15.4	14.8	2458300000	256470000	827130000	256410000	295110000	526710000	296520000	69	148.85	35628000	3716900	11987000	3716100
PSMC2	1	18	18	18	8	9	10	7	12	12	8	9	10	7	12	12	8	9	10	7	12	12	42.7	42.7	42.7	48.633	433	433	0	87.181	18	24	24.5	17.8	29.3	32.3	996660000	137170000	185530000	139640000	57917000	200720000	275680000	28	48.633	35595000	4899100	6626100	4987100
G3BP1	1	11	11	10	1	0	6	0	0	11	1	0	6	0	0	11	1	0	5	0	0	10	30.5	30.5	27.9	52.164	466	466	0	105.99	3.4	0	18	0	0	30.5	782750000	4312900	0	155770000	0	0	622670000	22	52.164	35580000	196040	0	7080500
EIF4H	1	9	9	9	1	1	4	0	0	9	1	1	4	0	0	9	1	1	4	0	0	9	36.7	36.7	36.7	27.385	248	248	0	32.522	5.2	5.2	18.1	0	0	36.7	459170000	16332000	8542500	94302000	0	0	340000000	13	27.385	35321000	1256300	657110	7254000
IGKC	1	2	2	2	0	0	0	0	2	2	0	0	0	0	2	2	0	0	0	0	2	2	34.6	34.6	34.6	11.765	107	107	0	323.31	0	0	0	0	34.6	34.6	176360000	0	0	0	0	160770000	15593000	5	11.765	35272000	0	0	0
CTPS1	2	17	17	17	10	13	11	10	14	10	10	13	11	10	14	10	10	13	11	10	14	10	34.5	34.5	34.5	66.69	591	591;586	0	110.42	20.1	29.8	22.7	18.8	29.1	20	1054500000	147170000	228860000	122440000	136410000	271900000	147760000	30	66.69	35151000	4905700	7628600	4081500
STIP1	1	18	18	18	3	2	9	3	0	17	3	2	9	3	0	17	3	2	9	3	0	17	36.1	36.1	36.1	62.639	543	543	0	116.89	6.1	4.2	15.8	5.9	0	35.7	1222300000	26641000	9090900	215660000	21308000	0	949620000	35	62.639	34924000	761180	259740	6161700
PSMD11	1	19	19	19	6	6	6	5	8	16	6	6	6	5	8	16	6	6	6	5	8	16	52.8	52.8	52.8	47.463	422	422	0	63.486	15.9	15.4	16.6	13.3	22.3	44.5	941210000	102660000	99540000	135030000	84926000	109090000	409970000	27	47.463	34860000	3802300	3686700	5001000
XRCC6	1	21	21	21	4	6	15	4	7	19	4	6	15	4	7	19	4	6	15	4	7	19	39.4	39.4	39.4	69.842	609	609	0	85.99	7.7	12.2	30.9	8.2	14	36.1	1111200000	30686000	76767000	303110000	36050000	61891000	602680000	32	69.842	34725000	958950	2399000	9472200
PES1	1	13	13	13	10	11	6	9	10	8	10	11	6	9	10	8	10	11	6	9	10	8	21.4	21.4	21.4	68.002	588	588	0	31.911	15.8	18.2	10.9	14.6	17.7	14.3	1005400000	156900000	200340000	69238000	182850000	258370000	137660000	29	68.002	34667000	5410500	6908200	2387500
SLC25A1	1	9	9	9	4	7	3	5	8	3	4	7	3	5	8	3	4	7	3	5	8	3	29.3	29.3	29.3	34.012	311	311	0	20.499	13.8	22.8	11.3	17.7	25.4	10.3	584000000	67149000	153470000	51718000	113930000	150190000	47549000	17	34.012	34353000	3949900	9027400	3042300
EIF3I	1	9	9	9	5	4	8	6	4	7	5	4	8	6	4	7	5	4	8	6	4	7	39.7	39.7	39.7	36.501	325	325	0	59.292	18.5	22.2	29.2	22.5	13.8	24.3	652280000	102470000	76166000	139630000	61324000	109340000	163350000	19	36.501	34331000	5393400	4008700	7349000
SLC16A3	1	6	6	6	4	4	5	2	4	5	4	4	5	2	4	5	4	4	5	2	4	5	15.5	15.5	15.5	49.469	465	465	0	15.238	9.7	10.3	12.7	4.5	9.7	13.1	617260000	77520000	153810000	125570000	36784000	125030000	98540000	18	49.469	34292000	4306700	8544800	6976300
AIMP2	1	5	5	5	4	5	2	4	5	3	4	5	2	4	5	3	4	5	2	4	5	3	24.7	24.7	24.7	35.348	320	320	0	43.561	20.6	24.7	10.6	18.4	24.7	12.8	581650000	89915000	127760000	73487000	74500000	145260000	70731000	17	35.348	34215000	5289100	7515100	4322800
PPIA	7	5	5	5	2	1	1	1	1	5	2	1	1	1	1	5	2	1	1	1	1	5	29.7	29.7	29.7	18.012	165	165;164;164;164;164;164;164	0	7.3081	10.9	5.5	5.5	5.5	5.5	29.7	341960000	25628000	10520000	27023000	6287100	11834000	260670000	10	18.012	34196000	2562800	1052000	2702300
EIF3G	1	7	7	7	2	4	7	5	5	6	2	4	7	5	5	6	2	4	7	5	5	6	19.7	19.7	19.7	35.611	320	320	0	36.89	8.4	14.1	19.7	16.9	16.2	16.9	647050000	34311000	105510000	137360000	76195000	103150000	190530000	19	35.611	34055000	1805800	5553100	7229600
PERP	1	2	2	2	1	1	1	1	2	0	1	1	1	1	2	0	1	1	1	1	2	0	12.4	12.4	12.4	21.386	193	193	0	44.529	8.8	8.8	8.8	8.8	12.4	0	168780000	20211000	18135000	31195000	15068000	84167000	0	5	21.386	33756000	4042300	3627100	6239100
HIST1H1E;HIST1H1D	4	10	2	2	4	4	8	7	7	9	0	0	2	1	1	2	0	0	2	1	1	2	33.8	11	11	21.865	219	219;221;215;207	0	4.3252	12.8	15.5	30.6	30.1	23.3	30.6	303040000	0	0	103320000	94007000	4994100	100720000	9	21.865	33671000	0	0	11480000
SUMO2;SUMO4;SUMO3	3	2	2	2	2	1	0	1	1	0	2	1	0	1	1	0	2	1	0	1	1	0	23.2	23.2	23.2	10.871	95	95;95;103	0	7.1617	23.2	12.6	0	12.6	12.6	0	67118000	5960600	20379000	0	19805000	20974000	0	2	10.871	33559000	2980300	10190000	0
DDX19A	2	16	16	3	6	9	9	8	9	9	6	9	9	8	9	9	2	2	2	2	2	3	34.5	34.5	5.6	53.974	478	478;483	0	88.397	14.9	20.5	20.9	22.4	23.6	20.9	935590000	81904000	228320000	154510000	115610000	191310000	163940000	28	53.974	33414000	2925100	8154400	5518100
MAP2K2	1	15	15	9	4	9	8	3	12	4	4	9	8	3	12	4	1	5	3	0	6	2	36.2	36.2	25.8	44.424	400	400	0	24.931	10.5	26	17.5	5	27.8	9	667250000	63796000	223850000	111220000	30924000	190090000	47371000	20	44.424	33362000	3189800	11193000	5560900
QARS	1	29	28	28	14	14	14	9	17	15	13	14	13	9	16	15	13	14	13	9	16	15	41.2	40.1	40.1	87.798	775	775	0	70.608	21.3	20	20.1	13.4	23.6	22.7	1496900000	170900000	322870000	256860000	197660000	215750000	332860000	45	87.798	33264000	3797800	7175000	5708000
FARSB	1	18	18	18	7	10	10	11	10	10	7	10	10	11	10	10	7	10	10	11	10	10	28.9	28.9	28.9	66.115	589	589	0	34.396	12.2	17.7	14.9	19.5	16.1	18.3	1124800000	166830000	198680000	120870000	199640000	264460000	174280000	34	66.115	33081000	4906800	5843500	3555000
PTRF	1	10	10	10	5	5	5	5	4	7	5	5	5	5	4	7	5	5	5	5	4	7	27.9	27.9	27.9	43.476	390	390	0	225.28	14.1	15.4	14.6	15.4	14.1	16.7	524050000	103730000	58153000	90448000	80805000	43372000	147540000	16	43.476	32753000	6483400	3634600	5653000
CFL1	2	7	7	7	1	3	4	2	2	5	1	3	4	2	2	5	1	3	4	2	2	5	56	56	56	18.502	166	166;166	0	84.158	12	25.9	33.7	16.9	17.5	40.4	327400000	12437000	26545000	57391000	14469000	39732000	176830000	10	18.502	32740000	1243700	2654500	5739100
SF3B3	1	28	28	28	8	7	22	8	9	23	8	7	22	8	9	23	8	7	22	8	9	23	28.4	28.4	28.4	135.58	1217	1217	0	145.08	9.4	8.5	23	8.5	9.5	24.3	1701000000	131840000	133990000	531110000	145360000	135790000	622890000	52	135.58	32711000	2535300	2576700	10214000
DDX46	1	25	25	25	11	8	14	15	10	13	11	8	14	15	10	13	11	8	14	15	10	13	26.1	26.1	26.1	117.36	1031	1031	0	92.598	10.9	9	14.5	16.2	10.5	14.3	1721100000	312360000	218880000	293010000	297420000	255280000	344160000	53	117.36	32474000	5893600	4129900	5528600
RAB11B;RAB11A	3	8	8	8	2	2	5	5	2	7	2	2	5	5	2	7	2	2	5	5	2	7	40.8	40.8	40.8	24.488	218	218;216;213	0	30.365	11	10.1	22.5	23.9	9.6	35.8	484800000	35094000	7154400	81701000	51823000	39121000	269900000	15	24.488	32320000	2339600	476960	5446700
AHNAK	1	158	158	158	7	7	95	6	4	148	7	7	95	6	4	148	7	7	95	6	4	148	53.1	53.1	53.1	629.09	5890	5890	0	323.31	2.9	1.7	34.1	1.5	1	51.7	12091000000	83213000	77430000	3597200000	97346000	63927000	8171800000	376	629.09	32157000	221310	205930	9567000
TAGLN2	2	9	9	9	1	0	3	0	0	9	1	0	3	0	0	9	1	0	3	0	0	9	48.2	48.2	48.2	22.391	199	199;199	0	28.71	6	0	17.1	0	0	48.2	415200000	8641000	0	18103000	0	0	388450000	13	22.391	31938000	664690	0	1392500
RPRD1B	2	9	9	9	5	4	6	1	6	9	5	4	6	1	6	9	5	4	6	1	6	9	33.7	33.7	33.7	36.899	326	326;312	0	29.349	18.7	15.6	25.5	4.6	27.3	33.7	446120000	58802000	62883000	64329000	13869000	123740000	122490000	14	36.899	31865000	4200100	4491700	4594900
PSMD14	1	7	7	7	4	2	3	5	5	3	4	2	3	5	5	3	4	2	3	5	5	3	29	29	29	34.577	310	310	0	13.185	21.3	9.4	11.6	24.5	22.3	10.6	475350000	57293000	60275000	85124000	86939000	149000000	36716000	15	34.577	31690000	3819500	4018300	5674900
KHDRBS1	1	5	5	5	3	1	2	1	0	5	3	1	2	1	0	5	3	1	2	1	0	5	13.1	13.1	13.1	48.227	443	443	0	15.896	8.6	3.2	6.3	3.2	0	13.1	348580000	51038000	43130000	50352000	13553000	0	190500000	11	48.227	31689000	4639800	3920900	4577500
PSMC1	1	15	15	15	5	6	8	4	7	13	5	6	8	4	7	13	5	6	8	4	7	13	38.6	38.6	38.6	49.184	440	440	0	30.374	14.1	16.4	22.7	13.4	18.2	34.8	792180000	68888000	118130000	124910000	55790000	85176000	339290000	25	49.184	31687000	2755500	4725100	4996300
STT3A	1	11	11	11	7	7	6	9	6	7	7	7	6	9	6	7	7	7	6	9	6	7	15.3	15.3	15.3	80.529	705	705	0	29.959	10.6	8.7	7.7	12.6	7.8	10.2	918580000	112640000	186890000	172800000	118990000	196110000	131160000	29	80.529	31675000	3884100	6444500	5958500
ARHGDIA	1	4	4	4	0	0	2	0	0	4	0	0	2	0	0	4	0	0	2	0	0	4	29.4	29.4	29.4	23.207	204	204	0	92.824	0	0	8.3	0	0	29.4	221360000	0	0	56950000	0	0	164410000	7	23.207	31623000	0	0	8135800
SRSF3	1	4	3	3	2	2	2	0	0	4	1	1	1	0	0	3	1	1	1	0	0	3	27.4	18.9	18.9	19.329	164	164	0	5.526	14	14	14	0	0	27.4	220590000	7866100	9017500	80037000	0	0	123670000	7	19.329	31513000	1123700	1288200	11434000
ARPC1A	1	10	9	9	3	4	5	5	8	2	3	4	4	5	7	2	3	4	4	5	7	2	41.1	34.9	34.9	41.569	370	370	0	64.137	10.5	14.3	20.5	16.2	34.6	5.9	661450000	77334000	156630000	48627000	129650000	218920000	30293000	21	41.569	31498000	3682600	7458700	2315600
LUC7L2	1	10	10	6	2	3	9	3	4	8	2	3	9	3	4	8	1	3	5	2	4	5	30.4	30.4	18.6	46.513	392	392	0	135.22	6.9	11.7	26.5	9.2	11.7	26.5	562180000	26093000	39196000	246580000	31362000	35392000	183560000	18	46.513	31232000	1449600	2177600	13699000
CSNK2B	1	4	4	4	1	3	2	3	2	2	1	3	2	3	2	2	1	3	2	3	2	2	19.5	19.5	19.5	24.942	215	215	0	6.8506	4.2	15.8	10.7	13	9.3	10.7	310320000	24626000	74694000	44419000	44967000	38045000	83575000	10	24.942	31032000	2462600	7469400	4441900
RDH11	2	8	8	8	5	6	6	6	5	6	5	6	6	6	5	6	5	6	6	6	5	6	31.4	31.4	31.4	35.386	318	318;316	0	27.365	18.6	22	25.8	25.8	21.7	25.8	464470000	57556000	93194000	67933000	90514000	80919000	74351000	15	35.386	30964000	3837100	6212900	4528800
EIF3C;EIF3CL	2	20	20	20	10	12	12	9	14	14	10	12	12	9	14	14	10	12	12	9	14	14	20.7	20.7	20.7	105.34	913	913;914	0	54.232	11.1	12.4	13.9	8.4	15.9	15.7	1288500000	150010000	258140000	200790000	134720000	269010000	275810000	42	105.34	30678000	3571500	6146200	4780800
GNL3	1	14	14	14	8	7	8	8	6	7	8	7	8	8	6	7	8	7	8	8	6	7	25	25	25	61.992	549	549	0	56.473	15.1	14.2	15.1	16.2	10.7	14	794550000	114380000	186310000	121620000	99511000	148540000	124180000	26	61.992	30559000	4399200	7165700	4677600
MARS	1	20	20	20	10	12	5	9	16	8	10	12	5	9	16	8	10	12	5	9	16	8	27.8	27.8	27.8	101.11	900	900	0	98.779	12	17.8	7.4	13.3	22.6	11.9	1252800000	123700000	292830000	66731000	177870000	464160000	127510000	41	101.11	30556000	3017200	7142200	1627600
HPRT1	1	7	7	7	1	0	5	0	3	7	1	0	5	0	3	7	1	0	5	0	3	7	39.9	39.9	39.9	24.579	218	218	0	14.116	6	0	28.4	0	16.5	39.9	394580000	9509800	0	74727000	0	17250000	293090000	13	24.579	30352000	731520	0	5748200
PA2G4	1	15	15	15	2	1	6	3	0	14	2	1	6	3	0	14	2	1	6	3	0	14	40.1	40.1	40.1	43.786	394	394	0	54.61	5.8	2.8	16	8.1	0	38.1	663150000	22364000	10138000	116360000	20757000	0	493540000	22	43.786	30143000	1016500	460830	5289000
BRIX1	1	9	9	9	5	5	3	6	6	3	5	5	3	6	6	3	5	5	3	6	6	3	34.6	34.6	34.6	41.401	353	353	0	58.484	17	18.4	10.2	23.2	22.9	10.2	601510000	84181000	114870000	52105000	130540000	191200000	28618000	20	41.401	30076000	4209000	5743700	2605300
DYNC1H1	1	131	131	131	72	82	59	73	88	49	72	82	59	73	88	49	72	82	59	73	88	49	32.7	32.7	32.7	532.4	4646	4646	0	323.31	18.7	21.7	15	18.7	22.2	12.4	7704400000	1186700000	1725900000	774330000	1234300000	2014700000	768490000	257	532.4	29978000	4617500	6715500	3013000
MRPS7	1	9	9	9	2	1	6	3	5	6	2	1	6	3	5	6	2	1	6	3	5	6	40.1	40.1	40.1	28.134	242	242	0	40.079	9.5	4.5	30.6	14.9	19.4	28.5	388040000	33371000	0	115340000	40881000	28578000	169870000	13	28.134	29849000	2567000	0	8872200
MARCKS	1	7	7	7	1	0	4	1	0	7	1	0	4	1	0	7	1	0	4	1	0	7	38.3	38.3	38.3	31.554	332	332	0	44.522	5.7	0	18.4	5.7	0	38.3	416610000	3638600	0	107640000	3689300	0	301640000	14	31.554	29758000	259900	0	7688600
PSMA7;PSMA8	2	9	9	9	1	2	5	1	3	9	1	2	5	1	3	9	1	2	5	1	3	9	48	48	48	27.887	248	248;256	0	41.05	6	8.1	27	3.6	19	48	413870000	5621100	7770600	86038000	6904500	38937000	268600000	14	27.887	29562000	401510	555040	6145600
FDPS	1	7	7	7	5	5	2	6	4	3	5	5	2	6	4	3	5	5	2	6	4	3	16.9	16.9	16.9	48.275	419	419	0	15.342	14.8	12.4	7.2	14.8	8.1	10.3	530540000	74508000	141340000	28269000	137720000	60144000	88561000	18	48.275	29474000	4139300	7852100	1570500
PRKCSH	1	12	12	12	0	0	5	0	0	11	0	0	5	0	0	11	0	0	5	0	0	11	24.4	24.4	24.4	59.425	528	528	0	42.585	0	0	10.8	0	0	22	559150000	0	0	122120000	0	0	437030000	19	59.425	29429000	0	0	6427300
SF3B1	1	30	30	30	10	16	17	15	17	17	10	16	17	15	17	17	10	16	17	15	17	17	27	27	27	145.83	1304	1304	0	84.689	9	14.6	14.6	14.3	16.9	16	1824300000	151910000	327740000	328600000	262820000	346900000	406380000	62	145.83	29425000	2450100	5286100	5300000
EFHD2	2	8	8	8	1	1	4	0	0	8	1	1	4	0	0	8	1	1	4	0	0	8	35.4	35.4	35.4	26.697	240	240;239	0	11.378	3.8	2.9	16.2	0	0	35.4	322210000	11364000	0	71548000	0	0	239300000	11	26.697	29292000	1033100	0	6504400
RPL34	1	2	2	2	1	1	2	1	1	0	1	1	2	1	1	0	1	1	2	1	1	0	12.8	12.8	12.8	13.293	117	117	0.0026408	1.8203	6.8	6.8	12.8	6.8	6.8	0	175450000	39486000	31332000	48355000	33833000	22447000	0	6	13.293	29242000	6581000	5222100	8059100
NUP93	1	24	24	24	9	14	14	13	15	15	9	14	14	13	15	15	9	14	14	13	15	15	34.8	34.8	34.8	93.487	819	819	0	91.708	13.4	20.5	20.8	21.2	21.7	23.8	1489400000	164790000	302700000	246290000	183280000	285310000	306980000	51	93.487	29203000	3231200	5935200	4829200
MCM4	1	23	23	23	8	14	12	8	12	12	8	14	12	8	12	12	8	14	12	8	12	12	32.3	32.3	32.3	96.557	863	863	0	199.45	10.1	17	16.1	12.1	17	20.6	1312500000	88471000	283970000	267770000	131620000	299190000	241460000	45	96.557	29166000	1966000	6310400	5950400
CSNK2A2	1	13	13	13	5	5	5	6	7	7	5	5	5	6	7	7	5	5	5	6	7	7	42.6	42.6	42.6	41.213	350	350	0	35.931	18	19.1	17.4	20	24.9	23.4	551890000	61806000	98325000	79286000	117880000	108890000	85702000	19	41.213	29047000	3252900	5175000	4172900
YBX3	2	10	10	7	0	1	4	1	0	10	0	1	4	1	0	10	0	0	2	0	0	7	36	36	27.4	40.089	372	372;364	0	172.6	0	4	17.7	4	0	36	376040000	0	0	63914000	0	0	312130000	13	40.089	28926000	0	0	4916500
ATP5F1	1	7	7	7	1	4	3	2	3	3	1	4	3	2	3	3	1	4	3	2	3	3	30.5	30.5	30.5	28.908	256	256	0	42.108	4.7	16.8	15.2	7.8	13.7	13.7	462500000	0	126360000	82306000	69799000	127920000	56119000	16	28.908	28906000	0	7897500	5144100
ATP1A1-AS1	1	1	1	1	0	0	1	0	0	0	0	0	1	0	0	0	0	0	1	0	0	0	17.9	17.9	17.9	10.239	95	95	1	-2	0	0	17.9	0	0	0	85700000	0	0	85700000	0	0	0	3	10.239	28567000	0	0	28567000
RSL1D1	1	11	11	11	6	4	1	8	6	6	6	4	1	8	6	6	6	4	1	8	6	6	22	22	22	54.972	490	490	0	31.94	13.9	10.6	2.4	17.6	12.4	12.7	628420000	107610000	90760000	32647000	160690000	138150000	98556000	22	54.972	28565000	4891300	4125500	1484000
EHD4	1	17	17	12	9	12	6	7	9	11	9	12	6	7	9	11	7	10	4	6	7	7	34.8	34.8	25.7	61.174	541	541	0	44.535	19.2	25.1	13.7	14.6	18.5	23.5	854680000	77264000	221330000	60103000	126210000	167900000	201870000	30	61.174	28489000	2575500	7377700	2003400
DDOST	1	12	12	12	2	6	5	5	9	6	2	6	5	5	9	6	2	6	5	5	9	6	35.3	35.3	35.3	50.8	456	456	0	94.256	4.8	14	15.4	10.7	26.1	18	651660000	23802000	130710000	64236000	78108000	193940000	160870000	23	50.8	28333000	1034900	5682900	2792900
SHROOM3	1	1	1	1	1	1	1	1	1	1	1	1	1	1	1	1	1	1	1	1	1	1	0.5	0.5	0.5	216.85	1996	1996	0.0074472	1.4801	0.5	0.5	0.5	0.5	0.5	0.5	2923000000	520350000	617930000	946600000	0	0	838170000	104	216.85	28106000	5003300	5941600	9101900
GOT2	1	12	12	12	0	2	8	2	0	10	0	2	8	2	0	10	0	2	8	2	0	10	30.9	30.9	30.9	47.517	430	430	0	52.103	0	8.1	22.3	4.9	0	26.5	730180000	0	11376000	155710000	7745900	0	555340000	26	47.517	28084000	0	437530	5988900
LPP	1	13	13	13	0	0	1	0	0	13	0	0	1	0	0	13	0	0	1	0	0	13	27.3	27.3	27.3	65.746	612	612	0	43.56	0	0	1.3	0	0	27.3	730180000	0	0	5198200	0	0	724990000	26	65.746	28084000	0	0	199930
ATAD3A	1	16	16	5	6	8	6	9	6	8	6	8	6	9	6	8	2	3	2	3	1	3	25.1	25.1	10.3	71.368	634	634	0	67.797	11.4	13.6	11.7	16.1	10.7	13.7	953870000	123820000	210650000	126430000	170820000	157990000	164140000	34	71.368	28055000	3641900	6195700	3718600
VARS	1	31	31	31	10	20	12	14	23	19	10	20	12	14	23	19	10	20	12	14	23	19	27.7	27.7	27.7	140.47	1264	1264	0	95.765	10	19.9	11.3	13.2	21.3	18.7	1652300000	140610000	403240000	147500000	249480000	421630000	289830000	59	140.47	28005000	2383300	6834500	2499900
PCNA	1	7	7	7	0	2	4	1	0	7	0	2	4	1	0	7	0	2	4	1	0	7	31.8	31.8	31.8	28.768	261	261	0	230.2	0	10.3	22.2	7.3	0	31.8	447320000	0	32310000	107610000	14133000	0	293260000	16	28.768	27957000	0	2019400	6725600
RPS25	1	4	4	4	3	1	2	2	1	2	3	1	2	2	1	2	3	1	2	2	1	2	24	24	24	13.742	125	125	0	5.1122	16.8	8	15.2	15.2	7.2	16	139090000	37052000	17340000	10230000	10563000	46969000	16936000	5	13.742	27818000	7410400	3468100	2045900
PSMC4	1	10	10	10	7	5	7	5	6	8	7	5	7	5	6	8	7	5	7	5	6	8	26.1	26.1	26.1	47.366	418	418	0	20.547	18.4	14.4	20.6	14.8	17.2	23.9	694940000	96601000	76420000	133030000	81388000	139030000	168470000	25	47.366	27797000	3864000	3056800	5321000
CAPRIN1	1	8	8	8	0	0	4	0	0	7	0	0	4	0	0	7	0	0	4	0	0	7	12.8	12.8	12.8	78.365	709	709	0	19.816	0	0	6.9	0	0	11.8	579040000	0	0	85843000	0	0	493200000	21	78.365	27573000	0	0	4087800
VPS35	1	19	19	19	8	10	9	9	6	14	8	10	9	9	6	14	8	10	9	9	6	14	30	30	30	91.706	796	796	0	78.022	12.1	14.8	12.6	13.3	9.5	21.7	1151000000	138960000	242530000	158830000	236770000	103810000	270100000	42	91.706	27405000	3308500	5774600	3781600
RBMXL1	1	21	6	6	15	10	16	14	10	15	4	2	5	5	3	4	4	2	5	5	3	4	47.7	11.8	11.8	42.141	390	390	0	6.4184	39.5	23.6	37.4	31	21.5	37.4	683900000	116830000	58142000	215080000	108970000	85187000	99686000	25	42.141	27356000	4673200	2325700	8603400
ARPC5L	1	5	5	5	2	5	1	0	1	2	2	5	1	0	1	2	2	5	1	0	1	2	39.9	39.9	39.9	16.941	153	153	0	11.798	16.3	39.9	8.5	0	7.8	16.3	244540000	60071000	146550000	0	0	9435400	28489000	9	16.941	27171000	6674500	16283000	0
IARS2	1	18	18	18	14	9	11	7	9	9	14	9	11	7	9	9	14	9	11	7	9	9	22.7	22.7	22.7	113.79	1012	1012	0	46.695	17.9	10.9	13.9	9.1	10.4	10.7	1166300000	149480000	278750000	198930000	133590000	189360000	216170000	43	113.79	27123000	3476400	6482500	4626300
TUBB8	1	11	2	2	10	10	10	10	10	11	1	1	1	1	1	2	1	1	1	1	1	2	24.5	7.4	7.4	49.775	444	444	0	105.87	24.3	24.3	24.3	24.3	24.3	24.5	542280000	65879000	144620000	59388000	51648000	116490000	104260000	20	49.775	27114000	3294000	7230900	2969400
PDLIM1	1	12	12	12	1	1	4	1	1	10	1	1	4	1	1	10	1	1	4	1	1	10	54.7	54.7	54.7	36.071	329	329	0	61.579	3	3	17	3	3	48.3	431710000	8333100	28707000	55136000	12583000	9122400	317830000	16	36.071	26982000	520820	1794200	3446000
ATP5O	1	4	4	4	1	3	3	3	3	4	1	3	3	3	3	4	1	3	3	3	3	4	21.6	21.6	21.6	23.277	213	213	0	11.798	4.7	16.9	15	16.9	16.9	21.6	321560000	17262000	31590000	59922000	43644000	51636000	117510000	12	23.277	26797000	1438500	2632500	4993500
EFTUD2	1	26	25	25	8	3	20	4	5	22	7	2	19	3	4	21	7	2	19	3	4	21	32	31	31	109.43	972	972	0	219.19	10	3.3	24.2	4.8	6.1	27.2	1360500000	78982000	14744000	625650000	16850000	40656000	583570000	51	109.43	26676000	1548700	289090	12268000
SLC25A11	1	9	9	9	7	8	6	3	8	6	7	8	6	3	8	6	7	8	6	3	8	6	35	35	35	34.061	314	314	0	56.521	25.2	30.6	20.1	11.8	30.6	19.4	452800000	88742000	103690000	74871000	20760000	111900000	52834000	17	34.061	26635000	5220100	6099200	4404200
RSBN1	1	16	14	14	8	6	13	10	11	9	6	4	11	8	9	7	6	4	11	8	9	7	23.8	21.3	21.3	90.071	802	802	0	157.88	12.6	8.7	19.5	17.2	18.7	15.8	928940000	118890000	47549000	335550000	137140000	123920000	165890000	35	90.071	26541000	3396900	1358600	9587100
CAPNS1	2	5	5	5	1	1	2	2	1	5	1	1	2	2	1	5	1	1	2	2	1	5	25.4	25.4	25.4	28.315	268	268;248	0	49.842	5.6	5.6	10.4	10.4	2.6	25.4	291650000	19814000	8614400	13502000	31742000	14037000	203940000	11	28.315	26514000	1801300	783120	1227500
MDH1	1	7	7	7	0	1	7	0	0	6	0	1	7	0	0	6	0	1	7	0	0	6	27.5	27.5	27.5	36.426	334	334	0	27.425	0	3.6	27.5	0	0	23.7	397640000	0	6793600	124630000	0	0	266210000	15	36.426	26509000	0	452910	8308700
STAT1	1	21	21	21	11	10	15	11	11	7	11	10	15	11	11	7	11	10	15	11	11	7	32.5	32.5	32.5	87.334	750	750	0	79.429	15.5	17.1	26.4	18.1	17.6	11.7	1023800000	176340000	176210000	155840000	149020000	251420000	114930000	39	87.334	26250000	4521400	4518300	3995800
ACTR1A	1	10	10	5	4	7	3	3	7	1	4	7	3	3	7	1	3	4	2	1	4	0	36.2	36.2	23.4	42.613	376	376	0	47.479	16.8	26.3	10.9	13.3	24.5	2.1	524320000	95754000	175770000	30486000	41838000	151660000	28805000	20	42.613	26216000	4787700	8788700	1524300
ANP32A	3	7	5	5	0	0	3	0	0	7	0	0	1	0	0	5	0	0	1	0	0	5	25.3	18.9	18.9	28.585	249	249;131;234	0	5.4678	0	0	15.3	0	0	25.3	235760000	0	0	12586000	0	0	223180000	9	28.585	26196000	0	0	1398500
PNN	1	19	19	19	2	1	14	5	1	15	2	1	14	5	1	15	2	1	14	5	1	15	28.7	28.7	28.7	81.627	717	717	0	24.658	3.1	2.2	20.2	8.4	1.7	22.7	882690000	14336000	13584000	366220000	57050000	5870300	425630000	34	81.627	25961000	421660	399520	10771000
MBOAT7	1	6	6	6	3	4	1	2	5	2	3	4	1	2	5	2	3	4	1	2	5	2	13.8	13.8	13.8	52.764	472	472	0	29.814	8.5	11.2	3.4	5.9	11.2	5.9	466960000	73837000	109050000	19140000	19280000	202920000	42738000	18	52.764	25942000	4102100	6058200	1063400
WDR83	1	9	9	9	4	2	8	2	1	3	4	2	8	2	1	3	4	2	8	2	1	3	30.8	30.8	30.8	34.342	315	315	0	45.068	15.6	8.9	27.6	8.9	4.4	12.4	414210000	98762000	29664000	208970000	16877000	14996000	44938000	16	34.342	25888000	6172600	1854000	13061000
CHORDC1	1	6	6	6	3	6	3	2	6	4	3	6	3	2	6	4	3	6	3	2	6	4	23.8	23.8	23.8	37.489	332	332	0	40.853	13	23.8	9.3	4.8	23.8	19.3	413750000	27566000	106180000	60953000	26417000	116930000	75706000	16	37.489	25859000	1722900	6636000	3809500
RCC2	1	12	12	12	7	4	8	4	4	8	7	4	8	4	4	8	7	4	8	4	4	8	29.7	29.7	29.7	56.084	522	522	0	20.181	14.4	7.3	19.9	8.4	8	19	693080000	115040000	68203000	165240000	94405000	72691000	177490000	27	56.084	25669000	4260800	2526000	6120200
GDI2	2	17	17	17	2	2	10	2	1	14	2	2	10	2	1	14	2	2	10	2	1	14	44.9	44.9	44.9	50.663	445	445;447	0	162.08	5.2	6.1	25.8	6.1	2.5	36.4	718190000	22028000	15234000	241210000	19596000	14347000	405780000	28	50.663	25650000	786730	544090	8614600
PGAM5	1	8	8	8	4	4	3	2	4	7	4	4	3	2	4	7	4	4	3	2	4	7	29.1	29.1	29.1	32.004	289	289	0	12.545	14.2	15.2	10	7.6	14.2	26.6	512630000	67545000	81979000	98320000	21763000	77279000	165750000	20	32.004	25632000	3377300	4098900	4916000
GNAS	3	10	10	9	7	6	6	5	8	6	7	6	6	5	8	6	6	5	5	4	7	5	10.5	10.5	9.5	111.02	1037	1037;394;381	0	25.394	7.7	6.6	6.6	4.8	8.8	7.1	870250000	156110000	230680000	45935000	113980000	212230000	111330000	34	111.02	25596000	4591400	6784600	1351000
IPO7	1	15	15	14	9	11	8	9	10	7	9	11	8	9	10	7	9	10	7	9	9	7	20.1	20.1	19.2	119.52	1038	1038	0	77.377	13.2	14.2	10.9	11.9	13	9.1	1074700000	233790000	228930000	116460000	169480000	160260000	165780000	42	119.52	25588000	5566300	5450700	2772800
PAFAH1B2	1	2	2	2	1	1	2	2	1	2	1	1	2	2	1	2	1	1	2	2	1	2	12.2	12.2	12.2	25.569	229	229	0	6.27	3.9	3.9	12.2	12.2	3.9	12.2	178720000	8618800	6780900	38153000	10432000	7323200	107410000	7	25.569	25532000	1231300	968700	5450400
NPEPPS	2	22	22	22	11	15	11	11	12	12	11	15	11	11	12	12	11	15	11	11	12	12	27.6	27.6	27.6	103.28	919	919;478	0	79.82	13.5	19.2	14.9	12.9	16.1	15.5	1221000000	172120000	270000000	184240000	123770000	225150000	245760000	48	103.28	25438000	3585800	5625000	3838400
SNRNP200	1	54	54	54	20	29	32	25	31	40	20	29	32	25	31	40	20	29	32	25	31	40	30.2	30.2	30.2	244.5	2136	2136	0	241.93	10.2	16.5	18.7	14	18.3	21.6	2996000000	252310000	452030000	692510000	277440000	453080000	868640000	118	244.5	25390000	2138200	3830800	5868700
XRCC5	1	15	15	15	8	9	11	6	9	13	8	9	11	6	9	13	8	9	11	6	9	13	20.2	20.2	20.2	82.704	732	732	0	31.162	12.7	12.7	16.7	8.5	13.8	17.8	964760000	71710000	187200000	163830000	91423000	128410000	322200000	38	82.704	25388000	1887100	4926200	4311200
LLGL1	1	19	19	19	0	0	0	8	10	19	0	0	0	8	10	19	0	0	0	8	10	19	21.1	21.1	21.1	115.42	1064	1064	0	66.762	0	0	0	9.7	12	21.1	1011100000	0	0	0	110150000	271610000	629290000	40	115.42	25276000	0	0	0
BTF3	1	4	4	4	0	0	1	0	0	4	0	0	1	0	0	4	0	0	1	0	0	4	39.8	39.8	39.8	22.168	206	206	0	108.83	0	0	9.2	0	0	39.8	249040000	0	0	54425000	0	0	194610000	10	22.168	24904000	0	0	5442500
EIF3D	1	8	8	8	3	5	5	5	5	6	3	5	5	5	5	6	3	5	5	5	5	6	15.9	15.9	15.9	63.972	548	548	0	16.298	6.9	10.6	10.4	10	10	14.2	621990000	62253000	109510000	81324000	105660000	132510000	130740000	25	63.972	24880000	2490100	4380400	3253000
TUBA4A	1	24	3	3	19	18	20	15	20	19	1	2	3	2	2	2	1	2	3	2	2	2	57.1	7.6	7.6	49.924	448	448	0	4.9009	49.8	50.2	55.4	46.4	53.6	48.4	521250000	11663000	39880000	151670000	124210000	57023000	136800000	21	49.924	24822000	555390	1899000	7222600
TALDO1	1	8	8	8	3	3	4	3	1	6	3	3	4	3	1	6	3	3	4	3	1	6	22	22	22	37.54	337	337	0	10.357	8.9	8.3	13.6	8.9	3.3	16.3	419800000	21870000	37575000	111880000	15250000	21977000	211250000	17	37.54	24694000	1286500	2210300	6581400
L1RE1	1	9	9	9	4	5	5	4	5	6	4	5	5	4	5	6	4	5	5	4	5	6	27.8	27.8	27.8	40.055	338	338	0	37.458	15.7	17.2	14.5	10.4	16.6	19.8	394200000	73084000	45362000	84594000	45703000	68312000	77147000	16	40.055	24638000	4567700	2835100	5287100
ERLIN1	1	8	8	6	5	6	6	5	6	5	5	6	6	5	6	5	3	5	4	3	4	3	23.6	23.6	16.7	39.171	348	348	0	24.348	16.7	15.8	19.3	16.4	20.4	16.4	490760000	60630000	77954000	94143000	57391000	120300000	80342000	20	39.171	24538000	3031500	3897700	4707100
UGDH	1	16	16	16	9	8	10	7	9	9	9	8	10	7	9	9	9	8	10	7	9	9	43.3	43.3	43.3	55.023	494	494	0	44.395	28.5	17.2	23.7	16.4	24.3	19.4	683140000	96632000	119100000	141810000	93365000	72103000	160140000	28	55.023	24398000	3451100	4253500	5064600
FABP5	1	5	5	5	2	2	1	3	3	3	2	2	1	3	3	3	2	2	1	3	3	3	38.5	38.5	38.5	15.164	135	135	0	10.43	13.3	13.3	6.7	23.7	21.5	20	194550000	19049000	20900000	14652000	36912000	58158000	44878000	8	15.164	24319000	2381200	2612500	1831500
AIMP1	1	9	9	9	3	4	3	1	4	7	3	4	3	1	4	7	3	4	3	1	4	7	37.8	37.8	37.8	34.352	312	312	0	19.401	11.9	18.6	16	3.8	18.3	28.8	413290000	37978000	75615000	66649000	20366000	36819000	175870000	17	34.352	24311000	2234000	4447900	3920500
SERPINB3;SERPINB4	2	12	12	12	4	6	6	5	7	7	4	6	6	5	7	7	4	6	6	5	7	7	38.5	38.5	38.5	44.564	390	390;390	0	38.552	13.3	19	20.8	15.4	20	20.8	534520000	41459000	51585000	71234000	65785000	195530000	108920000	22	44.564	24296000	1884500	2344800	3237900
PPP1CA	1	11	11	3	5	6	7	6	6	8	5	6	7	6	6	8	1	2	3	2	1	2	39.7	39.7	9.7	37.512	330	330	0	25.78	13.3	19.4	20.3	21.2	17.6	29.1	434570000	35132000	37734000	84323000	65945000	49285000	162150000	18	37.512	24143000	1951800	2096400	4684600
BCAP31	1	10	10	10	0	0	3	0	1	9	0	0	3	0	1	9	0	0	3	0	1	9	35	35	35	27.991	246	246	0	12.232	0	0	13	0	4.1	32.5	360720000	0	0	34462000	0	0	326260000	15	27.991	24048000	0	0	2297500
PPP2R1A	2	15	15	15	5	4	6	6	3	13	5	4	6	6	3	13	5	4	6	6	3	13	30.4	30.4	30.4	65.308	589	589;601	0	45.02	11.9	6.8	13.9	15.1	8.8	27.2	769080000	82028000	60417000	148690000	90573000	48218000	339160000	32	65.308	24034000	2563400	1888000	4646600
CD44	1	7	7	7	0	1	3	1	0	7	0	1	3	1	0	7	0	1	3	1	0	7	10.1	10.1	10.1	81.537	742	742	0	78.171	0	1.6	4.9	1.6	0	10.1	646930000	0	6899600	79605000	6794700	0	553630000	27	81.537	23960000	0	255540	2948300
ANXA5	1	11	11	11	2	4	6	0	5	10	2	4	6	0	5	10	2	4	6	0	5	10	38.4	38.4	38.4	35.936	320	320	0	22.223	5.6	13.1	18.8	0	15.6	35.3	525360000	12308000	32952000	66859000	0	44100000	369140000	22	35.936	23880000	559430	1497800	3039000
TARDBP	1	7	7	7	3	4	5	3	3	3	3	4	5	3	3	3	3	4	5	3	3	3	22.9	22.9	22.9	44.739	414	414	0	104.38	9.4	13.8	17.9	10.1	8	10.1	310130000	50042000	62122000	62220000	41995000	54527000	39229000	13	44.739	23856000	3849400	4778600	4786200
ATP1A1	5	21	21	19	6	11	13	8	6	17	6	11	13	8	6	17	6	10	12	7	5	15	24.3	24.3	22.2	112.89	1023	1023;1013;1020;1029;1035	0	147.73	6.5	12	15.8	9.4	7	20.4	1071400000	81604000	151580000	262570000	87505000	90583000	397550000	45	112.89	23809000	1813400	3368400	5834900
CTNND1	1	17	17	17	12	7	11	10	7	13	12	7	11	10	7	13	12	7	11	10	7	13	22.4	22.4	22.4	108.17	968	968	0	96.503	15.8	9.9	15.5	12.5	9.1	17.6	1142200000	217540000	145490000	161880000	143650000	131990000	341680000	48	108.17	23796000	4532000	3031000	3372500
SAFB	1	19	19	14	4	2	12	4	5	11	4	2	12	4	5	11	3	1	10	3	4	8	20.2	20.2	15.8	102.64	915	915	0	30.088	4.4	2.1	15	4.4	4.8	10.3	805240000	66530000	17708000	371850000	28160000	108240000	212750000	34	102.64	23684000	1956800	520810	10937000
S100A7;S100A7A	2	5	5	5	3	1	1	3	4	2	3	1	1	3	4	2	3	1	1	3	4	2	34.7	34.7	34.7	11.471	101	101;101	0	7.4238	33.7	10.9	10.9	23.8	34.7	22.8	165630000	48623000	2877100	5321900	42478000	39130000	27197000	7	11.471	23661000	6946100	411010	760280
HADHB	1	10	10	10	4	5	4	4	5	6	4	5	4	4	5	6	4	5	4	4	5	6	24.3	24.3	24.3	51.294	474	474	0	25.87	11.6	10.3	8	8.4	11.2	13.9	612860000	85411000	105300000	86092000	68231000	142380000	125440000	26	51.294	23571000	3285000	4050000	3311200
PRDX3	1	6	6	6	2	3	4	3	3	5	2	3	4	3	3	5	2	3	4	3	3	5	28.1	28.1	28.1	27.692	256	256	0	13.678	9.8	12.9	18.4	12.9	14.5	25	353120000	37757000	36519000	81309000	37875000	0	159660000	15	27.692	23541000	2517100	2434600	5420600
AZGP1	1	8	8	8	3	4	3	6	8	4	3	4	3	6	8	4	3	4	3	6	8	4	33.6	33.6	33.6	34.258	298	298	0	21.67	10.7	14.8	10.7	24.8	33.6	17.8	423220000	26637000	44505000	42200000	68377000	187670000	53829000	18	34.258	23512000	1479800	2472500	2344400
EGFR	3	19	19	19	12	14	10	12	13	13	12	14	10	12	13	13	12	14	10	12	13	13	18.5	18.5	18.5	134.28	1210	1210;1255;1308	0	33.433	12.2	14.5	10.7	11.2	12.6	11.9	1407700000	229060000	282100000	166800000	174870000	317900000	236980000	60	134.28	23462000	3817600	4701700	2779900
PABPC1;PABPC3	4	20	20	14	2	1	11	3	1	19	2	1	11	3	1	19	2	1	8	3	1	13	35.1	35.1	22.2	70.67	636	636;631;614;200	0	173.14	4.6	1.4	21.1	6.1	1.4	34.9	840140000	25571000	4697800	210520000	16905000	0	582460000	36	70.67	23337000	710300	130490	5847700
SLC25A24	1	13	13	13	6	6	9	2	7	6	6	6	9	2	7	6	6	6	9	2	7	6	30.6	30.6	30.6	53.354	477	477	0	20.909	12.8	12.6	18	3.6	16.8	14.3	605400000	76421000	100340000	162140000	24816000	168440000	73239000	26	53.354	23284000	2939300	3859200	6236100
TUBB2A;TUBB2B	2	23	4	3	19	19	18	21	19	19	1	2	1	2	2	1	1	2	1	1	2	1	59.3	13.5	10.8	49.906	445	445;445	0	3.5868	48.1	46.5	47.6	50.6	46.5	47.6	465650000	429890000	4569000	3641300	9782300	12886000	4878800	20	49.906	23282000	21495000	228450	182070
ELOVL5	1	1	1	1	1	1	1	1	1	1	1	1	1	1	1	1	1	1	1	1	1	1	4.3	4.3	4.3	35.293	299	299	0	14.594	4.3	4.3	4.3	4.3	4.3	4.3	186220000	45008000	55595000	15000000	26019000	34403000	10195000	8	35.293	23277000	5626000	6949400	1875000
SLC1A5	1	6	6	6	3	4	4	1	2	5	3	4	4	1	2	5	3	4	4	1	2	5	13.9	13.9	13.9	56.598	541	541	0	46.783	8.3	8.5	10.4	2	4.3	12	371850000	46807000	76428000	87721000	12570000	41970000	106350000	16	56.598	23240000	2925500	4776700	5482500
ALDH1A3	5	12	12	12	3	6	8	4	8	11	3	6	8	4	8	11	3	6	8	4	8	11	26	26	26	56.108	512	512;518;501;517;517	0	21.351	7	14.3	19.3	9.2	17.6	23.8	602660000	32062000	115840000	147950000	38173000	93971000	174650000	26	56.108	23179000	1233100	4455400	5690600
GMPS	1	16	16	16	8	11	10	4	9	12	8	11	10	4	9	12	8	11	10	4	9	12	32.8	32.8	32.8	76.715	693	693	0	87.996	17.7	21.4	18.3	6.8	17.9	26.6	971630000	126540000	178710000	155460000	65249000	186200000	259470000	42	76.715	23134000	3012800	4255000	3701500
ARG1	1	8	8	8	1	1	5	2	6	5	1	1	5	2	6	5	1	1	5	2	6	5	31.4	31.4	31.4	34.735	322	322	0	39.088	3.7	3.7	19.9	7.1	25.5	18.9	393170000	6324700	7557700	52494000	14076000	248740000	63980000	17	34.735	23128000	372040	444570	3087900
KHSRP	1	19	19	16	2	1	10	1	2	17	2	1	10	1	2	17	2	1	9	1	2	14	31.1	31.1	27.8	73.114	711	711	0	69.664	3.7	1.4	18.6	1.4	3.2	29.7	809340000	0	5075500	144350000	7661800	0	652260000	35	73.114	23124000	0	145010	4124200
ILF2	1	9	9	9	1	3	4	3	2	7	1	3	4	3	2	7	1	3	4	3	2	7	27.4	27.4	27.4	43.062	390	390	0	21.338	2.6	11.3	10.8	11.3	6.4	22.3	438300000	17258000	52172000	87706000	47251000	29350000	204570000	19	43.062	23069000	908340	2745900	4616100
ST13;ST13P5;ST13P4	3	5	5	5	1	1	2	0	0	5	1	1	2	0	0	5	1	1	2	0	0	5	16.5	16.5	16.5	41.331	369	369;369;240	0	10.668	3.8	3.5	7	0	0	16.5	253610000	5665500	0	29483000	0	0	218470000	11	41.331	23056000	515050	0	2680300
SNRPN;SNRPB	2	5	5	5	2	3	3	3	2	4	2	3	3	3	2	4	2	3	3	3	2	4	16.2	16.2	16.2	24.614	240	240;240	0	4.8814	6.2	6.7	9.6	9.6	6.2	13.3	368230000	52781000	65457000	86924000	53355000	23085000	86623000	16	24.614	23014000	3298800	4091100	5432800
RAB21	1	8	8	8	3	5	4	3	3	6	3	5	4	3	3	6	3	5	4	3	3	6	39.6	39.6	39.6	24.347	225	225	0	176.47	16.9	29.8	22.2	15.6	19.1	34.7	298710000	17768000	108630000	36735000	29736000	49228000	56614000	13	24.347	22978000	1366800	8355900	2825800
KPNB1	1	20	20	20	5	2	11	7	2	17	5	2	11	7	2	17	5	2	11	7	2	17	28.8	28.8	28.8	97.169	876	876	0	98.523	7.1	2.6	17.4	10.3	2.7	24.7	914760000	51274000	35852000	162990000	72400000	16581000	575660000	40	97.169	22869000	1281800	896310	4074900
RBM14	1	14	14	14	6	7	3	8	8	7	6	7	3	8	8	7	6	7	3	8	8	7	23.9	23.9	23.9	69.491	669	669	0	35.586	13.2	13.8	5.8	16.4	14.3	13.6	525070000	77681000	71302000	36468000	93787000	143400000	102440000	23	69.491	22829000	3377500	3100100	1585600
PTBP1	1	10	10	7	3	3	7	2	1	7	3	3	7	2	1	7	1	2	5	1	1	6	30.5	30.5	25.8	57.221	531	531	0	60.228	7	7.2	21.8	4.1	3.8	22.6	433420000	20390000	7935900	103930000	20348000	9111800	271710000	19	57.221	22812000	1073200	417680	5469900
CBR1	1	8	8	6	3	5	4	4	5	7	3	5	4	4	5	7	2	3	2	2	3	5	41.2	41.2	30.7	30.375	277	277	0	67.76	15.9	25.6	20.6	20.6	24.9	36.8	386770000	28130000	39637000	46944000	40523000	50793000	180740000	17	30.375	22751000	1654700	2331600	2761400
CSNK1A1	2	9	9	9	4	6	8	6	7	7	4	6	8	6	7	7	4	6	8	6	7	7	27.3	27.3	27.3	38.914	337	337;337	0	16.792	12.8	19.9	23.1	21.4	24.3	20.2	430330000	25237000	74035000	84405000	85680000	109010000	51972000	19	38.914	22649000	1328200	3896600	4442400
JMJD7	1	1	1	1	1	1	1	0	1	0	1	1	1	0	1	0	1	1	1	0	1	0	2.8	2.8	2.8	35.932	316	316	0	2.5239	2.8	2.8	2.8	0	2.8	0	446800000	111570000	163440000	44140000	0	127650000	0	20	35.932	22340000	5578600	8171900	2207000
RBM39	1	8	8	8	7	6	7	6	6	5	7	6	7	6	6	5	7	6	7	6	6	5	18.7	18.7	18.7	59.379	530	530	0	102.74	15.5	15.3	16.8	14.7	15.1	10.8	536100000	93662000	69391000	123730000	61712000	92251000	95346000	24	59.379	22337000	3902600	2891300	5155600
MYO1E	2	26	26	26	12	14	12	11	17	8	12	14	12	11	17	8	12	14	12	11	17	8	28	28	28	127.06	1108	1108;1098	0	53.921	12.2	16.3	12.9	11.8	18	8.8	1294300000	201910000	294680000	188530000	184930000	357390000	66873000	58	127.06	22316000	3481200	5080700	3250500
MCM2	1	21	21	21	7	10	11	8	12	15	7	10	11	8	12	15	7	10	11	8	12	15	25.9	25.9	25.9	101.89	904	904	0	61.994	10.7	12.9	13.2	10.5	16.6	19.2	980720000	78465000	160100000	160310000	67150000	191060000	323650000	44	101.89	22289000	1783300	3638600	3643300
CALR	1	12	12	12	0	0	5	0	0	10	0	0	5	0	0	10	0	0	5	0	0	10	41	41	41	48.141	417	417	0	23.756	0	0	10.1	0	0	36.7	468050000	0	0	96221000	0	0	371830000	21	48.141	22288000	0	0	4582000
RAB14	1	8	8	8	3	4	5	4	5	6	3	4	5	4	5	6	3	4	5	4	5	6	40	40	40	23.897	215	215	0	14.618	17.2	23.7	26.5	18.1	31.6	34.4	354970000	43646000	63913000	47662000	45019000	67545000	87181000	16	23.897	22185000	2727900	3994500	2978900
MAP2K1	1	13	7	7	6	10	10	6	9	5	3	6	5	3	3	3	3	6	5	3	3	3	29.5	18.8	18.8	43.439	393	393	0	91.652	18.1	26.7	21.6	15.5	20.6	15	421170000	70328000	121950000	57854000	52898000	39403000	78736000	19	43.439	22167000	3701500	6418700	3044900
ATP2A2	3	22	22	22	9	12	10	12	15	8	9	12	10	12	15	8	9	12	10	12	15	8	24.9	24.9	24.9	114.76	1042	1042;1001;999	0	97.018	10	14.4	12.4	14.2	16.5	9.3	1014900000	111690000	238360000	144590000	166450000	224440000	129360000	46	114.76	22063000	2428000	5181800	3143200
DNAJA1	1	8	8	8	4	3	5	3	2	6	4	3	5	3	2	6	4	3	5	3	2	6	31.7	31.7	31.7	44.868	397	397	0	23.414	16.4	9.6	15.4	9.6	6.5	26.7	463250000	61687000	72765000	97180000	43986000	64245000	123390000	21	44.868	22060000	2937500	3465000	4627600
PPA1	1	13	13	13	2	2	6	1	0	11	2	2	6	1	0	11	2	2	6	1	0	11	51.9	51.9	51.9	32.66	289	289	0	84.793	6.2	6.2	29.1	4.8	0	43.3	393630000	11319000	23941000	80985000	5468500	0	271920000	18	32.66	21868000	628810	1330000	4499200
SPTBN1	2	51	51	48	14	11	24	9	10	41	14	11	24	9	10	41	13	8	22	9	9	39	26.9	26.9	25.5	274.61	2364	2364;2137	0	200.37	8.2	5.5	12.3	4.2	5.2	22.5	3104000000	92080000	88976000	2068500000	65107000	76317000	713050000	142	274.61	21859000	648450	626590	14567000
RSL24D1	1	1	1	1	1	1	1	1	0	1	1	1	1	1	0	1	1	1	1	1	0	1	7.4	7.4	7.4	19.621	163	163	0	7.6901	7.4	7.4	7.4	7.4	0	7.4	86830000	21833000	15107000	16060000	19690000	0	14140000	4	19.621	21707000	5458300	3776700	4014900
MCM3	1	24	24	24	7	7	16	6	7	21	7	7	16	6	7	21	7	7	16	6	7	21	35.4	35.4	35.4	90.98	808	808	0	138.06	9.9	10.9	24.3	7.9	9	31.8	1092000000	93646000	76036000	360250000	58131000	77892000	426000000	51	90.98	21411000	1836200	1490900	7063700
ALDH18A1	1	17	17	17	12	10	11	5	10	9	12	10	11	5	10	9	12	10	11	5	10	9	27.3	27.3	27.3	87.301	795	795	0	117.98	20.1	16.4	17.7	8.7	18.5	14.8	963440000	182490000	206850000	209390000	78723000	143340000	142640000	45	87.301	21410000	4055400	4596600	4653100
ABCE1	1	15	15	15	5	11	4	6	6	7	5	11	4	6	6	7	5	11	4	6	6	7	31.2	31.2	31.2	67.314	599	599	0	67.951	12.5	24	10	12.7	13	14.2	641710000	70378000	238160000	49840000	84860000	86069000	112390000	30	67.314	21390000	2345900	7938800	1661300
FKBP4	1	18	18	18	4	0	6	2	2	15	4	0	6	2	2	15	4	0	6	2	2	15	53.2	53.2	53.2	51.804	459	459	0	83.077	11.3	0	15.9	3.9	4.8	47.9	661590000	32416000	0	89289000	14301000	24924000	500660000	31	51.804	21342000	1045700	0	2880300
SAP18	1	8	8	8	1	3	4	0	0	5	1	3	4	0	0	5	1	3	4	0	0	5	42.5	42.5	42.5	17.561	153	153	0	11.182	8.5	19	26.8	0	0	22.9	234570000	7039800	16476000	78395000	0	0	132660000	11	17.561	21324000	639980	1497900	7126900
LASP1	1	10	10	10	0	0	3	0	0	8	0	0	3	0	0	8	0	0	3	0	0	8	31.8	31.8	31.8	29.717	261	261	0	11.102	0	0	10	0	0	27.2	297710000	0	0	16573000	0	0	281140000	14	29.717	21265000	0	0	1183800
GANAB	1	24	24	24	3	1	13	2	2	23	3	1	13	2	2	23	3	1	13	2	2	23	34	34	34	106.87	944	944	0	84.994	4.2	1.3	19	2.3	2.2	33.1	912370000	23951000	0	168250000	13714000	8140600	698310000	43	106.87	21218000	557010	0	3912900
SPRR2A;SPRR2B;SPRR2D;SPRR2E;SPRR2G;SPRR2F	6	2	2	2	2	1	2	2	2	1	2	1	2	2	2	1	2	1	2	2	2	1	43.1	43.1	43.1	7.9653	72	72;72;72;72;73;72	0	3.9803	43.1	18.1	43.1	43.1	43.1	25	126190000	8236000	7372400	47293000	22466000	15147000	25674000	6	7.9653	21031000	1372700	1228700	7882200
DNAJA2	1	9	9	9	3	4	3	5	6	8	3	4	3	5	6	8	3	4	3	5	6	8	26	26	26	45.745	412	412	0	18.012	9.2	12.6	8	15	17.5	23.5	461840000	44311000	65885000	31614000	67570000	91289000	161170000	22	45.745	20993000	2014200	2994800	1437000
TRIM28	1	19	19	19	2	0	8	0	0	19	2	0	8	0	0	19	2	0	8	0	0	19	31.9	31.9	31.9	88.549	835	835	0	107.13	2.5	0	13.3	0	0	31.9	669470000	7692200	0	95575000	0	0	566200000	32	88.549	20921000	240380	0	2986700
CPNE1	1	6	6	6	4	3	5	4	2	6	4	3	5	4	2	6	4	3	5	4	2	6	11.2	11.2	11.2	59.058	537	537	0	10.88	8	6.3	9.5	8	3.4	11.2	375410000	54234000	36187000	60210000	71073000	27640000	126060000	18	59.058	20856000	3013000	2010400	3345000
RPL12	1	4	4	4	0	2	0	1	0	4	0	2	0	1	0	4	0	2	0	1	0	4	28.5	28.5	28.5	17.818	165	165	0	5.1603	0	14.5	0	9.1	0	28.5	187280000	0	26215000	0	3458500	0	157600000	9	17.818	20809000	0	2912800	0
CAD	1	39	39	39	21	25	25	21	20	23	21	25	25	21	20	23	21	25	25	21	20	23	22.6	22.6	22.6	242.98	2225	2225	0	136.37	11.6	13.3	14.6	11.2	11.6	12.2	2140100000	275940000	445560000	335410000	268160000	369080000	445890000	103	242.98	20777000	2679000	4325900	3256500
PRC1	1	15	15	15	11	1	1	13	0	1	11	1	1	13	0	1	11	1	1	13	0	1	25.6	25.6	25.6	71.606	620	620	0	50.101	19.8	1.1	1.1	21.6	0	1.1	662680000	326630000	8339400	29192000	253080000	0	45446000	32	71.606	20709000	10207000	260610	912240
CEP55	1	15	15	15	10	0	0	12	0	1	10	0	0	12	0	1	10	0	0	12	0	1	31.5	31.5	31.5	54.178	464	464	0	112.53	26.7	0	0	25	0	2.8	516920000	284320000	0	0	224500000	0	8098700	25	54.178	20677000	11373000	0	0
TMED9	1	2	2	2	1	0	0	1	1	1	1	0	0	1	1	1	1	0	0	1	1	1	13.2	13.2	13.2	27.277	235	235	0	2.5219	8.5	0	0	8.5	8.5	4.7	287500000	93905000	0	0	119680000	52705000	21210000	14	27.277	20536000	6707500	0	0
EDIL3	1	12	12	12	5	2	8	7	0	10	5	2	8	7	0	10	5	2	8	7	0	10	28.8	28.8	28.8	53.764	480	480	0	40.583	12.5	4.4	19.6	17.7	0	25.8	533930000	48713000	10977000	172070000	103750000	0	198410000	26	53.764	20536000	1873600	422210	6618300
MYH11	1	38	4	4	29	31	26	30	28	25	0	1	1	1	2	1	0	1	1	1	2	1	15.7	3.8	3.8	227.34	1972	1972	0	17.398	12.2	12.8	11.5	12.8	12.2	11.1	2025900000	0	13148000	30963000	57866000	1902300000	21661000	99	227.34	20464000	0	132810	312760
FAF2	1	10	10	10	5	5	4	4	8	3	5	5	4	4	8	3	5	5	4	4	8	3	25.8	25.8	25.8	52.623	445	445	0	42.627	15.3	12.6	13.3	11	19.1	7.2	468470000	57523000	60810000	56510000	56417000	191410000	45800000	23	52.623	20368000	2501000	2643900	2456900
GNAI3	1	7	6	3	2	4	3	4	6	2	1	3	2	3	5	1	0	2	1	1	2	0	23.2	20.1	11.9	40.532	354	354	0	13.769	6.5	13.6	10.7	13.3	20.3	5.6	304190000	19941000	69808000	41293000	45409000	114930000	12802000	15	40.532	20279000	1329400	4653900	2752900
DRG1	1	10	10	10	4	6	5	4	6	4	4	6	5	4	6	4	4	6	5	4	6	4	34.6	34.6	34.6	40.542	367	367	0	18.219	12.5	23.7	18.8	13.6	19.3	14.4	463440000	96516000	78924000	63103000	72399000	97760000	54737000	23	40.542	20149000	4196300	3431500	2743600
GFPT1	2	20	20	20	10	8	7	9	11	9	10	8	7	9	11	9	10	8	7	9	11	9	33.9	33.9	33.9	78.806	699	699;682	0	43.931	18.6	15	11.6	15	19	14.7	866270000	172860000	148180000	81657000	117510000	228510000	117550000	43	78.806	20146000	4019900	3446100	1899000
DERL1	1	4	4	4	1	3	2	2	3	1	1	3	2	2	3	1	1	3	2	2	3	1	16.3	16.3	16.3	28.8	251	251	0	19.371	3.2	13.1	7.6	10	10.8	4.4	220860000	10463000	59787000	39341000	36366000	50706000	24200000	11	28.8	20078000	951170	5435200	3576400
UQCRC1	1	13	13	13	3	3	9	4	7	9	3	3	9	4	7	9	3	3	9	4	7	9	35.8	35.8	35.8	52.645	480	480	0	36.317	7.7	11.7	22.9	11.9	19.2	27.3	475900000	36114000	50968000	97436000	35167000	116660000	139550000	24	52.645	19829000	1504700	2123700	4059800
SLTM	1	15	15	15	8	6	5	8	9	6	8	6	5	8	9	6	8	6	5	8	9	6	16.7	16.7	16.7	117.15	1034	1034	0	164.41	10.3	8.5	6.6	10.5	10.1	7.8	832590000	187020000	110600000	72505000	179940000	158000000	124530000	42	117.15	19824000	4452900	2633400	1726300
HSPA6;HSPA7	2	10	1	1	7	8	8	10	7	8	1	1	1	1	1	1	1	1	1	1	1	1	15.4	1.7	1.7	71.027	643	643;367	0	25.963	13.1	13.1	14.3	15.4	13.1	13.1	732210000	85640000	92545000	130210000	69872000	134280000	219670000	37	71.027	19789000	2314600	2501200	3519100
PSMD12	1	13	13	13	3	9	5	1	10	7	3	9	5	1	10	7	3	9	5	1	10	7	28.1	28.1	28.1	52.904	456	456	0	23.868	6.6	17.8	10.3	2.2	22.1	18.6	494710000	23614000	104800000	66705000	11073000	195700000	92823000	25	52.904	19788000	944540	4192000	2668200
RAC1;RAC2;RAC3	3	5	5	5	3	2	3	0	1	3	3	2	3	0	1	3	3	2	3	0	1	3	31.8	31.8	31.8	21.45	192	192;192;192	0	30.293	21.4	9.4	16.7	0	6.2	18.2	157550000	31544000	33071000	26068000	0	26569000	40294000	8	21.45	19693000	3943000	4133900	3258500
EIF6	1	5	5	5	1	0	3	1	1	4	1	0	3	1	1	4	1	0	3	1	1	4	33.5	33.5	33.5	26.599	245	245	0	35.161	4.5	0	17.6	4.5	4.5	29	176600000	9618300	0	67437000	9589000	12232000	77726000	9	26.599	19623000	1068700	0	7493000
NAT10	1	25	25	25	10	11	15	10	11	12	10	11	15	10	11	12	10	11	15	10	11	12	25.3	25.3	25.3	115.73	1025	1025	0	59.153	10.5	11.6	14.6	10	11.5	12.9	1038300000	117540000	193230000	216340000	133240000	195780000	182190000	53	115.73	19591000	2217700	3645800	4081900
PSMC6	1	11	11	11	4	6	3	2	4	8	4	6	3	2	4	8	4	6	3	2	4	8	31.1	31.1	31.1	44.172	389	389	0	37.061	11.8	17.7	8.5	6.4	10.3	26.7	410990000	48677000	87099000	65698000	24150000	61401000	123960000	21	44.172	19571000	2318000	4147600	3128500
APOA1	1	10	9	9	0	0	0	1	9	1	0	0	0	0	9	0	0	0	0	0	9	0	40.4	34.5	34.5	30.777	267	267	0	12.186	0	0	0	6	34.5	6	350900000	0	0	0	0	350900000	0	18	30.777	19494000	0	0	0
SF3A3	1	9	9	9	1	1	4	1	1	9	1	1	4	1	1	9	1	1	4	1	1	9	19.4	19.4	19.4	58.848	501	501	0	16.188	1.8	1.8	7.4	1.8	1.8	19.4	467140000	7720500	0	60951000	8707400	18740000	371020000	24	58.848	19464000	321690	0	2539600
VAPA	1	4	4	3	1	1	1	1	1	4	1	1	1	1	1	4	1	1	1	1	1	3	21.7	21.7	16.9	27.893	249	249	0	8.8433	4.8	4.8	5.6	6.4	6.4	21.7	271680000	4692800	4766500	6595400	13224000	19887000	222520000	14	27.893	19406000	335200	340460	471100
MAT2A	2	8	8	8	1	0	7	0	0	7	1	0	7	0	0	7	1	0	7	0	0	7	22.5	22.5	22.5	43.66	395	395;395	0	9.0979	3.8	0	19.5	0	0	20.3	348890000	41989000	0	71395000	0	0	235510000	18	43.66	19383000	2332700	0	3966400
SNRPA1	1	5	5	5	1	2	3	1	1	3	1	2	3	1	1	3	1	2	3	1	1	3	24.3	24.3	24.3	28.415	255	255	0	22.971	5.5	12.2	16.9	4.3	5.5	14.1	193450000	8477200	12076000	45562000	9316100	14439000	103580000	10	28.415	19345000	847720	1207600	4556200
HACD2	1	8	8	8	2	6	4	5	3	3	2	6	4	5	3	3	2	6	4	5	3	3	27.6	27.6	27.6	28.368	254	254	0	13.305	7.9	16.9	11.8	13	13.8	8.7	212580000	12266000	57290000	21873000	29640000	65377000	26129000	11	28.368	19325000	1115100	5208200	1988500
ILF3	2	18	18	18	5	5	11	6	4	14	5	5	11	6	4	14	5	5	11	6	4	14	21.7	21.7	21.7	95.337	894	894;672	0	50.782	5.5	5.8	13.5	8.5	5.1	18.7	714000000	50258000	33029000	150270000	64223000	27276000	388940000	37	95.337	19297000	1358300	892690	4061500
PPT1	1	4	4	4	1	2	2	1	3	3	1	2	2	1	3	3	1	2	2	1	3	3	19.3	19.3	19.3	34.193	306	306	0	38.028	4.9	10.5	10.5	4.9	13.4	16.3	231160000	12238000	43350000	22291000	10790000	62854000	79639000	12	34.193	19264000	1019800	3612500	1857600
DDX27	1	15	15	15	8	9	8	7	11	7	8	9	8	7	11	7	8	9	8	7	11	7	20.9	20.9	20.9	89.834	796	796	0	35.981	11.2	12.8	12.8	9.7	15.5	10.6	727590000	130930000	171430000	104750000	98693000	141380000	80398000	38	89.834	19147000	3445600	4511300	2756700
MYO5B	1	62	50	50	33	41	10	17	45	4	27	33	5	11	34	1	27	33	5	11	34	1	34.8	30.8	30.8	213.67	1848	1848	0	168.12	20	25.6	6.4	9.5	26.4	2.2	1869400000	425990000	694810000	20381000	155210000	573030000	0	98	213.67	19076000	4346900	7089900	207970
FAM120A	2	26	26	26	11	18	12	12	14	13	11	18	12	12	14	13	11	18	12	12	14	13	31.6	31.6	31.6	121.89	1118	1118;196	0	104.81	12.9	22.2	14.7	15.5	17.4	16.2	1087000000	95813000	278550000	168500000	136230000	243080000	164860000	57	121.89	19071000	1680900	4886900	2956100
TRIM21	1	11	11	11	0	0	4	4	6	11	0	0	4	4	6	11	0	0	4	4	6	11	26.3	26.3	26.3	54.169	475	475	0	48.333	0	0	7.8	7.8	12.8	26.3	512240000	0	0	53639000	71197000	44227000	343170000	27	54.169	18972000	0	0	1986600
RANBP2	1	15	15	7	4	6	3	4	6	9	4	6	3	4	6	9	2	3	1	1	3	4	5.8	5.8	2.9	358.2	3224	3224	0	41.647	1.4	2	1	1.3	2.2	3.8	3563500000	245910000	225130000	616460000	1815900000	565410000	94713000	188	358.2	18955000	1308000	1197500	3279000
KDELR1;KDELR2	2	2	2	2	2	1	2	1	2	1	2	1	2	1	2	1	2	1	2	1	2	1	14.2	14.2	14.2	24.542	212	212;212	0	16.08	14.2	9	14.2	5.2	14.2	5.2	150830000	28993000	38607000	35085000	10804000	31551000	5791100	8	24.542	18854000	3624100	4825900	4385600
SBDS	1	11	11	11	4	7	4	2	4	4	4	7	4	2	4	4	4	7	4	2	4	4	39.6	39.6	39.6	28.763	250	250	0	87.223	14.8	28.8	17.2	10	16.4	22	320330000	58412000	103270000	55282000	9149300	55890000	38325000	17	28.763	18843000	3436000	6074800	3251900
RPLP1	1	1	1	1	0	0	0	1	0	1	0	0	0	1	0	1	0	0	0	1	0	1	14	14	14	11.514	114	114	0	3.3879	0	0	0	14	0	14	56440000	0	0	0	15433000	0	41007000	3	11.514	18813000	0	0	0
PSME1	1	10	10	10	1	0	4	0	0	9	1	0	4	0	0	9	1	0	4	0	0	9	38.2	38.2	38.2	28.723	249	249	0	21.408	4.4	0	20.9	0	0	35.3	281460000	0	0	61165000	0	0	220290000	15	28.723	18764000	0	0	4077600
TAF15	1	9	9	7	3	4	7	3	3	8	3	4	7	3	3	8	1	2	5	1	1	6	14.5	14.5	12.2	61.829	592	592	0	20.803	5.2	5.9	12.8	5.2	5.2	12	578850000	14284000	28507000	231250000	9009700	5519100	290280000	31	61.829	18673000	460770	919570	7459600
RPL7L1	1	5	5	5	2	3	1	3	4	3	2	3	1	3	4	3	2	3	1	3	4	3	20	20	20	29.669	255	255	0	8.4753	10.2	14.5	4.3	14.5	20	9.8	260780000	36262000	70184000	4975500	46007000	89904000	13449000	14	29.669	18627000	2590100	5013100	355390
BSG	1	6	6	6	0	0	2	0	0	6	0	0	2	0	0	6	0	0	2	0	0	6	19	19	19	42.2	385	385	0	9.0088	0	0	8.3	0	0	19	277220000	0	0	15245000	0	0	261970000	15	42.2	18481000	0	0	1016400
TWF1	1	5	4	4	2	4	3	5	4	3	1	3	2	4	4	3	1	3	2	4	4	3	15.4	13.4	13.4	40.282	350	350	0	58.803	5.7	11.7	9.4	15.4	13.4	9.7	403680000	11965000	103900000	27135000	97981000	107030000	55667000	22	40.282	18349000	543850	4722700	1233400
PPP2CA;PPP2CB	2	7	7	6	2	4	2	3	2	6	2	4	2	3	2	6	2	4	2	3	2	5	28.8	28.8	24.3	35.594	309	309;309	0	36.783	10.7	11.3	11.7	14.2	6.1	26.2	293440000	26772000	47944000	30222000	39682000	21677000	127150000	16	35.594	18340000	1673300	2996500	1888800
XPOT	1	16	16	16	3	11	10	7	11	8	3	11	10	7	11	8	3	11	10	7	11	8	18.4	18.4	18.4	109.96	962	962	0	148.38	4.1	12.4	10.7	7.5	13	9.1	825070000	66943000	244260000	132770000	89066000	216350000	75688000	45	109.96	18335000	1487600	5428000	2950400
RPL28	1	3	3	3	2	2	2	2	3	1	2	2	2	2	3	1	2	2	2	2	3	1	24.1	24.1	24.1	15.747	137	137	0	7.4087	15.3	15.3	15.3	15.3	24.1	7.3	146530000	9790600	32836000	19636000	44155000	27167000	12949000	8	15.747	18317000	1223800	4104500	2454500
CASP14	1	9	9	9	3	3	5	3	7	3	3	3	5	3	7	3	3	3	5	3	7	3	33.9	33.9	33.9	27.679	242	242	0	49.718	14	14	18.6	14.9	28.9	14.9	273650000	16296000	10771000	72355000	42950000	123130000	8148000	15	27.679	18243000	1086400	718090	4823700
KIF14	1	44	44	44	27	0	0	36	0	2	27	0	0	36	0	2	27	0	0	36	0	2	29.4	29.4	29.4	186.49	1648	1648	0	284.3	17.1	0	0	23.8	0	1.4	1785400000	787400000	0	0	991170000	0	6846400	98	186.49	18219000	8034700	0	0
DTYMK	1	10	10	10	6	1	7	2	2	6	6	1	7	2	2	6	6	1	7	2	2	6	46.2	46.2	46.2	23.819	212	212	0	10.938	29.2	4.7	36.3	10.4	13.7	33.5	309300000	52546000	47376000	88162000	23128000	7612500	90472000	17	23.819	18194000	3090900	2786800	5186000
TGM3	1	17	17	17	4	5	7	9	13	3	4	5	7	9	13	3	4	5	7	9	13	3	28.7	28.7	28.7	76.631	693	693	0	81.021	5.9	7.5	12	15.6	23.8	4.6	726450000	51541000	63225000	74879000	104670000	352480000	79656000	40	76.631	18161000	1288500	1580600	1872000
BCCIP	1	3	3	3	2	3	3	3	1	3	2	3	3	3	1	3	2	3	3	3	1	3	15	15	15	35.979	314	314	0	12.261	9.9	15	15	15	5.1	15	342900000	32023000	67857000	74656000	41513000	12198000	114650000	19	35.979	18047000	1685400	3571400	3929300
PRPF8	1	63	63	63	14	22	48	14	16	38	14	22	48	14	16	38	14	22	48	14	16	38	31.7	31.7	31.7	273.6	2335	2335	0	217.81	6.3	10.4	25	6.9	8.1	19.8	2278200000	159380000	210660000	912270000	121030000	182000000	692870000	127	273.6	17939000	1255000	1658800	7183200
CDC37	1	6	6	6	1	3	3	1	2	6	1	3	3	1	2	6	1	3	3	1	2	6	18.5	18.5	18.5	44.468	378	378	0	12.295	2.4	7.7	7.7	2.4	5.3	18.5	251070000	8852300	76612000	31406000	0	0	134200000	14	44.468	17934000	632310	5472300	2243300
GSTO1	1	9	9	9	0	0	3	0	0	8	0	0	3	0	0	8	0	0	3	0	0	8	34	34	34	27.566	241	241	0	18.945	0	0	10.8	0	0	33.6	250620000	0	0	16196000	0	0	234420000	14	27.566	17901000	0	0	1156900
PRMT1	2	11	11	11	3	1	7	2	0	9	3	1	7	2	0	9	3	1	7	2	0	9	28	28	28	42.461	371	371;394	0	22.984	6.5	3.2	20.5	6.5	0	24	375920000	19499000	10114000	109950000	10982000	0	225370000	21	42.461	17901000	928530	481640	5235900
IGLC1;IGLC6;IGLL5;IGLC7	6	2	2	2	0	1	1	2	2	0	0	1	1	2	2	0	0	1	1	2	2	0	28.3	28.3	28.3	11.265	106	106;106;106;106;214;106	0	71.385	0	14.2	14.2	28.3	28.3	0	124060000	0	0	7444200	7493300	109130000	0	7	11.265	17723000	0	0	1063500
PSMD13	1	11	11	11	4	6	3	4	6	7	4	6	3	4	6	7	4	6	3	4	6	7	31.6	31.6	31.6	42.945	376	376	0	53.674	13.6	18.9	8.5	10.6	17.3	22.3	460180000	35780000	73619000	59108000	23167000	97760000	170740000	26	42.945	17699000	1376100	2831500	2273400
CIT	1	66	66	66	49	0	1	50	1	3	49	0	1	50	1	3	49	0	1	50	1	3	35.6	35.6	35.6	231.43	2027	2027	0	323.31	27.5	0	0.4	27	0.6	1.9	2194700000	993410000	0	2630200	1185400000	0	13193000	124	231.43	17699000	8011400	0	21211
AP3D1	1	21	21	21	8	10	10	10	13	10	8	10	10	10	13	10	8	10	10	10	13	10	23.1	23.1	23.1	130.16	1153	1153	0	66.274	8.2	11.8	10.5	10.1	13.5	10.8	901530000	87155000	168550000	158660000	116660000	258060000	112430000	51	130.16	17677000	1708900	3305000	3111000
HDAC1	1	7	7	4	3	6	3	4	2	4	3	6	3	4	2	4	2	3	1	2	1	2	18.9	18.9	11.2	55.102	482	482	0	10.859	8.1	14.9	6.6	8.5	4.1	8.5	370150000	20593000	90643000	68198000	44832000	39212000	106670000	21	55.102	17626000	980620	4316300	3247500
NOP16	1	5	5	5	0	3	4	2	3	2	0	3	4	2	3	2	0	3	4	2	3	2	32	32	32	21.188	178	178	0	6.4014	0	18	25.8	11.8	20.2	18	175610000	0	41930000	22802000	33004000	40910000	36963000	10	21.188	17561000	0	4193000	2280200
NARS	1	12	12	12	3	1	7	2	1	10	3	1	7	2	1	10	3	1	7	2	1	10	23.5	23.5	23.5	62.942	548	548	0	18.98	6.6	1.5	12	3.6	2.2	21.5	386250000	36430000	16406000	84418000	18637000	13095000	217270000	22	62.942	17557000	1655900	745730	3837200
RPL32	1	6	6	6	1	2	1	3	2	1	1	2	1	3	2	1	1	2	1	3	2	1	34.8	34.8	34.8	15.86	135	135	0	12.626	9.6	14.8	7.4	20	17	5.9	122750000	12744000	39817000	0	29105000	23954000	17132000	7	15.86	17536000	1820500	5688200	0
SUPT16H	1	18	18	18	8	7	9	8	10	16	8	7	9	8	10	16	8	7	9	8	10	16	18.6	18.6	18.6	119.91	1047	1047	0	95.643	8.8	8.8	10.7	9	11.1	16.6	945320000	103150000	96527000	169700000	94765000	145240000	335930000	54	119.91	17506000	1910200	1787500	3142600
NUDC	1	7	7	7	2	0	5	1	0	7	2	0	5	1	0	7	2	0	5	1	0	7	24.8	24.8	24.8	38.242	331	331	0	8.5313	7.3	0	17.5	2.7	0	24.8	365290000	10903000	0	89083000	4516100	0	260790000	21	38.242	17395000	519180	0	4242100
U2SURP	1	13	13	13	7	7	7	6	7	8	7	7	7	6	7	8	7	7	7	6	7	8	14.6	14.6	14.6	118.29	1029	1029	0	60.208	8.4	6.9	9.7	7.7	7.7	9.9	676430000	102220000	89581000	116410000	100840000	99659000	167720000	39	118.29	17344000	2621100	2297000	2984800
GCN1L1	1	64	64	64	27	38	32	33	41	17	27	38	32	33	41	17	27	38	32	33	41	17	26.7	26.7	26.7	292.75	2671	2671	0	255.79	11.8	17.4	15.2	14.8	18.6	8.5	2838800000	354190000	826200000	288970000	375410000	769630000	224430000	164	292.75	17310000	2159700	5037800	1762000
MRPS34	1	6	6	6	5	3	3	1	4	3	5	3	3	1	4	3	5	3	3	1	4	3	25.2	25.2	25.2	25.65	218	218	0	6.5063	20.2	10.6	13.3	3.7	17	11.9	207600000	52784000	25377000	33806000	5942400	55750000	33936000	12	25.65	17300000	4398600	2114800	2817200
RBBP4	1	8	8	4	1	1	3	1	2	7	1	1	3	1	2	7	0	0	1	0	0	4	29.4	29.4	20.7	47.655	425	425	0	30.514	1.9	1.9	7.3	3.1	4.9	26.4	241720000	0	5594200	42984000	7759800	9145700	176240000	14	47.655	17266000	0	399590	3070300
HMGB3	1	3	3	3	0	0	0	0	0	3	0	0	0	0	0	3	0	0	0	0	0	3	13.5	13.5	13.5	22.98	200	200	0	4.678	0	0	0	0	0	13.5	101910000	0	0	0	0	0	101910000	6	22.98	16984000	0	0	0
DAP3	1	9	9	9	3	1	7	3	3	8	3	1	7	3	3	8	3	1	7	3	3	8	28.6	28.6	28.6	45.566	398	398	0	35.43	9.5	2.8	21.9	9.3	9	25.9	372430000	45815000	5165700	152620000	27556000	31477000	109800000	22	45.566	16928000	2082500	234800	6937100
COPE	1	5	5	5	3	1	3	2	3	3	3	1	3	2	3	3	3	1	3	2	3	3	17.9	17.9	17.9	34.482	308	308	0	17.384	11	6.8	13	6.5	14.9	13	253190000	45774000	34997000	45543000	16137000	66878000	43863000	15	34.482	16879000	3051600	2333100	3036200
44441	1	10	10	10	6	2	5	6	2	8	6	2	5	6	2	8	6	2	5	6	2	8	36.6	36.6	36.6	41.487	361	361	0	53.722	18.6	3	18	21.9	8	30.2	354110000	86871000	18468000	47614000	62402000	14446000	124310000	21	41.487	16862000	4136700	879420	2267300
AP2M1	1	9	9	9	7	3	3	2	2	4	7	3	3	2	2	4	7	3	3	2	2	4	20.9	20.9	20.9	49.654	435	435	0	11.469	16.3	6.4	6.2	4.4	4.1	9.2	437260000	131420000	70626000	61318000	53528000	60933000	59431000	26	49.654	16818000	5054600	2716400	2358400
RPS12	1	3	3	3	1	2	1	0	1	3	1	2	1	0	1	3	1	2	1	0	1	3	25	25	25	14.515	132	132	0	2.705	7.6	13.6	7.6	0	7.6	25	117510000	14476000	20597000	17200000	0	10591000	54646000	7	14.515	16787000	2068000	2942500	2457100
CAT	1	13	13	13	4	1	2	2	10	11	4	1	2	2	10	11	4	1	2	2	10	11	32.3	32.3	32.3	59.755	527	527	0	51.805	10.4	2.3	4.7	4.7	24.7	26.9	486410000	51475000	40766000	24964000	39306000	218110000	111790000	29	59.755	16773000	1775000	1405700	860830
PRPS1	1	9	5	3	3	6	4	5	8	4	2	3	2	3	4	3	1	1	1	1	3	2	31.4	16	9.4	34.834	318	318	0	7.2702	12.6	22.6	17.6	21.1	28.9	16.7	265810000	28575000	58695000	31529000	14879000	58373000	73760000	16	34.834	16613000	1785900	3668400	1970600
NAMPT	1	14	14	14	8	6	1	6	7	9	8	6	1	6	7	9	8	6	1	6	7	9	33.6	33.6	33.6	55.52	491	491	0	30.669	21.6	16.9	2.6	16.3	17.7	22	476740000	78220000	87076000	11346000	60296000	101940000	137860000	29	55.52	16439000	2697200	3002600	391240
EIF2AK2	1	10	10	10	2	4	3	5	6	3	2	4	3	5	6	3	2	4	3	5	6	3	19.6	19.6	19.6	62.094	551	551	0	18.876	4.5	7.6	6	11.6	13.2	6.2	337620000	26256000	75093000	32103000	48581000	99347000	56237000	21	62.094	16077000	1250300	3575900	1528700
YARS	1	17	17	17	3	6	5	5	7	13	3	6	5	5	7	13	3	6	5	5	7	13	35	35	35	59.143	528	528	0	22.069	6.4	13.6	11	9.8	14.2	28	593700000	52376000	110050000	80642000	60944000	121190000	168500000	37	59.143	16046000	1415600	2974300	2179500
PFKL	1	17	15	14	8	10	2	5	12	5	6	9	1	4	10	3	6	8	0	3	9	3	28.3	24.7	23.6	85.018	780	780	0	38.536	15.3	16	3.6	9.6	20.6	8.7	545580000	92077000	158850000	9853000	73934000	184540000	26322000	34	85.018	16046000	2708100	4672000	289790
NOC2L	1	10	10	10	5	8	6	6	5	5	5	8	6	6	5	5	5	8	6	6	5	5	12.4	12.4	12.4	84.918	749	749	0	16.11	7.1	10.9	8.4	8.1	7.3	6.1	449180000	43671000	139850000	54837000	74714000	77828000	58284000	28	84.918	16042000	1559700	4994600	1958500
GSTK1	1	6	6	6	2	3	2	3	4	4	2	3	2	3	4	4	2	3	2	3	4	4	33.6	33.6	33.6	25.497	226	226	0	17.819	13.3	18.1	11.1	18.1	22.1	24.8	240590000	25884000	29179000	18499000	41503000	77730000	47798000	15	25.497	16040000	1725600	1945200	1233300
PHF6	1	6	6	6	4	4	4	3	4	2	4	4	4	3	4	2	4	4	4	3	4	2	18.6	18.6	18.6	41.29	365	365	0	9.1315	13.2	12.3	11.8	9.3	10.4	7.4	336010000	55902000	72402000	49553000	48750000	93391000	16016000	21	41.29	16001000	2662000	3447700	2359700
PPP2R3A	1	24	24	24	0	0	0	0	0	24	0	0	0	0	0	24	0	0	0	0	0	24	23.2	23.2	23.2	130.28	1150	1150	0	72.543	0	0	0	0	0	23.2	878140000	0	0	0	0	0	878140000	55	130.28	15966000	0	0	0
TACSTD2	1	7	7	7	0	0	3	0	0	7	0	0	3	0	0	7	0	0	3	0	0	7	25.1	25.1	25.1	35.709	323	323	0	28.175	0	0	11.1	0	0	25.1	223300000	0	0	21067000	0	0	202230000	14	35.709	15950000	0	0	1504800
PSMB1	1	5	5	5	0	0	4	0	2	5	0	0	4	0	2	5	0	0	4	0	2	5	25.7	25.7	25.7	26.489	241	241	0	8.0011	0	0	17.4	0	7.9	25.7	223260000	0	0	78824000	0	12360000	132080000	14	26.489	15947000	0	0	5630300
RPL22	1	2	2	2	2	1	0	0	1	1	2	1	0	0	1	1	2	1	0	0	1	1	18.8	18.8	18.8	14.787	128	128	0	3.108	18.8	8.6	0	0	8.6	10.2	63771000	33571000	13737000	0	0	16464000	0	4	14.787	15943000	8392700	3434200	0
FAXDC2	1	1	1	1	1	1	0	1	0	1	1	1	0	1	0	1	1	1	0	1	0	1	3.6	3.6	3.6	39.001	333	333	0.0026478	1.835	3.6	3.6	0	3.6	0	3.6	174850000	95994000	0	0	63937000	0	14919000	11	39.001	15895000	8726700	0	0
FKBP3	1	4	4	4	0	0	2	0	0	4	0	0	2	0	0	4	0	0	2	0	0	4	19.6	19.6	19.6	25.177	224	224	0	6.1082	0	0	11.6	0	0	19.6	158900000	0	0	30416000	0	0	128490000	10	25.177	15890000	0	0	3041600
RPS16	1	4	4	4	1	3	2	4	2	2	1	3	2	4	2	2	1	3	2	4	2	2	26.7	26.7	26.7	16.445	146	146	0	7.9572	6.8	21.2	14.4	26.7	13	13	174510000	25410000	33152000	17134000	43695000	25420000	29699000	11	16.445	15865000	2310000	3013800	1557600
ACSL3	1	12	12	10	4	5	5	3	6	10	4	5	5	3	6	10	3	4	4	2	4	9	21.4	21.4	17.4	80.419	720	720	0	29.745	8.1	9.6	6.8	4.2	11.2	16.8	522900000	91945000	80319000	54229000	50418000	135900000	110090000	33	80.419	15845000	2786200	2433900	1643300
SPN	1	1	1	1	0	1	0	0	1	0	0	1	0	0	1	0	0	1	0	0	1	0	3	3	3	40.321	400	400	1	-2	0	3	0	0	3	0	205840000	0	90186000	0	0	115650000	0	13	40.321	15834000	0	6937400	0
SPTAN1	1	79	79	79	15	7	27	11	5	72	15	7	27	11	5	72	15	7	27	11	5	72	38	38	38	284.54	2472	2472	0	323.31	7.5	4	12.7	4.7	2.1	34.1	2262400000	141740000	56231000	322550000	68213000	26723000	1647000000	143	284.54	15821000	991160	393220	2255600
SND1	1	22	22	22	11	13	8	9	11	15	11	13	8	9	11	15	11	13	8	9	11	15	28.1	28.1	28.1	102	910	910	0	93.84	15.4	15.7	10	11.5	13.8	19.5	836480000	96207000	173860000	78660000	98315000	168400000	221040000	53	102	15783000	1815200	3280400	1484100
PSMA6	1	6	6	6	1	1	2	0	2	6	1	1	2	0	2	6	1	1	2	0	2	6	26.8	26.8	26.8	27.399	246	246	0	10.908	3.7	4.9	10.2	0	10.2	26.8	268060000	0	0	46521000	0	16136000	205400000	17	27.399	15768000	0	0	2736500
GCLM	1	5	5	5	1	2	2	2	5	4	1	2	2	2	5	4	1	2	2	2	5	4	25.2	25.2	25.2	30.727	274	274	0	38.91	5.5	9.9	9.9	10.2	25.2	21.2	156940000	12216000	7234800	18402000	27719000	36167000	55205000	10	30.727	15694000	1221600	723480	1840200
PDE4DIP	1	2	2	2	0	1	2	0	0	1	0	1	2	0	0	1	0	1	2	0	0	1	0.7	0.7	0.7	265.1	2346	2346	0.0042481	1.6182	0	0.3	0.7	0	0	0.4	1976000000	0	893420000	1053900000	0	0	28742000	126	265.1	15683000	0	7090600	8364100
DDX39A	1	14	5	5	9	13	11	9	11	10	1	4	3	3	4	4	1	4	3	3	4	4	37.5	16.6	16.6	49.129	427	427	0	10.244	21.8	32.8	28.1	22.5	31.6	26.2	297560000	6071600	66999000	53880000	29749000	76176000	64683000	19	49.129	15661000	319560	3526300	2835800
STRAP	1	11	11	11	3	2	6	2	0	7	3	2	6	2	0	7	3	2	6	2	0	7	40.6	40.6	40.6	38.438	350	350	0	33.32	10.6	6.6	22	7.7	0	26.3	326640000	24039000	12637000	105340000	10456000	0	174160000	21	38.438	15554000	1144700	601740	5016400
AASDHPPT	1	5	5	5	0	4	4	2	2	3	0	4	4	2	2	3	0	4	4	2	2	3	17.8	17.8	17.8	35.776	309	309	0	9.8213	0	15.2	13.9	6.5	7.8	9.1	217710000	0	55330000	51882000	37778000	20726000	51989000	14	35.776	15550000	0	3952200	3705900
PICALM	2	9	9	9	3	7	2	3	5	3	3	7	2	3	5	3	3	7	2	3	5	3	17.5	17.5	17.5	70.754	652	652;907	0	49.963	5.8	14	5.4	6	9.7	5.5	384810000	37171000	114760000	29487000	41980000	128000000	33415000	25	70.754	15393000	1486800	4590400	1179500
PNP	1	10	10	10	0	1	4	0	1	10	0	1	4	0	1	10	0	1	4	0	1	10	45.7	45.7	45.7	32.118	289	289	0	33.366	0	3.1	14.2	0	3.1	45.7	277050000	0	0	44516000	0	6111900	226420000	18	32.118	15391000	0	0	2473100
ACOT7	1	7	7	7	2	6	3	4	3	3	2	6	3	4	3	3	2	6	3	4	3	3	25.8	25.8	25.8	41.796	380	380	0	17.598	6.1	22.9	11.6	13.2	10.5	10.3	307360000	28146000	93260000	32829000	52959000	65282000	34883000	20	41.796	15368000	1407300	4663000	1641500
AP1G1	1	12	12	12	1	7	4	5	7	8	1	7	4	5	7	8	1	7	4	5	7	8	14.6	14.6	14.6	91.35	822	822	0	13.411	1.3	7.9	4.4	5.6	8.4	9.6	537290000	12578000	160970000	61322000	74078000	133010000	95325000	35	91.35	15351000	359370	4599200	1752000
GIPC1	2	6	6	6	5	3	3	4	2	3	5	3	3	4	2	3	5	3	3	4	2	3	25.2	25.2	25.2	36.049	333	333;312	0	13.618	21.6	13.8	12.9	17.4	9	13.8	228370000	36822000	44286000	20808000	33791000	57939000	34723000	15	36.049	15225000	2454800	2952400	1387200
DARS2	1	11	11	11	5	7	4	6	5	6	5	7	4	6	5	6	5	7	4	6	5	6	21.4	21.4	21.4	73.562	645	645	0	27.908	11.2	14.1	7.1	10.9	8.8	10.7	530730000	88519000	109050000	62334000	91632000	93706000	85487000	35	73.562	15164000	2529100	3115800	1781000
DDX6	1	12	12	12	5	4	4	4	7	7	5	4	4	4	7	7	5	4	4	4	7	7	30.8	30.8	30.8	54.416	483	483	0	22.373	14.3	11.6	11.6	12	17.6	18	422570000	80756000	65849000	51623000	29626000	83724000	110990000	28	54.416	15092000	2884100	2351700	1843700
SAMD9	2	24	24	24	13	11	14	10	17	11	13	11	14	10	17	11	13	11	14	10	17	11	18.1	18.1	18.1	184.28	1589	1589;1584	0	79.081	10.8	8.9	11	8.2	13	8.3	1099400000	194430000	155260000	206550000	111430000	295320000	136390000	73	184.28	15060000	2663500	2126800	2829500
SSB	1	14	14	14	1	0	6	0	0	12	1	0	6	0	0	12	1	0	6	0	0	12	39.5	39.5	39.5	46.836	408	408	0	42.848	2.7	0	18.9	0	0	32.8	330630000	4271400	0	48690000	0	0	277670000	22	46.836	15029000	194160	0	2213200
TCOF1	1	15	15	15	3	3	11	4	4	12	3	3	11	4	4	12	3	3	11	4	4	12	10.6	10.6	10.6	152.1	1488	1488	0	82.422	2.6	3.2	8.9	3.8	3.8	8.5	1137200000	96309000	26970000	663110000	67060000	115890000	167890000	76	152.1	14963000	1267200	354860	8725100
SKP1	1	2	2	2	0	0	1	0	0	2	0	0	1	0	0	2	0	0	1	0	0	2	15.3	15.3	15.3	18.658	163	163	0	14.074	0	0	8	0	0	15.3	149250000	0	0	26161000	0	0	123090000	10	18.658	14925000	0	0	2616100
HSPH1	1	18	17	16	5	4	12	5	3	13	5	4	11	5	3	12	4	4	10	4	3	11	24.7	23.8	22.1	96.864	858	858	0	32.402	7.3	5.7	17	7.3	4.5	17.7	697140000	67972000	44124000	153100000	42704000	42522000	346710000	47	96.864	14833000	1446200	938820	3257400
BUD13	1	12	12	12	0	2	12	0	3	8	0	2	12	0	3	8	0	2	12	0	3	8	20	20	20	70.52	619	619	0	17.527	0	3.4	20	0	5.2	13.1	532630000	0	13124000	323440000	0	48541000	147520000	36	70.52	14795000	0	364550	8984500
SLC25A13	1	14	14	10	6	10	8	7	11	5	6	10	8	7	11	5	4	8	6	5	9	4	25.5	25.5	19.9	74.175	675	675	0	38.746	10.8	19.4	15.4	13.5	20.6	10.4	501980000	31545000	161520000	94524000	59894000	112400000	42095000	34	74.175	14764000	927780	4750600	2780100
PSMB2	1	6	6	6	1	0	1	1	1	5	1	0	1	1	1	5	1	0	1	1	1	5	37.8	37.8	37.8	22.836	201	201	0	14.722	5.5	0	4	5.5	5.5	32.3	147040000	19380000	0	0	7011600	45244000	75407000	10	22.836	14704000	1938000	0	0
UBA1	1	17	17	17	5	1	10	1	3	14	5	1	10	1	3	14	5	1	10	1	3	14	23.2	23.2	23.2	117.85	1058	1058	0	236.56	7.4	1.1	14	1.1	3.6	18.7	790650000	84281000	11453000	162800000	11837000	20477000	499800000	54	117.85	14642000	1560800	212090	3014800
AP1M2	1	11	11	11	7	6	6	5	7	5	7	6	6	5	7	5	7	6	6	5	7	5	29.1	29.1	29.1	48.108	423	423	0	33.555	20.1	16.3	16.5	13.5	18.7	14.4	336550000	53112000	60090000	58835000	44326000	66668000	53522000	23	48.108	14633000	2309200	2612600	2558000
	1	4	4	4	0	0	0	4	0	0	0	0	0	4	0	0	0	0	0	4	0	0	9.4	9.4	9.4	43.89	414	414	0	6.7716	0	0	0	9.4	0	0	204810000	0	0	0	204810000	0	0	14	43.89	14629000	0	0	0
LMNB1	1	18	17	17	3	3	5	1	3	16	3	3	5	1	3	15	3	3	5	1	3	15	33.1	31.7	31.7	66.408	586	586	0	116.82	6	5.8	10.2	2.2	6.5	29.2	511940000	3536300	28491000	72611000	7830900	0	399470000	35	66.408	14627000	101040	814020	2074600
HNRNPDL	1	5	4	4	2	3	4	3	3	5	1	2	3	2	2	4	1	2	3	2	2	4	10.7	8.8	8.8	46.437	420	420	0	8.1027	5.7	7.6	10.7	7.6	7.6	10.7	292190000	10722000	26795000	56175000	33092000	49175000	116230000	20	46.437	14610000	536090	1339700	2808700
NSA2	1	3	3	3	0	2	0	2	3	1	0	2	0	2	3	1	0	2	0	2	3	1	12.7	12.7	12.7	30.065	260	260	0	7.2028	0	8.8	0	8.8	12.7	5	158840000	0	35012000	0	38620000	65001000	20210000	11	30.065	14440000	0	3182900	0
GGCT	1	5	5	5	1	0	3	2	0	4	1	0	3	2	0	4	1	0	3	2	0	4	27.1	27.1	27.1	21.007	188	188	0	8.3557	5.9	0	16	10.6	0	22.3	187340000	0	0	41038000	22607000	0	123690000	13	21.007	14411000	0	0	3156800
HMGB2	1	4	3	3	1	0	2	1	0	4	0	0	1	0	0	3	0	0	1	0	0	3	23.4	17.7	17.7	24.033	209	209	0	4.0696	5.7	0	12	5.7	0	23.4	86405000	0	0	12635000	0	0	73769000	6	24.033	14401000	0	0	2105900
OTUB1	1	8	8	8	2	3	5	1	4	6	2	3	5	1	4	6	2	3	5	1	4	6	29.5	29.5	29.5	31.284	271	271	0	17.595	10.3	9.2	20.3	5.5	14.8	28	215130000	8812600	26781000	51773000	8829200	29204000	89732000	15	31.284	14342000	587510	1785400	3451500
SMARCA5	2	25	25	25	5	15	13	10	14	15	5	15	13	10	14	15	5	15	13	10	14	15	24.8	24.8	24.8	121.9	1052	1052;1054	0	85.688	4.9	15.8	13.4	10.1	14.5	14.6	783480000	41234000	179160000	126520000	95800000	166520000	174250000	55	121.9	14245000	749710	3257400	2300400
SARS	1	6	6	6	2	3	3	3	3	6	2	3	3	3	3	6	2	3	3	3	3	6	15.8	15.8	15.8	58.777	514	514	0	25.431	4.5	6.2	5.6	6.2	6.2	15.8	384530000	41635000	47151000	42448000	40530000	43188000	169580000	27	58.777	14242000	1542000	1746300	1572100
TFG	1	4	4	4	0	1	1	0	1	4	0	1	1	0	1	4	0	1	1	0	1	4	11.5	11.5	11.5	43.447	400	400	0	7.8693	0	2.5	2.5	0	2.2	11.5	198180000	0	17307000	33859000	0	6261200	140760000	14	43.447	14156000	0	1236200	2418500
SSRP1	1	10	10	10	2	3	7	2	3	7	2	3	7	2	3	7	2	3	7	2	3	7	15.4	15.4	15.4	81.074	709	709	0	17.01	3	4.9	10.6	3.4	4.5	11.7	424540000	32192000	42539000	81279000	21161000	44570000	202800000	30	81.074	14151000	1073100	1418000	2709300
GLO1	1	4	4	4	1	0	3	1	0	4	1	0	3	1	0	4	1	0	3	1	0	4	17.9	17.9	17.9	20.777	184	184	0	5.0221	3.8	0	14.1	3.8	0	17.9	155550000	10072000	0	37960000	8840700	0	98683000	11	20.777	14141000	915610	0	3450900
SARNP	1	5	5	5	0	0	2	0	0	4	0	0	2	0	0	4	0	0	2	0	0	4	27.1	27.1	27.1	23.671	210	210	0	9.8314	0	0	9	0	0	22.9	169310000	0	0	25835000	0	0	143470000	12	23.671	14109000	0	0	2152900
PARP1	1	24	24	24	10	7	9	5	7	18	10	7	9	5	7	18	10	7	9	5	7	18	26.8	26.8	26.8	113.08	1014	1014	0	44.09	11.8	7.7	11.4	6.7	9.2	20.5	719240000	83729000	99446000	120450000	59270000	105130000	251210000	51	113.08	14103000	1641700	1949900	2361900
44446	2	11	11	11	5	2	2	3	3	9	5	2	2	3	3	9	5	2	2	3	3	9	29.3	29.3	29.3	50.679	437	437;432	0	88.865	16.2	4.1	6.2	10.1	8.2	23.3	324190000	62272000	22724000	25987000	46226000	16896000	150080000	23	50.679	14095000	2707500	988000	1129900
PLS3	1	19	13	11	5	9	9	8	6	18	3	3	5	3	2	13	2	2	3	2	1	11	35.7	25.6	21.4	70.81	630	630	0	31.357	7.6	15.1	16.2	13.2	10.3	33.7	521480000	28481000	23090000	83786000	28264000	0	357860000	37	70.81	14094000	769770	624050	2264500
TIPRL	1	4	4	4	1	3	2	2	3	3	1	3	2	2	3	3	1	3	2	2	3	3	25	25	25	31.444	272	272	0	12.399	5.5	16.5	12.9	11	20.6	16.5	225430000	6623800	50964000	30141000	36859000	57518000	43328000	16	31.444	14090000	413990	3185200	1883800
PDHB	1	5	5	5	4	4	4	1	4	3	4	4	4	1	4	3	4	4	4	1	4	3	20.1	20.1	20.1	39.233	359	359	0	33.581	16.4	16.4	15.6	3.1	16.4	13.4	295120000	49535000	67875000	44980000	0	88170000	44556000	21	39.233	14053000	2358800	3232100	2141900
CNDP2	1	7	7	7	3	4	4	3	3	7	3	4	4	3	3	7	3	4	4	3	3	7	20.4	20.4	20.4	52.878	475	475	0	12.792	8.4	10.9	10.9	8.4	10.3	20.4	376340000	28170000	56205000	66097000	25941000	57188000	142740000	27	52.878	13938000	1043300	2081700	2448000
RAB1B	1	9	2	2	7	6	3	6	5	6	2	2	1	2	2	1	2	2	1	2	2	1	50.7	12.4	12.4	22.171	201	201	0	2.5944	37.8	33.3	14.4	33.8	29.9	35.8	208820000	38688000	52637000	17921000	31487000	45677000	22411000	15	22.171	13921000	2579200	3509100	1194700
CD9	1	2	2	2	0	0	1	0	0	2	0	0	1	0	0	2	0	0	1	0	0	2	9.6	9.6	9.6	25.416	228	228	0	29.423	0	0	4.4	0	0	9.6	83071000	0	0	12219000	0	0	70852000	6	25.416	13845000	0	0	2036500
ATAD3B	1	14	4	2	6	7	5	8	7	8	3	3	1	3	2	3	2	2	1	2	2	2	20.5	7.4	3.1	72.572	648	648	0	10.612	9	12	7.7	11.3	10.3	13.3	470480000	144640000	40945000	25314000	162470000	56516000	40595000	34	72.572	13838000	4254100	1204300	744530
HDGF	1	6	6	6	0	0	2	0	0	6	0	0	2	0	0	6	0	0	2	0	0	6	33.3	33.3	33.3	26.788	240	240	0	13.166	0	0	8.3	0	0	33.3	234740000	0	0	25216000	0	0	209530000	17	26.788	13808000	0	0	1483300
TWF2	1	6	6	5	2	4	4	4	3	3	2	4	4	4	3	3	1	3	3	3	3	3	20.3	20.3	18.3	39.548	349	349	0	32.732	7.4	16	15.5	14	10	11.5	274580000	34364000	66276000	83116000	51249000	14653000	24923000	20	39.548	13729000	1718200	3313800	4155800
RTTN	1	2	2	2	2	1	1	1	2	1	2	1	1	1	2	1	2	1	1	1	2	1	0.7	0.7	0.7	248.63	2226	2226	0.0042662	1.6307	0.7	0.3	0.3	0.3	0.7	0.3	1399900000	203560000	284710000	181920000	191750000	382150000	155780000	102	248.63	13724000	1995600	2791200	1783500
TUBG2;TUBG1	2	7	7	7	4	7	3	4	5	3	4	7	3	4	5	3	4	7	3	4	5	3	23.7	23.7	23.7	51.091	451	451;451	0	34.035	12	23.7	7.1	11.8	15.1	9.8	288000000	39932000	83849000	32696000	32683000	74520000	24320000	21	51.091	13714000	1901500	3992800	1557000
TFB2M	1	8	8	8	5	4	7	4	5	4	5	4	7	4	5	4	5	4	7	4	5	4	22.5	22.5	22.5	45.348	396	396	0	25.215	12.6	11.9	20.2	10.4	12.4	11.6	355230000	31545000	46473000	111530000	45678000	78077000	41934000	26	45.348	13663000	1213300	1787400	4289400
EPS8L2	1	12	12	12	4	3	4	6	3	7	4	3	4	6	3	7	4	3	4	6	3	7	19.6	19.6	19.6	80.62	715	715	0	38.937	7.1	5.5	6.6	8.4	4.1	10.9	505500000	46343000	25180000	39438000	172280000	46512000	175750000	37	80.62	13662000	1252500	680540	1065900
NUP205	1	29	29	29	14	22	16	14	21	13	14	22	16	14	21	13	14	22	16	14	21	13	16.3	16.3	16.3	227.92	2012	2012	0	104.17	8	12.7	8.7	7.8	12.5	7.3	1338700000	174940000	340700000	166220000	170340000	362220000	124280000	98	227.92	13660000	1785100	3476500	1696200
CAPZA2	1	10	8	8	4	5	7	3	5	4	2	3	6	1	3	3	2	3	6	1	3	3	51.7	42.3	42.3	32.949	286	286	0	79.818	20.6	29	32.5	15.7	29	19.6	177540000	26256000	21481000	69614000	9973500	30062000	20156000	13	32.949	13657000	2019700	1652400	5354900
EMD	1	5	5	5	2	1	3	1	1	4	2	1	3	1	1	4	2	1	3	1	1	4	25.2	25.2	25.2	28.994	254	254	0	25.057	7.9	6.7	16.5	3.9	6.7	21.3	163520000	14469000	14873000	19696000	4760300	11767000	97952000	12	28.994	13627000	1205800	1239400	1641400
ERP29	1	5	5	5	0	0	3	0	0	5	0	0	3	0	0	5	0	0	3	0	0	5	21.8	21.8	21.8	28.993	261	261	0	10.308	0	0	12.3	0	0	21.8	190300000	0	0	38936000	0	0	151370000	14	28.993	13593000	0	0	2781200
ANXA11	1	8	8	8	2	3	2	1	4	6	2	3	2	1	4	6	2	3	2	1	4	6	20.6	20.6	20.6	54.389	505	505	0	15.165	4.6	7.1	5.3	2.2	9.5	14.9	258260000	21193000	44837000	32041000	18836000	42049000	99301000	19	54.389	13593000	1115400	2359800	1686400
ANP32E	1	2	2	2	0	0	2	0	0	2	0	0	2	0	0	2	0	0	2	0	0	2	5.2	5.2	5.2	30.692	268	268	0	3.6903	0	0	5.2	0	0	5.2	108680000	0	0	13332000	0	0	95343000	8	30.692	13584000	0	0	1666500
MAPRE1	1	11	11	9	3	0	4	0	0	8	3	0	4	0	0	8	3	0	4	0	0	6	42.2	42.2	39.9	29.999	268	268	0	29.546	9.7	0	17.2	0	0	33.2	203720000	21786000	0	65104000	0	0	116830000	15	29.999	13581000	1452400	0	4340300
CMSS1	1	3	3	3	0	2	0	0	0	1	0	2	0	0	0	1	0	2	0	0	0	1	11.1	11.1	11.1	31.884	279	279	0.001363	1.97	0	8.6	0	0	0	2.5	149190000	0	10299000	0	0	0	138890000	11	31.884	13563000	0	936310	0
RPS27;RPS27L	2	3	3	3	1	1	2	0	1	1	1	1	2	0	1	1	1	1	2	0	1	1	39.3	39.3	39.3	9.461	84	84;84	0	4.875	9.5	15.5	29.8	0	15.5	15.5	54041000	10884000	8798000	13979000	0	9732700	10647000	4	9.461	13510000	2721100	2199500	3494800
XPO7	1	19	19	18	11	12	7	11	13	8	11	12	7	11	13	8	10	11	6	10	12	7	19.9	19.9	18.9	123.91	1087	1087	0	126.19	10.9	12.5	7.1	10.8	14.1	7.8	727820000	113730000	155770000	79248000	102170000	197810000	79088000	54	123.91	13478000	2106200	2884600	1467500
PPME1	1	7	7	7	1	5	5	2	4	3	1	5	5	2	4	3	1	5	5	2	4	3	16.3	16.3	16.3	42.315	386	386	0	10.306	2.8	13	12.4	5.7	11.1	8	228250000	12975000	62201000	53893000	20804000	36665000	41711000	17	42.315	13426000	763210	3658900	3170200
SCFD1	1	14	14	14	3	8	5	4	10	7	3	8	5	4	10	7	3	8	5	4	10	7	32.1	32.1	32.1	72.379	642	642	0	61.175	6.1	20.4	13.1	10.4	21.7	18.2	456310000	45464000	99484000	49539000	51725000	117730000	92370000	34	72.379	13421000	1337200	2926000	1457000
MATR3	1	14	14	14	3	6	5	5	1	11	3	6	5	5	1	11	3	6	5	5	1	11	20.4	20.4	20.4	94.622	847	847	0	43.646	4.7	8.9	7.7	7.8	1.1	17	494950000	24382000	76146000	69699000	28398000	14302000	282020000	37	94.622	13377000	658970	2058000	1883700
PFKM	1	8	6	6	5	5	4	4	6	4	4	4	3	3	4	3	4	4	3	3	4	3	10.9	8.6	8.6	85.182	780	780	0	9.0101	7.2	6.9	5.6	5.8	7.9	5.3	441020000	39485000	62149000	68758000	41391000	56738000	172500000	33	85.182	13364000	1196500	1883300	2083600
CMPK1	1	7	7	7	1	2	5	2	1	5	1	2	5	2	1	5	1	2	5	2	1	5	37.2	37.2	37.2	22.222	196	196	0	10.735	6.1	6.6	22.4	11.7	6.1	25.5	146840000	6927900	13211000	42108000	7015600	7924700	69653000	11	22.222	13349000	629810	1201000	3828000
IMMT	1	18	18	18	6	5	11	3	5	13	6	5	11	3	5	13	6	5	11	3	5	13	28.1	28.1	28.1	83.677	758	758	0	75.486	10.6	8.4	21.8	5.4	8.2	21.4	587250000	53930000	98656000	169810000	32662000	77124000	155060000	44	83.677	13347000	1225700	2242200	3859400
CSRP1	1	4	4	4	2	1	1	0	0	4	2	1	1	0	0	4	2	1	1	0	0	4	36.8	36.8	36.8	20.567	193	193	0	17.358	20.2	8.8	8.8	0	0	36.8	158370000	18563000	6607700	19810000	0	0	113390000	12	20.567	13198000	1546900	550640	1650800
UQCRFS1;UQCRFS1P1	2	5	5	5	1	3	3	1	2	1	1	3	3	1	2	1	1	3	3	1	2	1	17.2	17.2	17.2	29.668	274	274;283	0	52.991	5.1	11.3	11.3	3.3	8	5.1	184180000	12829000	45902000	70114000	12557000	25411000	17368000	14	29.668	13156000	916360	3278700	5008100
SAR1A;SAR1B	2	2	2	2	1	0	1	2	0	1	1	0	1	2	0	1	1	0	1	2	0	1	10.1	10.1	10.1	22.367	198	198;198	0	3.9033	6.1	0	6.1	10.1	0	6.1	131340000	21284000	0	35478000	24486000	0	50088000	10	22.367	13134000	2128400	0	3547800
SRPK2	1	12	10	10	5	7	3	7	9	3	3	6	2	6	8	2	3	6	2	6	8	2	21.9	18.9	18.9	77.526	688	688	0	27.528	7.8	12.4	5.5	12.5	16.9	5.5	380740000	33360000	100300000	11476000	84102000	143830000	7669300	29	77.526	13129000	1150300	3458800	395730
LGALS7	1	4	4	4	0	0	0	3	2	0	0	0	0	3	2	0	0	0	0	3	2	0	36.8	36.8	36.8	15.075	136	136	0	6.3301	0	0	0	27.9	14.7	0	131080000	0	0	0	86911000	44166000	0	10	15.075	13108000	0	0	0
H1F0	1	3	3	3	1	1	1	2	1	2	1	1	1	2	1	2	1	1	1	2	1	2	16.5	16.5	16.5	20.863	194	194	0	3.0341	6.7	6.7	4.6	9.8	5.2	11.9	65439000	6955200	5144800	3766000	19634000	11959000	17980000	5	20.863	13088000	1391000	1029000	753200
EIF2B1	1	6	6	6	3	3	1	2	4	3	3	3	1	2	4	3	3	3	1	2	4	3	22	22	22	33.712	305	305	0	8.4645	11.5	9.8	3	6.9	15.1	10.2	208910000	40348000	43835000	9739100	17789000	62816000	34380000	16	33.712	13057000	2521800	2739700	608690
ANXA8L2;ANXA8	2	8	8	8	1	1	3	0	1	7	1	1	3	0	1	7	1	1	3	0	1	7	30.9	30.9	30.9	36.879	327	327;327	0	27.365	4.6	4.6	10.4	0	4.6	27.5	247680000	8493700	11079000	27641000	0	9315400	191150000	19	36.879	13036000	447040	583090	1454800
GNB3	1	3	1	1	2	3	1	1	1	2	0	1	0	0	0	1	0	1	0	0	0	1	7.1	2.1	2.1	37.221	340	340	1	-2	5	7.1	2.9	2.9	2.9	5	169320000	0	104640000	0	0	0	64683000	13	37.221	13025000	0	8049000	0
KPNA1	1	7	7	3	3	4	5	2	2	6	3	4	5	2	2	6	1	1	1	1	1	2	16.9	16.9	7.4	60.221	538	538	0	50.593	6.7	9.5	11.5	4.5	4.6	15.1	258850000	39918000	62551000	43633000	28938000	41531000	42284000	20	60.221	12943000	1995900	3127500	2181600
PFN1	2	6	6	6	0	0	4	0	0	5	0	0	4	0	0	5	0	0	4	0	0	5	54.3	54.3	54.3	15.054	140	140;140	0	11.419	0	0	38.6	0	0	44.3	115970000	0	0	44716000	0	0	71251000	9	15.054	12885000	0	0	4968400
STAT3	1	14	14	14	7	7	7	3	7	5	7	7	7	3	7	5	7	7	7	3	7	5	24.8	24.8	24.8	88.067	770	770	0	63.405	13.5	12.9	14.9	6	10.4	10.5	501050000	77696000	103440000	90585000	41869000	83693000	103770000	39	88.067	12848000	1992200	2652400	2322700
CTNNA1	2	22	22	17	6	1	7	0	0	18	6	1	7	0	0	18	4	0	5	0	0	14	29.5	29.5	23.3	100.07	906	906;895	0	121.71	9.8	1.9	10.7	0	0	26.3	603760000	61449000	7108900	99567000	0	0	435640000	47	100.07	12846000	1307400	151250	2118400
HSPA4	1	19	19	17	1	1	13	0	0	18	1	1	13	0	0	18	1	1	12	0	0	16	31.4	31.4	28.6	94.33	840	840	0	290.43	1.7	1.7	20.4	0	0	30.1	636780000	9144300	9469600	170530000	0	0	447640000	50	94.33	12736000	182890	189390	3410500
DUT	1	4	4	4	1	0	4	0	0	4	1	0	4	0	0	4	1	0	4	0	0	4	17.9	17.9	17.9	26.563	252	252	0	7.0368	4	0	17.9	0	0	17.9	216190000	4221300	0	51892000	0	0	160080000	17	26.563	12717000	248310	0	3052500
SRSF6;SRSF4	2	6	6	6	0	0	5	0	0	4	0	0	5	0	0	4	0	0	5	0	0	4	18.3	18.3	18.3	39.586	344	344;494	0	11.747	0	0	14.8	0	0	14.2	190220000	0	0	116930000	0	0	73296000	15	39.586	12682000	0	0	7795200
KIF4A	4	25	25	25	22	1	1	17	2	2	22	1	1	17	2	2	22	1	1	17	2	2	25.3	25.3	25.3	139.88	1232	1232;1234;699;814	0	75.343	21.8	0.8	0.9	17.5	1.6	1.7	760140000	457070000	0	0	253750000	24796000	24521000	60	139.88	12669000	7617800	0	0
RBMX2	1	7	7	7	0	0	7	0	0	2	0	0	7	0	0	2	0	0	7	0	0	2	22.7	22.7	22.7	37.335	322	322	0	17.436	0	0	22.7	0	0	6.8	151500000	0	0	119170000	0	0	32325000	12	37.335	12625000	0	0	9931100
DIAPH1	1	22	22	22	8	11	13	8	12	13	8	11	13	8	12	13	8	11	13	8	12	13	19.6	19.6	19.6	141.35	1272	1272	0	95.009	8.2	10.1	12.3	7.5	10.8	12.5	755810000	65650000	142710000	184490000	89403000	82557000	191000000	60	141.35	12597000	1094200	2378500	3074900
HSD17B10	1	6	6	6	3	2	4	0	2	5	3	2	4	0	2	5	3	2	4	0	2	5	37.2	37.2	37.2	26.923	261	261	0	100.07	21.8	16.5	29.5	0	7.7	32.6	176250000	12785000	14626000	43453000	0	25071000	80310000	14	26.923	12589000	913240	1044700	3103800
DSC1	1	10	10	10	4	3	5	4	6	7	4	3	5	4	6	7	4	3	5	4	6	7	13.6	13.6	13.6	99.986	894	894	0	187.52	6.4	4.3	7.7	5.7	8.8	10	600180000	81244000	35135000	68697000	43412000	181660000	190030000	48	99.986	12504000	1692600	731980	1431200
ATIC	1	16	16	16	7	1	7	2	1	16	7	1	7	2	1	16	7	1	7	2	1	16	35.3	35.3	35.3	64.615	592	592	0	157.83	11.8	2.7	11.8	3.4	1.2	35.3	475060000	53858000	6100600	83608000	21748000	6462200	303280000	38	64.615	12502000	1417300	160540	2200200
ADRM1	1	4	4	4	1	2	2	2	2	3	1	2	2	2	2	3	1	2	2	2	2	3	12.5	12.5	12.5	42.153	407	407	0	36.617	3.9	6.1	7.6	6.1	6.1	8.6	137320000	10802000	21345000	26903000	16976000	27326000	33973000	11	42.153	12484000	981960	1940500	2445700
NCKAP1	1	23	23	23	10	11	7	9	14	9	10	11	7	9	14	9	10	11	7	9	14	9	22.1	22.1	22.1	128.79	1128	1128	0	62.702	10.2	10.8	6.9	10.4	15.4	10	760710000	117730000	175220000	64565000	109610000	214090000	79489000	61	128.79	12471000	1930000	2872400	1058400
PSMA1	1	6	6	6	1	2	1	0	3	5	1	2	1	0	3	5	1	2	1	0	3	5	26.2	26.2	26.2	29.555	263	263	0	28.522	3.4	7.2	3.4	0	11.4	22.4	211790000	0	4454600	10173000	0	34724000	162440000	17	29.555	12458000	0	262040	598440
ARPC4	1	3	3	3	2	1	2	2	3	1	2	1	2	2	3	1	2	1	2	2	3	1	14.9	14.9	14.9	19.667	168	168	0	2.6664	10.1	4.8	10.1	10.1	14.9	4.8	111980000	15426000	18363000	12379000	14451000	46774000	4585300	9	19.667	12442000	1714000	2040300	1375400
44448	1	11	11	11	6	6	6	7	6	9	6	6	6	7	6	9	6	6	6	7	6	9	21	21	21	65.401	586	586	0	19.336	10.9	10.8	10.6	13.8	9.6	16.4	521500000	67530000	65713000	52038000	76108000	54747000	205370000	42	65.401	12417000	1607900	1564600	1239000
API5	1	6	6	6	2	3	4	1	1	6	2	3	4	1	1	6	2	3	4	1	1	6	13.4	13.4	13.4	59.004	524	524	0	58.295	4.6	7.4	9.4	2.5	1.9	13.4	308130000	12497000	27011000	60758000	9821700	5383700	192660000	25	59.004	12325000	499880	1080400	2430300
TBRG4	1	13	13	13	7	4	7	6	5	3	7	4	7	6	5	3	7	4	7	6	5	3	25.7	25.7	25.7	70.737	631	631	0	23.006	15.4	9.5	12.2	12.8	8.4	6.7	394400000	90962000	57383000	77741000	82344000	63788000	22181000	32	70.737	12325000	2842600	1793200	2429400
PAICS	1	9	9	9	2	1	3	1	1	7	2	1	3	1	1	7	2	1	3	1	1	7	23.8	23.8	23.8	47.079	425	425	0	15.641	4.9	2.6	8	2.6	2.6	18.4	233260000	6790500	0	56163000	7935200	0	162370000	19	47.079	12277000	357390	0	2955900
FH	1	7	7	7	3	4	5	1	2	4	3	4	5	1	2	4	3	4	5	1	2	4	18.2	18.2	18.2	54.636	510	510	0	48.057	8.2	11.8	14.3	4.5	8	12.9	305590000	45005000	78214000	53896000	13751000	38286000	76441000	25	54.636	12224000	1800200	3128500	2155800
NCLN	1	9	9	9	2	4	2	4	6	3	2	4	2	4	6	3	2	4	2	4	6	3	21.3	21.3	21.3	62.974	563	563	0	23.473	6.2	11.4	5.5	9.4	14.4	7.8	305470000	34700000	45761000	25633000	57217000	103590000	38568000	25	62.974	12219000	1388000	1830400	1025300
EIF4G1	2	28	28	25	2	2	11	3	5	24	2	2	11	3	5	24	2	2	10	2	4	22	21.1	21.1	19.5	175.49	1599	1599;295	0	51.1	1.1	1.3	8.1	1.9	3.8	18	830370000	5470900	11258000	122750000	28161000	47903000	614830000	68	175.49	12211000	80455	165550	1805100
SOD2	1	3	3	3	0	0	1	0	0	3	0	0	1	0	0	3	0	0	1	0	0	3	19.4	19.4	19.4	24.75	222	222	0	23.241	0	0	6.3	0	0	19.4	134190000	0	0	18489000	0	0	115700000	11	24.75	12199000	0	0	1680800
MRPS27	1	6	6	6	3	4	6	2	5	6	3	4	6	2	5	6	3	4	6	2	5	6	16.2	16.2	16.2	47.611	414	414	0	29.568	9.2	10.6	16.2	5.6	14.3	16.2	304260000	38080000	53002000	38472000	25232000	87335000	62143000	25	47.611	12171000	1523200	2120100	1538900
AK1	1	5	5	5	0	1	2	1	2	3	0	1	2	1	2	3	0	1	2	1	2	3	28.9	28.9	28.9	21.635	194	194	0	7.4579	0	6.2	11.9	6.2	11.3	18	133490000	0	24318000	14284000	0	64869000	30018000	11	21.635	12135000	0	2210700	1298500
LYPLAL1	1	5	5	5	3	2	2	2	1	5	3	2	2	2	1	5	3	2	2	2	1	5	23.6	23.6	23.6	26.316	237	237	0	6.5601	12.2	8	8.4	8	4.2	23.6	169630000	45261000	44666000	24961000	33353000	14246000	7147800	14	26.316	12117000	3232900	3190400	1782900
LBR	1	6	6	6	4	4	5	3	3	4	4	4	5	3	3	4	4	4	5	3	3	4	12	12	12	70.702	615	615	0	55.109	9.1	8.5	10.2	7.3	7.3	7.8	254200000	32858000	69029000	57827000	29879000	40089000	24522000	21	70.702	12105000	1564700	3287100	2753700
ARF4	1	4	4	3	3	2	3	2	4	1	3	2	3	2	4	1	2	2	2	2	3	1	21.1	21.1	15	20.511	180	180	0	5.7222	15.6	11.1	17.2	9.4	21.1	5.6	132240000	31944000	0	23353000	18770000	46223000	11949000	11	20.511	12022000	2904000	0	2123000
ATP1B3	1	4	4	4	0	0	3	0	0	4	0	0	3	0	0	4	0	0	3	0	0	4	16.8	16.8	16.8	31.512	279	279	0	8.5376	0	0	12.9	0	0	16.8	144160000	0	0	37109000	0	0	107050000	12	31.512	12013000	0	0	3092400
VRK1	1	6	6	6	1	4	4	3	2	5	1	4	4	3	2	5	1	4	4	3	2	5	17.9	17.9	17.9	45.476	396	396	0	8.4765	3.5	9.6	12.6	11.9	5.6	16.2	215920000	9483500	51005000	33100000	26671000	42807000	52856000	18	45.476	11996000	526860	2833600	1838900
RAD23B	1	3	3	2	0	0	2	0	0	3	0	0	2	0	0	3	0	0	1	0	0	2	7.8	7.8	5.9	43.171	409	409	0	4.5193	0	0	5.1	0	0	7.8	155480000	0	0	34806000	0	0	120670000	13	43.171	11960000	0	0	2677400
KCNE2	1	1	1	1	0	0	1	0	1	1	0	0	1	0	1	1	0	0	1	0	1	1	10.6	10.6	10.6	14.471	123	123	0.0074166	1.4651	0	0	10.6	0	10.6	10.6	71484000	0	0	22409000	0	23046000	26029000	6	14.471	11914000	0	0	3734900
KIF5B	3	22	22	22	8	9	13	7	5	18	8	9	13	7	5	18	8	9	13	7	5	18	30.2	30.2	30.2	109.68	963	963;957;1032	0	100.61	9.7	11.4	16.3	8.8	6.7	25.4	713770000	66553000	73088000	152370000	56181000	47874000	317700000	60	109.68	11896000	1109200	1218100	2539500
LAMP1	1	3	3	3	1	1	2	1	1	2	1	1	2	1	1	2	1	1	2	1	1	2	6.5	6.5	6.5	44.882	417	417	0	4.0139	2.6	2.6	4.8	2.6	2.6	3.8	225830000	10304000	4386200	58221000	11605000	33424000	107890000	19	44.882	11886000	542340	230850	3064300
VCP	1	16	16	16	4	0	10	2	0	13	4	0	10	2	0	13	4	0	10	2	0	13	28.4	28.4	28.4	89.321	806	806	0	39.36	6.1	0	16.7	2.4	0	24.1	534650000	27310000	0	138930000	12658000	0	355750000	45	89.321	11881000	606890	0	3087400
UMPS	1	5	5	5	3	4	4	2	4	4	3	4	4	2	4	4	3	4	4	2	4	4	12.9	12.9	12.9	52.221	480	480	0	13.774	9	10.6	10.4	4.6	10.4	10.6	308880000	56563000	72545000	52279000	27214000	62725000	37553000	26	52.221	11880000	2175500	2790200	2010700
NSUN2	1	14	14	14	7	7	6	7	11	5	7	7	6	7	11	5	7	7	6	7	11	5	23.2	23.2	23.2	86.47	767	767	0	47.441	13.3	12.4	8.7	9	18.9	6.5	520910000	79443000	92843000	80209000	54714000	136310000	77392000	44	86.47	11839000	1805500	2110100	1822900
SQRDL	1	9	9	9	4	9	3	3	5	3	4	9	3	3	5	3	4	9	3	3	5	3	25.1	25.1	25.1	49.96	450	450	0	40.12	11.6	25.1	8.7	8.4	12.7	9.8	378600000	45587000	108360000	34490000	33345000	121080000	35732000	32	49.96	11831000	1424600	3386400	1077800
SRSF2;SRSF8	2	4	4	4	0	0	2	0	0	4	0	0	2	0	0	4	0	0	2	0	0	4	21.7	21.7	21.7	25.476	221	221;282	0	6.5074	0	0	10.4	0	0	21.7	106440000	0	0	20463000	0	0	85981000	9	25.476	11827000	0	0	2273700
BLMH	1	7	7	7	3	1	4	3	5	4	3	1	4	3	5	4	3	1	4	3	5	4	16.5	16.5	16.5	52.562	455	455	0	10.004	7.7	2.4	10.3	7.7	12.1	12.1	307100000	50643000	7777700	50377000	61823000	69015000	67465000	26	52.562	11812000	1947800	299140	1937600
NUMA1	1	44	44	44	14	18	19	24	20	30	14	18	19	24	20	30	14	18	19	24	20	30	25.2	25.2	25.2	238.26	2115	2115	0	221.29	8.7	10.2	10.8	13.1	11.2	17.9	1384100000	128550000	205460000	208990000	212350000	213790000	414980000	118	238.26	11730000	1089400	1741200	1771100
YWHAH	1	7	4	4	3	2	6	3	1	5	2	0	3	2	0	3	2	0	3	2	0	3	32.5	22.4	22.4	28.218	246	246	0	28.33	14.6	6.9	24.8	13.8	4.1	25.6	186940000	16118000	0	66394000	9932300	0	94491000	16	28.218	11683000	1007400	0	4149600
PRDX4	1	8	5	5	1	1	4	1	1	6	0	0	2	0	0	4	0	0	2	0	0	4	31.4	24.4	24.4	30.54	271	271	0	6.5263	3	3	14	2.6	3	23.6	186720000	0	0	40148000	0	0	146580000	16	30.54	11670000	0	0	2509200
PKP1	1	12	12	12	3	2	3	11	4	3	3	2	3	11	4	3	3	2	3	11	4	3	18.5	18.5	18.5	82.86	747	747	0	95.557	4	2.9	5	17.4	6.2	4.6	536250000	17359000	6795000	39995000	158980000	279190000	33925000	46	82.86	11658000	377360	147720	869460
IGF2BP2	1	8	8	8	4	7	3	4	5	4	4	7	3	4	5	4	4	7	3	4	5	4	17	17	17	66.121	599	599	0	23.942	8.3	14.9	6.2	8.2	10.5	8.8	326160000	37225000	87154000	23231000	56356000	72901000	49291000	28	66.121	11648000	1329500	3112600	829660
TAF3	1	11	11	11	0	1	9	0	1	6	0	1	9	0	1	6	0	1	9	0	1	6	13.6	13.6	13.6	103.58	929	929	0	17.02	0	1.4	12.1	0	1.7	7.6	383250000	0	14242000	269590000	0	15189000	84229000	33	103.58	11614000	0	431570	8169500
S100A10	1	1	1	1	0	0	1	0	0	1	0	0	1	0	0	1	0	0	1	0	0	1	17.5	17.5	17.5	11.203	97	97	0	2.2592	0	0	17.5	0	0	17.5	46446000	0	0	23799000	0	0	22647000	4	11.203	11611000	0	0	5949700
FRG1	1	7	7	7	4	3	5	1	2	1	4	3	5	1	2	1	4	3	5	1	2	1	34.1	34.1	34.1	29.172	258	258	0	12.891	17.1	12.8	26.4	5	9.3	5	150810000	28937000	9973500	68346000	9262700	21163000	13128000	13	29.172	11601000	2225900	767190	5257400
GSDMA	1	10	10	10	4	0	4	3	7	5	4	0	4	3	7	5	4	0	4	3	7	5	19.1	19.1	19.1	49.364	445	445	0	13.998	6.7	0	8.5	6.3	15.7	10.3	277320000	26749000	0	35515000	25205000	126060000	63794000	24	49.364	11555000	1114500	0	1479800
GNAI2;GNAI1	6	6	2	2	4	4	3	4	6	4	2	2	1	1	2	2	2	2	1	1	2	2	18.6	7.3	7.3	40.45	355	355;354;350;354;354;354	0	8.0443	13.8	13.8	9.6	12.1	18.6	13	195970000	38864000	47846000	13327000	9206200	52346000	34380000	17	40.45	11528000	2286100	2814500	783950
CAV2	1	3	3	3	1	1	2	0	0	3	1	1	2	0	0	3	1	1	2	0	0	3	28.4	28.4	28.4	18.291	162	162	0	5.3945	11.1	7.4	18.5	0	0	28.4	91998000	0	6480000	18719000	0	0	66799000	8	18.291	11500000	0	810000	2339900
DNAJB6;DNAJB3	5	4	4	4	1	3	2	3	3	2	1	3	2	3	3	2	1	3	2	3	3	2	14.4	14.4	14.4	36.087	326	326;145;232;309;324	0	4.602	3.1	9.8	7.1	9.8	10.4	7.1	149460000	0	4970400	32814000	43071000	27514000	41088000	13	36.087	11497000	0	382330	2524100
NDUFA9	1	9	9	9	6	3	5	4	6	4	6	3	5	4	6	4	6	3	5	4	6	4	29.2	29.2	29.2	42.509	377	377	0	20.022	20.7	8.8	17.8	13.3	19.4	15.1	310220000	66707000	36157000	47516000	29287000	89746000	40806000	27	42.509	11490000	2470600	1339100	1759800
PGD	1	10	10	10	2	2	6	2	2	8	2	2	6	2	2	8	2	2	6	2	2	8	32.5	32.5	32.5	53.139	483	483	0	38.532	5.8	6.2	21.1	6.2	5.4	26.3	275340000	20043000	22869000	81957000	0	24238000	126230000	24	53.139	11473000	835120	952890	3414900
ACSL4	1	11	9	9	5	5	2	5	7	3	4	4	1	4	5	2	4	4	1	4	5	2	19	14.9	14.9	79.187	711	711	0	13.604	10.4	9	3.7	7.6	11.8	4.8	399500000	73117000	101700000	18647000	71281000	111520000	23246000	35	79.187	11414000	2089100	2905600	532780
TPD52	1	7	7	7	0	0	2	0	0	6	0	0	2	0	0	6	0	0	2	0	0	6	40.2	40.2	40.2	24.327	224	224	0	28.671	0	0	11.2	0	0	35.3	102440000	0	0	9014800	0	0	93429000	9	24.327	11383000	0	0	1001600
EHD1	1	14	12	7	6	5	5	3	7	8	5	3	3	2	6	6	3	2	0	0	3	4	33.3	29.6	18.5	60.626	534	534	0	21.25	15.9	9.9	10.9	5.8	16.5	18.5	327930000	123870000	35623000	20664000	11641000	84360000	51771000	29	60.626	11308000	4271500	1228400	712540
ALPP;ALPPL2	3	11	11	11	0	0	8	2	0	8	0	0	8	2	0	8	0	0	8	2	0	8	30.1	30.1	30.1	57.953	535	535;532;528	0	35.868	0	0	22.2	4.1	0	23	316570000	0	0	76762000	14527000	0	225280000	28	57.953	11306000	0	0	2741500
RPS13	1	4	4	4	2	2	1	2	1	3	2	2	1	2	1	3	2	2	1	2	1	3	29.1	29.1	29.1	17.222	151	151	0	4.7476	14.6	17.9	6.6	16.6	9.9	22.5	101740000	25960000	9035500	12287000	20463000	9638700	24360000	9	17.222	11305000	2884400	1003900	1365200
AK4	1	5	5	5	2	1	3	0	2	5	2	1	3	0	2	5	2	1	3	0	2	5	28.3	28.3	28.3	25.268	223	223	0	8.3285	12.6	7.6	17.5	0	13.5	28.3	169550000	11476000	12524000	28093000	0	36628000	80833000	15	25.268	11304000	765100	834910	1872900
NOC3L	1	8	8	8	3	5	2	4	2	2	3	5	2	4	2	2	3	5	2	4	2	2	13.1	13.1	13.1	92.547	800	800	0	13.465	5	8.8	4	7.1	3.9	3.9	382900000	60711000	114600000	34606000	61668000	64877000	46436000	34	92.547	11262000	1785600	3370700	1017800
RPS24	1	3	3	3	2	1	1	3	0	2	2	1	1	3	0	2	2	1	1	3	0	2	29.3	29.3	29.3	15.423	133	133	0	3.9226	20.3	9	9	29.3	0	20.3	67309000	21566000	4742100	8026100	16877000	0	16097000	6	15.423	11218000	3594300	790340	1337700
COPB2	1	18	18	18	2	7	11	7	8	11	2	7	11	7	8	11	2	7	11	7	8	11	25.7	25.7	25.7	102.49	906	906	0	122.21	3.2	9.1	15.9	8.7	10.7	16.2	538440000	17942000	72127000	134920000	57430000	89900000	166120000	48	102.49	11217000	373800	1502600	2810900
MT-CO2	1	4	4	4	0	0	1	0	1	4	0	0	1	0	1	4	0	0	1	0	1	4	20.3	20.3	20.3	25.565	227	227	0	6.1466	0	0	7	0	4.4	20.3	89674000	0	0	4636900	0	12500000	72537000	8	25.565	11209000	0	0	579610
CNN2	2	3	3	3	0	1	1	2	2	2	0	1	1	2	2	2	0	1	1	2	2	2	11.3	11.3	11.3	33.697	309	309;329	0	6.7091	0	3.6	5.2	8.7	8.7	7.8	145010000	0	17631000	36427000	28187000	32688000	30081000	13	33.697	11155000	0	1356200	2802100
HLA-A;HLA-H	6	7	7	7	2	0	4	0	3	5	2	0	4	0	3	5	2	0	4	0	3	5	24.4	24.4	24.4	40.84	365	365;362;362;366;338;358	0	22.632	8.2	0	14.2	0	9.9	17.3	233690000	15679000	0	77280000	0	37424000	103310000	21	40.84	11128000	746640	0	3680000
PDAP1	1	4	4	4	0	0	3	0	0	4	0	0	3	0	0	4	0	0	3	0	0	4	33.1	33.1	33.1	20.63	181	181	0	7.791	0	0	27.1	0	0	33.1	77860000	0	0	13489000	0	0	64371000	7	20.63	11123000	0	0	1927000
IDH3B	1	8	8	8	4	4	1	3	5	2	4	4	1	3	5	2	4	4	1	3	5	2	21.8	21.8	21.8	42.183	385	385	0	13.734	11.9	11.9	4.2	11.4	15.6	6.8	233030000	27686000	93187000	10335000	28951000	59626000	13245000	21	42.183	11097000	1318400	4437500	492140
TRMT10C	1	9	9	9	4	3	4	2	5	5	4	3	4	2	5	5	4	3	4	2	5	5	24.1	24.1	24.1	47.346	403	403	0	87.657	11.2	8.7	8.7	5	13.9	13.4	288470000	30366000	64626000	59295000	23481000	49401000	61305000	26	47.346	11095000	1167900	2485600	2280600
SOD1	1	2	2	2	0	0	2	0	0	2	0	0	2	0	0	2	0	0	2	0	0	2	16.9	16.9	16.9	15.936	154	154	0	5.3056	0	0	16.9	0	0	16.9	88656000	0	0	27993000	0	0	60663000	8	15.936	11082000	0	0	3499100
CALB2	2	7	7	7	0	0	2	0	0	7	0	0	2	0	0	7	0	0	2	0	0	7	28.4	28.4	28.4	31.54	271	271;261	0	14.584	0	0	8.1	0	0	28.4	199400000	0	0	21591000	0	0	177810000	18	31.54	11078000	0	0	1199500
PEBP1	1	5	5	5	0	0	0	0	0	5	0	0	0	0	0	5	0	0	0	0	0	5	37.4	37.4	37.4	21.057	187	187	0	11.072	0	0	0	0	0	37.4	110630000	0	0	0	0	0	110630000	10	21.057	11063000	0	0	0
RFC3	1	8	8	8	1	4	6	3	4	3	1	4	6	3	4	3	1	4	6	3	4	3	27	27	27	40.556	356	356	0	63.554	3.9	15.4	19.4	11	14	10.7	232120000	9045200	53291000	54250000	37268000	45089000	33178000	21	40.556	11053000	430720	2537600	2583300
PTGES3	1	5	5	5	0	0	0	0	0	5	0	0	0	0	0	5	0	0	0	0	0	5	37.5	37.5	37.5	18.697	160	160	0	5.2116	0	0	0	0	0	37.5	99460000	0	0	0	0	0	99460000	9	18.697	11051000	0	0	0
CPNE3	7	9	9	8	2	3	4	3	0	7	2	3	4	3	0	7	1	2	3	2	0	6	17.1	17.1	15.5	60.13	537	537;553;557;557;564;593;633	0	12.479	4.7	6.3	8.4	5.4	0	13.8	264950000	30137000	24371000	48753000	20596000	0	141100000	24	60.13	11040000	1255700	1015500	2031400
EIF4E	1	4	4	4	2	1	1	1	3	2	2	1	1	1	3	2	2	1	1	1	3	2	18.4	18.4	18.4	25.097	217	217	0	5.3951	10.1	6.5	3.2	3.7	14.7	9.7	120920000	17298000	19957000	4822500	11075000	28246000	39519000	11	25.097	10992000	1572500	1814300	438410
HSPA2	1	14	2	2	8	10	11	12	9	12	0	1	1	2	1	1	0	1	1	2	1	1	20.8	5.3	5.3	70.02	639	639	0	2.603	12.8	16.1	16.7	19.6	15	18.8	384560000	0	50069000	20713000	74425000	52871000	186490000	35	70.02	10988000	0	1430500	591790
EPB41L2	2	16	16	15	6	8	8	6	10	11	6	8	8	6	10	11	6	8	8	5	9	11	20.5	20.5	19.3	112.59	1005	1005;1087	0	36.667	8.4	11.3	9.4	8.5	13.1	13.1	601370000	68241000	133260000	77067000	51980000	143380000	127450000	55	112.59	10934000	1240700	2422900	1401200
FUBP1	1	17	14	13	0	0	5	0	1	16	0	0	4	0	1	13	0	0	3	0	0	13	25.9	23.4	22	67.56	644	644	0	47.936	0	0	7.3	0	1.4	24.5	326620000	0	0	32697000	0	4344700	289580000	30	67.56	10887000	0	0	1089900
HK1	2	19	19	16	7	8	8	7	7	11	7	8	8	7	7	11	6	7	6	6	5	10	20.5	20.5	17.7	102.48	917	917;917	0	30.483	8.2	8.8	9.7	8.2	8.1	12.3	520240000	52430000	78915000	71152000	65747000	56274000	195730000	48	102.48	10838000	1092300	1644100	1482300
CS	1	6	6	6	1	1	2	1	1	4	1	1	2	1	1	4	1	1	2	1	1	4	14.8	14.8	14.8	51.712	466	466	0	51.982	2.4	2.4	4.5	2.4	2.4	10.3	204880000	6118200	18435000	51933000	5715000	12819000	109860000	19	51.712	10783000	322010	970260	2733300
NEDD8	1	2	2	2	0	2	1	1	2	1	0	2	1	1	2	1	0	2	1	1	2	1	34.6	34.6	34.6	9.0714	81	81	0	6.1831	0	34.6	17.3	17.3	34.6	17.3	32162000	0	8034300	4161600	7159700	6896100	5910100	3	9.0714	10721000	0	2678100	1387200
RTCB	1	9	9	9	2	3	4	2	2	8	2	3	4	2	2	8	2	3	4	2	2	8	23.2	23.2	23.2	55.21	505	505	0	15.59	4.8	8.7	12.1	4.4	6.9	21	257220000	7979600	22791000	56166000	24493000	14730000	131060000	24	55.21	10718000	332480	949620	2340200
MSN	1	20	12	12	5	3	8	6	3	19	2	1	5	4	1	11	2	1	5	4	1	11	28.1	16.6	16.6	67.819	577	577	0	29.685	6.8	4.9	11.6	9.9	4.9	28.1	352350000	15608000	20527000	68102000	30862000	0	217260000	33	67.819	10677000	472960	622040	2063700
FTO	1	2	2	2	1	1	1	1	1	2	1	1	1	1	1	2	1	1	1	1	1	2	3.4	3.4	3.4	58.281	505	505	0.0094147	1.4342	1.6	1.6	1.6	1.6	1.6	3.4	308890000	69557000	37347000	62975000	68178000	12277000	58562000	29	58.281	10652000	2398500	1287800	2171500
DIS3	1	16	16	16	1	9	8	8	6	8	1	9	8	8	6	8	1	9	8	8	6	8	18.8	18.8	18.8	109	958	958	0	53.739	1.4	9.6	9.1	10.5	5.7	8.9	509500000	13323000	100430000	82131000	129090000	109120000	75403000	48	109	10615000	277570	2092400	1711100
TRIM25	1	9	9	9	6	3	4	3	5	4	6	3	4	3	5	4	6	3	4	3	5	4	16.8	16.8	16.8	70.973	630	630	0	16.595	11.9	5.2	7.8	5.6	8.6	8.1	327850000	55959000	66325000	43003000	30744000	73177000	58646000	31	70.973	10576000	1805100	2139500	1387200
PPIB	1	3	3	3	1	1	3	1	0	2	1	1	3	1	0	2	1	1	3	1	0	2	16.2	16.2	16.2	23.742	216	216	0	4.6635	6	5.1	16.2	6	0	11.1	126410000	13398000	8837000	44319000	16973000	0	42880000	12	23.742	10534000	1116500	736420	3693300
DLST	1	6	6	6	1	2	3	1	0	5	1	2	3	1	0	5	1	2	3	1	0	5	12.1	12.1	12.1	48.755	453	453	0	7.574	1.8	4.2	6	1.8	0	10.4	242060000	33442000	22719000	58532000	23754000	0	103610000	23	48.755	10524000	1454000	987760	2544900
SPCS3	1	1	1	1	0	1	1	1	1	0	0	1	1	1	1	0	0	1	1	1	1	0	5	5	5	20.313	180	180	0.0013618	1.9623	0	5	5	5	5	0	73129000	0	17077000	10490000	15234000	30329000	0	7	20.313	10447000	0	2439500	1498500
PSMD4	1	7	7	6	0	1	2	0	0	6	0	1	2	0	0	6	0	1	2	0	0	5	22	22	19.1	40.736	377	377	0	16.065	0	2.7	10.3	0	0	19.4	146210000	0	0	31735000	0	0	114480000	14	40.736	10444000	0	0	2266800
MRPS2	1	5	5	5	1	2	2	3	3	4	1	2	2	3	3	4	1	2	2	3	3	4	15.2	15.2	15.2	33.249	296	296	0	6.0148	2.7	5.4	6.4	9.8	9.1	11.8	187530000	0	50537000	3626000	15208000	77148000	41009000	18	33.249	10418000	0	2807600	201440
TFRC	1	18	18	18	2	3	9	1	0	16	2	3	9	1	0	16	2	3	9	1	0	16	25.3	25.3	25.3	84.87	760	760	0	43.19	2.5	4.2	13.8	1.2	0	22.6	404980000	5580900	9502400	98292000	4178700	0	287430000	39	84.87	10384000	143100	243650	2520300
TUBB6	1	21	9	9	12	13	11	15	16	13	2	3	2	5	5	3	2	3	2	5	5	3	63	36.8	36.8	49.857	446	446	0	64.5	27.8	32.1	23.3	40.1	43	30.5	207030000	16384000	30332000	6764600	48610000	62284000	42657000	20	49.857	10352000	819220	1516600	338230
YIF1B	1	1	1	1	1	1	1	1	1	1	1	1	1	1	1	1	1	1	1	1	1	1	4.1	4.1	4.1	34.435	314	314	0.00046751	2.1252	4.1	4.1	4.1	4.1	4.1	4.1	82535000	11584000	15493000	12929000	8410400	22823000	11296000	8	34.435	10317000	1448000	1936600	1616100
KPNA2	1	6	6	6	2	2	4	3	1	5	2	2	4	3	1	5	2	2	4	3	1	5	13.8	13.8	13.8	57.861	529	529	0	15.399	4.2	4.2	9.1	6.2	2.8	11	204590000	27506000	18688000	46435000	28136000	14267000	69558000	20	57.861	10229000	1375300	934390	2321700
DNM2	3	13	13	13	5	8	6	6	11	6	5	8	6	6	11	6	5	8	6	6	11	6	16.9	16.9	16.9	98.063	870	870;869;864	0	22.06	6	9.1	8.9	7.7	14.4	8.7	490810000	43604000	126300000	54091000	49558000	166290000	50968000	48	98.063	10225000	908410	2631200	1126900
AP1B1	1	11	11	5	5	3	6	3	5	5	5	3	6	3	5	5	0	0	2	1	2	2	13.6	13.6	5.9	104.64	949	949	0	53.744	6.5	3.9	7.5	3.5	6.2	6.4	448910000	84453000	68507000	85348000	54501000	58077000	98020000	44	104.64	10202000	1919400	1557000	1939700
YTHDF1;YTHDF3	2	5	5	3	2	4	3	2	4	3	2	4	3	2	4	3	2	2	2	1	3	2	9.7	9.7	6.4	60.873	559	559;585	0	9.0174	4.8	8.1	6.4	4.1	8.1	6.4	203730000	16554000	36797000	40710000	16811000	58638000	34221000	20	60.873	10187000	827680	1839800	2035500
HDLBP	1	18	18	18	7	12	12	7	9	13	7	12	12	7	9	13	7	12	12	7	9	13	17.1	17.1	17.1	141.45	1268	1268	0	34.066	7.3	11.9	12	6.7	9	12.2	672200000	53209000	146120000	149200000	64968000	102130000	156580000	66	141.45	10185000	806190	2213900	2260600
FIP1L1	1	8	8	8	3	2	5	3	1	7	3	2	5	3	1	7	3	2	5	3	1	7	18.2	18.2	18.2	66.526	594	594	0	102.87	6.2	4	14.6	6.9	2.2	17	242220000	28536000	8871400	76637000	17796000	12142000	98239000	24	66.526	10093000	1189000	369640	3193200
TIMM50	1	7	7	7	2	2	3	3	4	2	2	2	3	3	4	2	2	2	3	3	4	2	26.1	26.1	26.1	39.646	353	353	0	27.158	7.9	5.4	12.5	11	16.1	7.1	141040000	9230500	20052000	19967000	20137000	54501000	17155000	14	39.646	10074000	659320	1432300	1426200
PKP3	1	19	19	19	6	8	8	8	8	9	6	8	8	8	8	9	6	8	8	8	8	9	28.5	28.5	28.5	87.081	797	797	0	114.34	9.2	12.3	11.8	11.8	13	14.2	460550000	64691000	96603000	61008000	71881000	81990000	84373000	46	87.081	10012000	1406300	2100100	1326300
SLC25A10	1	6	6	6	2	5	1	3	2	3	2	5	1	3	2	3	2	5	1	3	2	3	21.6	21.6	21.6	31.282	287	287	0	8.9396	6.6	18.8	3.5	9.1	6.3	10.1	150020000	18034000	54977000	5833500	25897000	24500000	20777000	15	31.282	10001000	1202200	3665100	388900
RAB10	1	4	3	3	2	3	3	3	3	3	1	2	2	2	2	2	1	2	2	2	2	2	22	16.5	16.5	22.541	200	200	0	12.109	10.5	17	17	17	17	17	129910000	6719400	25879000	20375000	36516000	25422000	14997000	13	22.541	9993000	516880	1990700	1567300
RRAS2;RRAS	2	4	4	4	2	3	3	1	2	1	2	3	3	1	2	1	2	3	3	1	2	1	25	25	25	23.399	204	204;218	0	6.2446	13.7	17.2	19.6	5.4	11.3	5.9	149590000	25491000	27675000	27402000	17952000	38685000	12387000	15	23.399	9972800	1699400	1845000	1826800
IGHG2	1	8	4	3	1	2	2	3	8	1	0	0	0	1	4	0	0	0	0	0	3	0	29.1	16.9	12.6	35.9	326	326	0	9.43	2.1	5.8	5.8	10.1	29.1	2.1	129540000	0	0	0	9814200	119730000	0	13	35.9	9965000	0	0	0
RER1	1	2	2	2	1	1	2	1	2	1	1	1	2	1	2	1	1	1	2	1	2	1	9.7	9.7	9.7	22.958	196	196	0	5.7375	6.6	6.6	9.7	9.7	9.7	6.6	79060000	3857100	7333800	7652600	28764000	24147000	7305400	8	22.958	9882500	482140	916720	956570
TBL2	1	5	5	5	2	2	3	3	3	3	2	2	3	3	3	3	2	2	3	3	3	3	15.4	15.4	15.4	49.797	447	447	0	12.626	5.4	5.4	7.4	7.4	10.1	10.3	256390000	18569000	41942000	43195000	34131000	42692000	75859000	26	49.797	9861100	714190	1613200	1661400
SNRPA	1	1	1	1	1	1	1	1	1	1	1	1	1	1	1	1	1	1	1	1	1	1	6.7	6.7	6.7	31.279	282	282	0	19.309	6.7	6.7	6.7	6.7	6.7	6.7	118220000	20797000	21729000	19987000	0	14243000	41468000	12	31.279	9852000	1733100	1810700	1665600
KIAA0020	1	11	11	11	6	3	1	7	6	4	6	3	1	7	6	4	6	3	1	7	6	4	20.2	20.2	20.2	73.584	648	648	0	38.815	10.5	5.1	1.4	12.5	11.6	8.6	334720000	78558000	50855000	5991400	86017000	64001000	49300000	34	73.584	9844800	2310500	1495700	176220
ANKRD2	1	9	9	9	1	1	3	0	0	7	1	1	3	0	0	7	1	1	3	0	0	7	34.4	34.4	34.4	39.859	360	360	0	30.537	4.2	3.1	9.2	0	0	28.3	204180000	1761300	4592900	56418000	0	0	141410000	21	39.859	9722800	83871	218710	2686600
PSME2	1	6	6	6	0	2	2	0	0	5	0	2	2	0	0	5	0	2	2	0	0	5	24.7	24.7	24.7	27.401	239	239	0	10.013	0	10.9	12.6	0	0	18	135490000	0	9638800	23208000	0	0	102640000	14	27.401	9677500	0	688490	1657700
NUP160	1	18	18	18	12	13	8	8	11	9	12	13	8	8	11	9	12	13	8	8	11	9	13.9	13.9	13.9	162.12	1436	1436	0	38.108	10.2	10.3	6.8	7.2	8	7.4	580470000	123150000	170990000	65538000	40012000	103030000	77751000	60	162.12	9674500	2052400	2849900	1092300
ARL1	1	1	1	1	0	0	1	0	1	0	0	0	1	0	1	0	0	0	1	0	1	0	8.8	8.8	8.8	20.417	181	181	0.0046531	1.5926	0	0	8.8	0	8.8	0	86886000	0	0	60282000	0	26604000	0	9	20.417	9654000	0	0	6698000
YARS2	1	8	8	8	4	5	1	4	5	5	4	5	1	4	5	5	4	5	1	4	5	5	23.7	23.7	23.7	53.198	477	477	0	128.88	11.9	14	3.1	12.6	16.8	15.5	250650000	29271000	72124000	9127100	23124000	84659000	32342000	26	53.198	9640300	1125800	2774000	351040
CRNKL1	1	13	13	13	4	5	13	2	2	10	4	5	13	2	2	10	4	5	13	2	2	10	15.3	15.3	15.3	100.45	848	848	0	31.211	5.4	7.3	15.3	2.9	2.4	13.3	479590000	26603000	46899000	204920000	27938000	13115000	160120000	50	100.45	9591700	532060	937990	4098300
IPO5	1	17	17	16	3	3	5	3	1	16	3	3	5	3	1	16	3	3	5	3	1	15	19.6	19.6	18.5	123.63	1097	1097	0	75.739	2.8	3	5.7	3	0.8	18.8	536740000	26981000	21635000	63405000	28549000	11144000	385030000	56	123.63	9584700	481800	386340	1132200
CDC5L	1	15	15	15	1	2	9	0	0	11	1	2	9	0	0	11	1	2	9	0	0	11	27.8	27.8	27.8	92.25	802	802	0	32.107	1.5	2.4	16.8	0	0	20.7	363670000	0	10775000	171560000	0	0	181340000	38	92.25	9570300	0	283550	4514800
SRPRB	1	5	5	5	1	1	2	1	2	5	1	1	2	1	2	5	1	1	2	1	2	5	25.8	25.8	25.8	29.702	271	271	0	97.7	7	7	11.8	7	11.8	25.8	152720000	13785000	13786000	36347000	0	25022000	63779000	16	29.702	9544900	861570	861640	2271700
RALA	1	3	3	2	1	1	3	0	0	2	1	1	3	0	0	2	1	1	2	0	0	2	17.5	17.5	14.1	23.567	206	206	0	4.6268	7.3	6.8	17.5	0	0	14.1	85373000	10283000	11870000	30423000	0	0	32798000	9	23.567	9485900	1142500	1318800	3380300
GSPT1	1	3	3	2	0	1	2	1	1	2	0	1	2	1	1	2	0	0	1	0	0	1	7	7	4.8	55.755	499	499	0	3.8413	0	2.2	4.6	2.2	2.2	4.6	246470000	0	46307000	59511000	30541000	26141000	83971000	26	55.755	9479600	0	1781100	2288900
THEM6	1	3	3	3	1	2	1	1	3	0	1	2	1	1	3	0	1	2	1	1	3	0	15.4	15.4	15.4	23.865	208	208	0	4.0597	3.8	11.5	3.8	3.8	15.4	0	131640000	27789000	15350000	4435400	21639000	62432000	0	14	23.865	9403200	1984900	1096400	316810
BLVRA	1	7	7	7	3	3	2	1	3	3	3	3	2	1	3	3	3	3	2	1	3	3	29.7	29.7	29.7	33.428	296	296	0	11.631	14.2	12.8	7.8	4.7	13.9	13.5	150320000	25741000	24565000	0	8262600	57145000	34606000	16	33.428	9395000	1608800	1535300	0
NIFK	1	6	6	6	4	3	2	2	2	2	4	3	2	2	2	2	4	3	2	2	2	2	19.8	19.8	19.8	34.222	293	293	0	9.22	14.7	10.6	9.2	8.2	7.8	8.2	140380000	40436000	19150000	16086000	12934000	24135000	27637000	15	34.222	9358600	2695700	1276700	1072400
PIGU	1	2	2	2	1	2	2	1	0	1	1	2	2	1	0	1	1	2	2	1	0	1	4.8	4.8	4.8	50.051	435	435	0	3.2972	2.5	4.8	4.8	2.5	0	2.5	93581000	12800000	30751000	25788000	14271000	0	9970800	10	50.051	9358100	1280000	3075100	2578800
TJP2	1	24	24	23	7	8	9	10	5	15	7	8	9	10	5	15	7	8	9	10	5	14	21.5	21.5	20.8	133.96	1190	1190	0	52.853	6	7.4	8.4	8.7	4.3	14.5	608280000	87720000	66684000	92596000	119110000	41391000	200780000	65	133.96	9358100	1349500	1025900	1424500
SHMT2	1	8	8	7	1	1	5	2	1	7	1	1	5	2	1	7	1	1	4	2	1	7	20.2	20.2	17.5	55.992	504	504	0	12.442	2.2	2.2	11.9	4.4	2.2	17.5	270480000	5602800	0	51441000	4750900	7082800	201610000	29	55.992	9327000	193200	0	1773800
MCM5	1	13	13	13	5	2	9	5	3	9	5	2	9	5	3	9	5	2	9	5	3	9	20	20	20	82.285	734	734	0	20.125	10.2	3.5	13.2	9.7	5.6	12.9	389720000	49602000	40109000	128030000	31792000	33000000	107190000	42	82.285	9279100	1181000	954970	3048400
PRPF6	1	21	21	21	6	8	9	5	9	11	6	8	9	5	9	11	6	8	9	5	9	11	24	24	24	106.92	941	941	0	36.607	6.6	9.2	10.2	5	10.1	12	517250000	48195000	106400000	83180000	46869000	128380000	104230000	56	106.92	9236600	860630	1899900	1485400
RAB35	1	4	4	4	2	3	3	3	2	2	2	3	3	3	2	2	2	3	3	3	2	2	21.4	21.4	21.4	23.025	201	201	0	7.9195	9.5	17.4	17.4	17.4	12.9	12.9	110640000	19706000	14222000	19926000	28067000	11146000	17578000	12	23.025	9220300	1642100	1185100	1660500
EIF5A;EIF5A2;EIF5AL1	3	2	2	2	2	0	1	1	1	1	2	0	1	1	1	1	2	0	1	1	1	1	15.6	15.6	15.6	16.832	154	154;153;154	0	3.2341	15.6	0	7.8	7.8	7.8	7.8	73688000	9854600	0	13585000	7396200	0	42851000	8	16.832	9210900	1231800	0	1698200
KRT6B	1	53	2	2	30	29	35	50	43	33	1	0	1	2	2	0	1	0	1	2	2	0	67	1.8	1.8	60.066	564	564	0	3.7926	46.5	40.8	55.5	64.4	60.5	55	275340000	0	0	0	76459000	198890000	0	30	60.066	9178200	0	0	0
ACOT9	1	10	10	10	2	6	3	5	6	5	2	6	3	5	6	5	2	6	3	5	6	5	25.7	25.7	25.7	49.901	439	439	0	30.472	4.3	16.2	6.6	11.6	15.3	10.9	255500000	12525000	75731000	18720000	26825000	83256000	38443000	28	49.901	9125000	447320	2704700	668570
U2AF1L4	1	4	2	2	1	0	3	2	0	2	1	0	1	0	0	1	1	0	1	0	0	1	24.1	14.5	14.5	25.743	220	220	0	2.9903	10.9	0	13.2	9.5	0	15	100370000	24489000	0	63449000	0	0	12435000	11	25.743	9124800	2226300	0	5768100
F3	1	3	3	3	0	0	1	0	0	3	0	0	1	0	0	3	0	0	1	0	0	3	14.6	14.6	14.6	33.067	295	295	0	5.9377	0	0	7.1	0	0	14.6	136770000	0	0	26610000	0	0	110160000	15	33.067	9118300	0	0	1774000
ATL3	1	5	5	5	2	1	4	1	2	4	2	1	4	1	2	4	2	1	4	1	2	4	15.2	15.2	15.2	60.541	541	541	0	17.799	5.7	3.5	10.5	2.2	4.3	12.4	237070000	21622000	14021000	72986000	9367400	37742000	81333000	26	60.541	9118100	831610	539270	2807200
CYCS	2	3	3	3	0	0	2	0	0	2	0	0	2	0	0	2	0	0	2	0	0	2	31.4	31.4	31.4	11.749	105	105;105	0	3.599	0	0	18.1	0	0	23.8	54597000	0	0	28245000	0	0	26352000	6	11.749	9099500	0	0	4707500
LIMA1	1	16	16	16	3	2	3	4	4	15	3	2	3	4	4	15	3	2	3	4	4	15	26.2	26.2	26.2	85.225	759	759	0	44.397	4.6	3.4	4.7	6.9	6.5	25.3	471680000	34962000	12678000	51099000	38312000	24178000	310450000	52	85.225	9070800	672350	243810	982660
LRPPRC	1	22	22	22	10	9	11	9	10	18	10	9	11	9	10	18	10	9	11	9	10	18	19.4	19.4	19.4	157.9	1394	1394	0	70.167	8	7	9	7.5	8.7	16.9	813880000	94347000	137690000	106390000	53217000	136880000	285360000	90	157.9	9043100	1048300	1529900	1182100
KPNA3	1	6	6	4	3	1	4	1	0	6	3	1	4	1	0	6	2	0	3	0	0	4	13.2	13.2	8.8	57.81	521	521	0	9.84	7.9	2.7	9	2.7	0	13.2	153070000	26945000	7642900	31630000	6493700	0	80354000	17	57.81	9003900	1585000	449580	1860600
AP2A1	1	16	16	11	5	11	7	5	9	3	5	11	7	5	9	3	3	7	4	3	4	3	17.4	17.4	12.2	107.54	977	977	0	32.9	6	11.8	7.8	5.6	10	3.6	476870000	58833000	172600000	63272000	41280000	117340000	23540000	53	107.54	8997600	1110100	3256700	1193800
NDUFS3	1	7	7	7	1	3	4	1	4	5	1	3	4	1	4	5	1	3	4	1	4	5	33	33	33	30.241	264	264	0	12.637	4.9	15.5	19.7	4.9	20.1	22.7	152480000	6877900	21464000	30158000	7116700	48346000	38522000	17	30.241	8969700	404580	1262600	1774000
SMNDC1	1	4	4	4	0	0	2	1	1	4	0	0	2	1	1	4	0	0	2	1	1	4	25.6	25.6	25.6	26.711	238	238	0	6.1903	0	0	9.2	5	5	25.6	80625000	0	0	22958000	0	8456100	49211000	9	26.711	8958400	0	0	2550900
SEC23B	2	10	10	10	4	6	7	3	6	8	4	6	7	3	6	8	4	6	7	3	6	8	16.9	16.9	16.9	86.478	767	767;765	0	34.682	6	9.5	11.6	4.8	10	13.4	336980000	29464000	66235000	74652000	14376000	54303000	97954000	38	86.478	8868000	775370	1743000	1964500
INO80B	1	6	6	6	2	3	5	1	3	3	2	3	5	1	3	3	2	3	5	1	3	3	23.9	23.9	23.9	38.637	356	356	0	51.448	8.1	10.4	19.7	2.5	11.2	10.7	150410000	15244000	19741000	54228000	6185200	38462000	16552000	17	38.637	8847700	896710	1161200	3189900
DDX54	1	13	13	13	8	9	2	10	4	1	8	9	2	10	4	1	8	9	2	10	4	1	17	17	17	98.594	881	881	0	24.939	10.3	11.5	2.4	11.9	5	1.6	406130000	82050000	125910000	12083000	134020000	46112000	5958800	46	98.594	8829000	1783700	2737200	262680
TTF1	1	14	14	14	2	1	9	3	6	9	2	1	9	3	6	9	2	1	9	3	6	9	20.6	20.6	20.6	103.05	905	905	0	49.775	3.1	2	14.1	3.4	7.5	12.5	369470000	19330000	12631000	111090000	25519000	63210000	137690000	42	103.05	8796800	460240	300730	2645000
LMNB2	1	15	14	14	0	0	6	0	0	14	0	0	6	0	0	13	0	0	6	0	0	13	24.7	23.4	23.4	69.948	620	620	0	21.309	0	0	11	0	0	23.1	323010000	0	0	62231000	0	0	260780000	37	69.948	8730100	0	0	1681900
DDX1	1	9	9	9	1	1	6	2	5	7	1	1	6	2	5	7	1	1	6	2	5	7	13.2	13.2	13.2	82.431	740	740	0	14.171	1.5	1.5	9.7	2.8	8.5	10.5	340020000	18067000	30796000	82599000	31051000	58477000	119030000	39	82.431	8718500	463260	789640	2117900
CSK	2	9	9	9	3	2	4	4	8	2	3	2	4	4	8	2	3	2	4	4	8	2	21.1	21.1	21.1	50.704	450	450;507	0	10.591	6.9	5.1	10	10.2	18.7	5.1	242650000	34128000	27981000	49576000	36842000	69134000	24989000	28	50.704	8666100	1218900	999320	1770600
ETFA	1	6	6	6	2	0	3	1	0	5	2	0	3	1	0	5	2	0	3	1	0	5	25.2	25.2	25.2	35.079	333	333	0	9.0138	9.6	0	12.6	5.7	0	22.2	173280000	38825000	0	39659000	7765500	0	87033000	20	35.079	8664100	1941200	0	1982900
PURB	1	2	2	2	1	1	1	0	2	0	1	1	1	0	2	0	1	1	1	0	2	0	14.1	14.1	14.1	33.24	312	312	0	9.8666	4.2	4.2	4.2	0	14.1	0	77974000	12702000	15030000	21327000	0	28915000	0	9	33.24	8663700	1411400	1670000	2369600
MRPS9	1	9	9	9	3	3	4	3	1	7	3	3	4	3	1	7	3	3	4	3	1	7	25.3	25.3	25.3	45.834	396	396	0	16.406	9.1	10.9	11.6	11.1	4.8	19.2	216240000	26346000	17422000	37166000	19358000	17440000	98507000	25	45.834	8649600	1053900	696890	1486600
OLA1	1	8	8	8	1	0	2	0	1	7	1	0	2	0	1	7	1	0	2	0	1	7	26.8	26.8	26.8	44.743	396	396	0	15.213	2.3	0	6.1	0	2.3	23	223960000	0	0	36691000	0	0	187270000	26	44.743	8613700	0	0	1411200
C14orf166	1	7	7	7	0	0	5	0	1	5	0	0	5	0	1	5	0	0	5	0	1	5	33.6	33.6	33.6	28.068	244	244	0	22.838	0	0	26.6	0	3.3	25.8	137410000	0	0	51102000	0	0	86311000	16	28.068	8588300	0	0	3193900
VCL	1	26	26	26	0	0	5	1	0	25	0	0	5	1	0	25	0	0	5	1	0	25	26.1	26.1	26.1	123.8	1134	1134	0	49.932	0	0	5.5	1	0	25.1	642560000	0	0	73635000	0	0	568930000	75	123.8	8567500	0	0	981800
PRPF4	1	11	11	11	3	4	6	3	5	3	3	4	6	3	5	3	3	4	6	3	5	3	24.5	24.5	24.5	58.449	522	522	0	18.203	6.3	9.6	14	6.9	13.6	8.2	256650000	20425000	41954000	99961000	9002400	25225000	60084000	30	58.449	8555000	680840	1398500	3332000
TMEM109	1	2	2	2	0	0	0	0	0	2	0	0	0	0	0	2	0	0	0	0	0	2	9.1	9.1	9.1	26.21	243	243	0.00092379	2.0528	0	0	0	0	0	9.1	68143000	0	0	0	0	0	68143000	8	26.21	8517900	0	0	0
RBM8A	1	3	3	3	0	0	1	0	0	3	0	0	1	0	0	3	0	0	1	0	0	3	35.1	35.1	35.1	19.889	174	174	0	19.248	0	0	6.3	0	0	35.1	68037000	0	0	7261300	0	0	60776000	8	19.889	8504600	0	0	907670
DIMT1	1	6	6	6	1	3	1	2	4	5	1	3	1	2	4	5	1	3	1	2	4	5	20.1	20.1	20.1	35.236	313	313	0	15.2	3.5	10.9	3.5	7.3	14.1	16	152960000	8091200	39764000	12353000	16590000	48215000	27947000	18	35.236	8497800	449510	2209100	686300
ATP5H	1	4	4	4	0	0	1	0	0	4	0	0	1	0	0	4	0	0	1	0	0	4	28.6	28.6	28.6	18.491	161	161	0	7.5311	0	0	5.6	0	0	28.6	84758000	0	0	0	0	0	84758000	10	18.491	8475800	0	0	0
CHMP4B	1	3	3	3	0	0	2	0	0	3	0	0	2	0	0	3	0	0	2	0	0	3	15.6	15.6	15.6	24.95	224	224	0	33.305	0	0	9.4	0	0	15.6	118060000	0	0	19813000	0	0	98246000	14	24.95	8432800	0	0	1415200
RAPH1	1	1	1	1	0	1	1	0	1	1	0	1	1	0	1	1	0	1	1	0	1	1	1.2	1.2	1.2	135.25	1250	1250	1	-2	0	1.2	1.2	0	1.2	1.2	429830000	0	181270000	73536000	0	78546000	96474000	51	135.25	8428000	0	3554400	1441900
FAM129B	1	9	9	9	3	5	7	5	4	7	3	5	7	5	4	7	3	5	7	5	4	7	16.2	16.2	16.2	84.137	746	746	0	14.185	5.4	7.5	12.6	8.7	7.2	13.5	294330000	42609000	33636000	55617000	31146000	48686000	82637000	35	84.137	8409500	1217400	961040	1589000
EIF5	1	9	9	9	0	0	2	1	0	9	0	0	2	1	0	9	0	0	2	1	0	9	26.5	26.5	26.5	49.222	431	431	0	9.6107	0	0	3.9	2.1	0	26.5	184130000	0	0	13672000	6296000	0	164170000	22	49.222	8369800	0	0	621430
PPP6C	1	6	6	6	0	2	3	2	5	4	0	2	3	2	5	4	0	2	3	2	5	4	21.3	21.3	21.3	35.144	305	305	0	9.6276	0	7.2	9.8	5.6	18.7	13.8	133390000	0	14529000	6559900	5460400	57950000	48892000	16	35.144	8337000	0	908080	409990
PHGDH	1	5	5	5	2	4	3	3	4	4	2	4	3	3	4	4	2	4	3	3	4	4	10.3	10.3	10.3	56.65	533	533	0	9.5483	3.8	7.5	5.4	6	8.3	8.3	199810000	12625000	69045000	10066000	30088000	26221000	51762000	24	56.65	8325300	526060	2876900	419420
SNX8	1	4	4	4	2	4	2	1	2	2	2	4	2	1	2	2	2	4	2	1	2	2	9.9	9.9	9.9	52.569	465	465	0	7.4299	5.2	9.9	5.2	2.8	5.2	5.2	182330000	16282000	100860000	17118000	7965800	29113000	10989000	22	52.569	8287500	740090	4584400	778110
RAB8A;RAB8B	5	6	4	3	5	5	2	2	3	3	4	3	1	1	2	2	3	3	1	1	2	2	31.9	23.2	19.3	23.668	207	207;207;219;220;227	0	26.767	28.5	28	12.1	12.1	17.9	17.9	107640000	43052000	33804000	4941300	3978100	10346000	11513000	13	23.668	8279700	3311700	2600300	380100
EIF3K	1	1	1	1	0	0	1	1	1	1	0	0	1	1	1	1	0	0	1	1	1	1	5	5	5	25.059	218	218	0.0026714	1.8747	0	0	5	5	5	5	90824000	0	0	25104000	14290000	8300700	43129000	11	25.059	8256700	0	0	2282200
HSDL2	1	6	6	6	2	3	1	2	3	5	2	3	1	2	3	5	2	3	1	2	3	5	21.3	21.3	21.3	45.394	418	418	0	17.669	8.6	12.9	4.3	8.4	12.9	17.2	231050000	21632000	65587000	15521000	48436000	38651000	41227000	28	45.394	8251900	772570	2342400	554320
PACSIN3	1	7	7	7	0	0	1	0	0	7	0	0	1	0	0	7	0	0	1	0	0	7	19.6	19.6	19.6	48.486	424	424	0	50.342	0	0	2.6	0	0	19.6	173260000	0	0	9960800	0	0	163300000	21	48.486	8250500	0	0	474330
SMC4	1	16	16	16	5	10	8	8	7	11	5	10	8	8	7	11	5	10	8	8	7	11	13.1	13.1	13.1	147.18	1288	1288	0	42.404	3.7	8.4	6.1	6.2	5.7	8.2	585590000	48749000	156080000	79059000	70860000	95090000	135760000	71	147.18	8247800	686600	2198200	1113500
RPL36A;RPL36AL	2	2	2	2	1	0	0	0	1	0	1	0	0	0	1	0	1	0	0	0	1	0	17	17	17	12.441	106	106;106	0.0034572	1.7255	7.5	0	0	0	9.4	0	32990000	16953000	0	0	0	16037000	0	4	12.441	8247600	4238200	0	0
SNRNP40	1	4	4	4	1	0	3	1	2	3	1	0	3	1	2	3	1	0	3	1	2	3	12	12	12	39.31	357	357	0	4.7061	2.8	0	9.2	2.8	5.9	9	131570000	15308000	0	35661000	10309000	19394000	50897000	16	39.31	8223000	956740	0	2228800
MRPS35	1	6	6	6	0	1	5	1	2	6	0	1	5	1	2	6	0	1	5	1	2	6	24.5	24.5	24.5	36.844	323	323	0	28.712	0	3.4	21.1	4	7.4	24.5	123130000	0	5520300	52726000	5861100	8631000	50394000	15	36.844	8208800	0	368020	3515100
RPS6KA1	1	11	11	6	2	5	3	4	5	4	2	5	3	4	5	4	0	4	2	1	1	3	16.6	16.6	9.4	82.722	735	735	0	14.407	3.3	8.7	5.4	6	7.3	6.9	360680000	49646000	80369000	40399000	42778000	94555000	52933000	44	82.722	8197300	1128300	1826600	918160
RBM34	1	10	10	10	6	3	3	4	4	3	6	3	3	4	4	3	6	3	3	4	4	3	25.3	25.3	25.3	48.564	430	430	0	35.532	16.7	6.3	7.4	9.8	9.1	7.4	220910000	63274000	38119000	13238000	43945000	54268000	8070800	27	48.564	8182000	2343500	1411800	490290
EIF4B	1	11	11	11	0	0	4	0	0	11	0	0	4	0	0	11	0	0	4	0	0	11	23.1	23.1	23.1	69.15	611	611	0	26.15	0	0	7.4	0	0	23.1	220750000	0	0	45685000	0	0	175070000	27	69.15	8176000	0	0	1692000
RCC1	1	5	5	5	1	2	4	1	1	3	1	2	4	1	1	3	1	2	4	1	1	3	14.5	14.5	14.5	44.969	421	421	0	7.4857	1.9	3.8	11.4	1.9	1.9	8.6	138770000	9769600	31915000	45041000	12408000	10384000	29250000	17	44.969	8162900	574680	1877400	2649500
ARGLU1	1	2	2	2	1	0	1	0	1	0	1	0	1	0	1	0	1	0	1	0	1	0	5.9	5.9	5.9	33.216	273	273	0.0034513	1.7067	2.9	0	2.9	0	2.9	0	89749000	16503000	0	0	0	73246000	0	11	33.216	8159000	1500200	0	0
NUDT5	1	5	5	5	0	0	2	0	0	4	0	0	2	0	0	4	0	0	2	0	0	4	23.3	23.3	23.3	24.327	219	219	0	36.474	0	0	11.4	0	0	19.2	89528000	0	0	27406000	0	0	62122000	11	24.327	8138900	0	0	2491400
HEATR1	1	30	30	30	12	15	13	12	19	13	12	15	13	12	19	13	12	15	13	12	19	13	16.9	16.9	16.9	242.37	2144	2144	0	63.109	6.6	8.4	7.5	6.5	11.5	6.9	924690000	85058000	239500000	107250000	114400000	249550000	128940000	114	242.37	8111400	746120	2100900	940790
STOML2	1	6	6	6	1	2	2	3	4	3	1	2	2	3	4	3	1	2	2	3	4	3	27.2	27.2	27.2	38.534	356	356	0	35.274	8.1	9.3	9.3	11.8	14.9	12.1	145470000	6010500	11920000	21818000	21621000	26148000	57952000	18	38.534	8081600	333920	662230	1212100
NSDHL	1	5	5	5	1	4	3	3	4	2	1	4	3	3	4	2	1	4	3	3	4	2	15.5	15.5	15.5	41.9	373	373	0	26.422	2.9	10.5	7.8	8	13.1	5.4	201970000	11215000	55090000	33213000	33725000	42836000	25894000	25	41.9	8078900	448590	2203600	1328500
RRP12	1	15	15	15	9	7	7	8	10	7	9	7	7	8	10	7	9	7	7	8	10	7	13.3	13.3	13.3	143.7	1297	1297	0	29.17	7.3	5.9	6	7.6	8.6	6.3	532310000	88283000	80788000	88328000	96019000	108480000	70405000	66	143.7	8065200	1337600	1224100	1338300
HYOU1	2	16	16	16	1	11	8	4	4	9	1	11	8	4	4	9	1	11	8	4	4	9	21.3	21.3	21.3	111.33	999	999;2789	0	128.8	1.5	12.8	12.5	5.4	6.3	12.5	409740000	11750000	126070000	53763000	40869000	43309000	133980000	51	111.33	8034000	230390	2471900	1054200
AP3M1	2	5	5	5	2	4	2	1	3	2	2	4	2	1	3	2	2	4	2	1	3	2	16.5	16.5	16.5	46.939	418	418;418	0	10.534	5.7	14.1	8.9	5.5	8.1	7.9	176700000	16460000	51677000	25286000	11523000	58649000	13109000	22	46.939	8032000	748190	2348900	1149400
SF3A1	1	12	12	12	0	0	7	0	0	11	0	0	7	0	0	11	0	0	7	0	0	11	20.2	20.2	20.2	88.885	793	793	0	18.857	0	0	10.7	0	0	19	328210000	0	0	69433000	0	0	258780000	41	88.885	8005200	0	0	1693500
CTNNB1	1	17	12	12	10	5	6	7	6	8	7	4	3	6	2	7	7	4	3	6	2	7	26.8	19.7	19.7	85.496	781	781	0	22.382	15.4	7.7	8.7	11.7	9.3	14.7	334840000	79670000	40916000	24884000	73534000	21394000	94444000	42	85.496	7972400	1896900	974180	592490
TSFM	1	2	2	2	1	2	2	2	2	1	1	2	2	2	2	1	1	2	2	2	2	1	9.5	9.5	9.5	35.39	325	325	0	18.644	5.2	9.5	9.5	9.5	9.5	5.2	142620000	18510000	32491000	27932000	20397000	27657000	15638000	18	35.39	7923600	1028300	1805100	1551800
SHCBP1	1	14	14	14	9	1	0	8	0	1	9	1	0	8	0	1	9	1	0	8	0	1	25	25	25	75.69	672	672	0	74.262	16.8	1.2	0	13.5	0	5.1	292640000	131700000	14589000	0	130520000	0	15825000	37	75.69	7909100	3559400	394280	0
PSMA2	1	6	6	6	0	0	0	0	0	6	0	0	0	0	0	6	0	0	0	0	0	6	35	35	35	25.898	234	234	0	12.229	0	0	0	0	0	35	102430000	0	0	0	0	0	102430000	13	25.898	7878900	0	0	0
SF3B2	1	14	14	14	0	0	8	0	0	11	0	0	8	0	0	11	0	0	8	0	0	11	19.7	19.7	19.7	100.23	895	895	0	62.729	0	0	9.8	0	0	16	350020000	0	0	67728000	0	0	282290000	45	100.23	7778200	0	0	1505100
RRP1	1	4	4	4	1	0	3	0	0	4	1	0	3	0	0	4	1	0	3	0	0	4	10.8	10.8	10.8	52.839	461	461	0	9.6635	3.7	0	8.2	0	0	10.8	194200000	89182000	0	60961000	0	0	44060000	25	52.839	7768100	3567300	0	2438400
FUS	1	6	4	4	2	2	3	2	2	6	0	0	1	0	0	4	0	0	1	0	0	4	13.1	13.1	13.1	53.425	526	526	0	5.491	4.4	4.4	6.7	4.4	4.4	13.1	100870000	0	0	23396000	0	0	77472000	13	53.425	7759100	0	0	1799700
CHMP1A	1	3	3	3	1	0	1	0	0	3	1	0	1	0	0	3	1	0	1	0	0	3	12.8	12.8	12.8	21.703	196	196	0	4.022	4.6	0	4.1	0	0	12.8	69330000	5943700	0	5621600	0	0	57765000	9	21.703	7703300	660410	0	624620
NUP85	1	8	8	8	2	5	6	3	4	4	2	5	6	3	4	4	2	5	6	3	4	4	14.3	14.3	14.3	75.019	656	656	0	15.271	2.9	8.4	10.2	5.5	6.9	6.9	237310000	25832000	64105000	43927000	37815000	35803000	29825000	31	75.019	7655100	833290	2067900	1417000
PTPN1	1	8	8	8	3	3	5	1	3	5	3	3	5	1	3	5	3	3	5	1	3	5	21.1	21.1	21.1	49.966	435	435	0	11.316	7.1	8	14.3	2.5	7.8	13.3	221800000	26233000	40552000	36262000	4869600	26209000	87671000	29	49.966	7648100	904570	1398400	1250400
ABCF3	1	7	7	7	4	7	4	4	5	3	4	7	4	4	5	3	4	7	4	4	5	3	12.1	12.1	12.1	79.744	709	709	0	16.212	7.2	12.1	7.3	6.9	9.3	5.2	251750000	20948000	83117000	41973000	31732000	45135000	28844000	33	79.744	7628700	634770	2518700	1271900
PSMB5	1	6	6	6	0	0	2	0	3	5	0	0	2	0	3	5	0	0	2	0	3	5	25.9	25.9	25.9	28.48	263	263	0	14.156	0	0	9.1	0	13.3	20.9	113360000	0	0	6953400	0	27976000	78427000	15	28.48	7557000	0	0	463560
DLD	1	7	7	7	0	0	3	0	0	5	0	0	3	0	0	5	0	0	3	0	0	5	18.7	18.7	18.7	54.177	509	509	0	14.587	0	0	7.5	0	0	13.9	166050000	0	0	37097000	0	0	128960000	22	54.177	7547900	0	0	1686200
ABCF2	1	9	9	9	3	5	2	3	6	5	3	5	2	3	6	5	3	5	2	3	6	5	16.7	16.7	16.7	71.289	623	623	0	14.661	5	9.3	3.4	5.6	10.8	9	248950000	29474000	45200000	33624000	32170000	62849000	45638000	33	71.289	7544100	893140	1369700	1018900
PSMD5	1	9	9	9	5	4	5	3	1	6	5	4	5	3	1	6	5	4	5	3	1	6	21.8	21.8	21.8	56.195	504	504	0	33.399	11.7	10.1	11.1	8.5	1.8	15.5	210850000	33143000	34894000	36578000	26789000	8420000	71024000	28	56.195	7530300	1183700	1246200	1306300
FXR1	1	4	4	2	2	0	3	1	1	4	2	0	3	1	1	4	2	0	2	1	1	2	7.1	7.1	4.5	69.72	621	621	0	5.4352	4.5	0	5.8	2.9	2.9	7.1	210490000	18511000	0	62276000	24035000	0	105670000	28	69.72	7517400	661110	0	2224100
MYL1;MYL3	2	2	2	2	2	1	0	2	1	0	2	1	0	2	1	0	2	1	0	2	1	0	8.2	8.2	8.2	21.145	194	194;195	0	23.035	8.2	8.2	0	8.2	8.2	0	90006000	16350000	8398300	0	19197000	46060000	0	12	21.145	7500500	1362500	699860	0
YBX1	1	8	5	5	0	1	3	1	0	8	0	0	1	0	0	5	0	0	1	0	0	5	36.4	26.5	26.5	35.924	324	324	0	128.08	0	4.6	15.7	4.6	0	36.4	97205000	0	0	14572000	0	0	82632000	13	35.924	7477300	0	0	1120900
HARS	1	10	10	7	1	0	6	1	1	7	1	0	6	1	1	7	0	0	4	0	0	5	20.2	20.2	14.5	57.41	509	509	0	29.985	1.8	0	12.2	1.8	1.8	13.9	209150000	0	0	84521000	0	9300900	115330000	28	57.41	7469600	0	0	3018600
WDR3	1	14	14	14	6	7	5	5	8	7	6	7	5	5	8	7	6	7	5	5	8	7	15	15	15	106.1	943	943	0	20.005	6.6	8.3	6.5	6.6	9	7.5	358320000	63266000	78080000	61233000	19145000	75640000	60952000	48	106.1	7464900	1318000	1626700	1275700
RPL23	1	2	2	2	1	1	2	1	1	1	1	1	2	1	1	1	1	1	2	1	1	1	25	25	25	14.865	140	140	0	3.6839	10.7	10.7	25	10.7	10.7	10.7	66679000	8024000	8540000	13393000	0	22107000	14615000	9	14.865	7408800	891560	948890	1488100
VPS26A	1	7	7	6	1	3	3	2	5	3	1	3	3	2	5	3	1	2	2	1	4	2	25.7	25.7	23.5	38.169	327	327	0	20.489	4	9.8	9.5	5.8	19.3	9.2	140310000	5911600	21421000	30207000	15326000	41253000	26189000	19	38.169	7384700	311140	1127400	1589800
VBP1	1	5	5	5	0	0	0	0	0	5	0	0	0	0	0	5	0	0	0	0	0	5	29.9	29.9	29.9	22.626	197	197	0	20.847	0	0	0	0	0	29.9	110570000	0	0	0	0	0	110570000	15	22.626	7371100	0	0	0
NDUFS2	1	6	6	6	3	4	2	2	3	4	3	4	2	2	3	4	3	4	2	2	3	4	15.1	15.1	15.1	52.545	463	463	0	41.157	6.9	11	5	5.8	8.4	9.3	184270000	31058000	37753000	23120000	16491000	22154000	53691000	25	52.545	7370600	1242300	1510100	924800
RFC2	1	5	5	5	2	3	3	1	1	2	2	3	3	1	1	2	2	3	3	1	1	2	19.8	19.8	19.8	39.157	354	354	0	11.489	7.9	11.3	10.7	3.7	4.8	8.5	161830000	19396000	29861000	47268000	19283000	5480300	40546000	22	39.157	7356100	881640	1357300	2148500
UBLCP1	1	3	3	3	1	2	3	2	2	2	1	2	3	2	2	2	1	2	3	2	2	2	9.7	9.7	9.7	36.804	318	318	0	8.9554	3.1	7.5	9.7	7.5	7.5	7.5	117520000	6547800	28138000	27101000	15458000	16477000	23794000	16	36.804	7344700	409240	1758600	1693800
TARS	2	15	15	15	4	5	6	1	2	11	4	5	6	1	2	11	4	5	6	1	2	11	23.5	23.5	23.5	83.434	723	723;802	0	30.668	6.1	8	9.3	1.7	2.8	17.6	306780000	28803000	33702000	63798000	15120000	15293000	150060000	42	83.434	7304200	685790	802430	1519000
GSR	1	6	6	6	1	0	3	0	1	6	1	0	3	0	1	6	1	0	3	0	1	6	14	14	14	56.256	522	522	0	8.6402	2.1	0	5.9	0	2.3	14	167660000	6213100	0	37715000	0	4822000	118910000	23	56.256	7289600	270140	0	1639800
LRRC15	1	7	7	7	0	0	0	7	0	0	0	0	0	7	0	0	0	0	0	7	0	0	16.2	16.2	16.2	64.365	581	581	0	36.037	0	0	0	16.2	0	0	145720000	0	0	0	145720000	0	0	20	64.365	7286200	0	0	0
SFXN3	1	4	4	4	2	1	1	1	0	2	2	1	1	1	0	2	2	1	1	1	0	2	15.6	15.6	15.6	35.503	321	321	0	5.9918	6.9	4.7	2.8	4	0	6.9	144980000	35635000	7557600	37581000	5934400	0	58273000	20	35.503	7249100	1781800	377880	1879100
CEBPZ	1	11	11	11	4	8	4	4	8	4	4	8	4	4	8	4	4	8	4	4	8	4	11.8	11.8	11.8	120.97	1054	1054	0	19.804	4.6	8.2	4.6	4.5	8.5	4.6	347860000	31116000	119290000	30209000	45866000	84185000	37200000	48	120.97	7247200	648240	2485200	629350
RPS15A	1	3	3	3	0	0	1	2	0	1	0	0	1	2	0	1	0	0	1	2	0	1	23.8	23.8	23.8	14.839	130	130	0.0004686	2.1435	0	0	10.8	13.1	0	6.2	57715000	0	0	8520200	22380000	0	26815000	8	14.839	7214300	0	0	1065000
MAGED2	3	8	8	8	3	4	3	3	6	2	3	4	3	3	6	2	3	4	3	3	6	2	14.7	14.7	14.7	64.953	606	606;778;1431	0	14.874	5.9	7.8	5.9	5.6	10.7	3.3	201380000	8515100	34650000	29815000	19830000	78505000	30063000	28	64.953	7192000	304110	1237500	1064800
SURF6	1	4	4	4	0	0	4	0	0	3	0	0	4	0	0	3	0	0	4	0	0	3	11.9	11.9	11.9	41.45	361	361	0	4.667	0	0	11.9	0	0	8.9	107570000	0	0	60305000	0	0	47270000	15	41.45	7171600	0	0	4020300
MCU	1	3	3	3	1	3	0	2	2	0	1	3	0	2	2	0	1	3	0	2	2	0	9.7	9.7	9.7	39.866	351	351	0	4.3553	3.7	9.7	0	7.1	7.1	0	114020000	9684200	33536000	0	10623000	60180000	0	16	39.866	7126400	605260	2096000	0
ATP1B1	1	2	2	2	0	0	2	0	1	2	0	0	2	0	1	2	0	0	2	0	1	2	8.3	8.3	8.3	35.061	303	303	0	4.7637	0	0	8.3	0	3.6	8.3	85453000	0	0	33829000	0	0	51625000	12	35.061	7121100	0	0	2819000
SEC22B	1	4	4	4	2	0	2	1	1	4	2	0	2	1	1	4	2	0	2	1	1	4	21.4	21.4	21.4	24.593	215	215	0	66.562	9.3	0	11.2	4.7	4.7	21.4	99675000	7204700	0	17371000	11300000	8882400	54917000	14	24.593	7119600	514620	0	1240800
XAB2	1	16	16	16	3	6	12	0	3	6	3	6	12	0	3	6	3	6	12	0	3	6	20	20	20	100.01	855	855	0	22.787	3.5	7.3	14.3	0	3.5	7.6	347410000	25369000	62470000	163190000	0	16518000	79863000	49	100.01	7090100	517740	1274900	3330500
PAPD5	1	6	6	6	1	1	4	1	1	6	1	1	4	1	1	6	1	1	4	1	1	6	12.1	12.1	12.1	63.266	572	572	0	18.093	1.6	2.4	8.9	2.8	2.4	12.1	197780000	0	7096200	88345000	0	14777000	87558000	28	63.266	7063500	0	253440	3155200
AURKB	3	5	5	5	4	1	1	4	1	1	4	1	1	4	1	1	4	1	1	4	1	1	15.4	15.4	15.4	39.31	344	344;309;403	0	8.2545	11.9	3.8	3.8	13.1	2.3	2.3	147500000	56790000	6757900	4072200	55997000	19554000	4330800	21	39.31	7023900	2704300	321800	193920
DEK	1	7	7	7	0	1	3	0	0	5	0	1	3	0	0	5	0	1	3	0	0	5	19.5	19.5	19.5	42.674	375	375	0	14.482	0	5.1	9.3	0	0	14.1	147140000	0	388420	15057000	0	0	131690000	21	42.674	7006500	0	18496	716990
TNPO1	2	10	10	10	3	2	6	4	2	4	3	2	6	4	2	4	3	2	6	4	2	4	12.4	12.4	12.4	102.35	898	898;897	0	13.731	4.7	2.3	8.1	4.7	2.3	4.8	287090000	53749000	35264000	58799000	47542000	41517000	50220000	41	102.35	7002200	1310900	860090	1434100
SNRPB2	1	2	2	2	1	0	1	0	1	2	1	0	1	0	1	2	1	0	1	0	1	2	12.9	12.9	12.9	25.486	225	225	0	5.2259	4.9	0	4.9	0	4.9	12.9	69920000	3171700	0	10437000	0	3243700	53068000	10	25.486	6992000	317170	0	1043700
CTBP2	1	6	6	5	1	2	4	2	4	3	1	2	4	2	4	3	1	2	3	1	3	2	13.7	13.7	11.7	48.944	445	445	0	10.314	2	2.9	10.8	4	9.4	6.5	132540000	0	4152600	35213000	21619000	41004000	30553000	19	48.944	6975900	0	218560	1853300
ITCH	2	12	12	12	4	6	4	6	7	2	4	6	4	6	7	2	4	6	4	6	7	2	16.2	16.2	16.2	102.8	903	903;922	0	16.717	5	7.6	5.4	8.6	9.4	2.3	332340000	39178000	54052000	52467000	60258000	95234000	31149000	48	102.8	6923700	816220	1126100	1093100
PGRMC2	1	3	3	3	0	0	1	0	0	3	0	0	1	0	0	3	0	0	1	0	0	3	18.4	18.4	18.4	23.818	223	223	0	5.6198	0	0	6.3	0	0	18.4	62220000	0	0	0	0	0	62220000	9	23.818	6913400	0	0	0
PSAT1	1	8	8	8	0	0	2	1	0	8	0	0	2	1	0	8	0	0	2	1	0	8	23.5	23.5	23.5	40.422	370	370	0	11.572	0	0	5.4	2.7	0	23.5	137860000	0	0	8545600	7334900	0	121980000	20	40.422	6892800	0	0	427280
SERPINB5	1	8	8	8	0	2	1	4	2	6	0	2	1	4	2	6	0	2	1	4	2	6	24.5	24.5	24.5	42.1	375	375	0	12.979	0	6.1	4.5	13.6	6.1	21.9	149530000	0	5483400	12082000	30312000	16131000	85525000	22	42.1	6797000	0	249250	549180
IGHA1;IGHA2	2	5	5	5	0	0	1	1	4	0	0	0	1	1	4	0	0	0	1	1	4	0	15	15	15	37.654	353	353;340	0	7.502	0	0	2.5	2.5	12.5	0	107710000	0	0	5337100	0	102370000	0	16	37.654	6731900	0	0	333570
DDX56	1	10	10	10	3	3	4	4	6	4	3	3	4	4	6	4	3	3	4	4	6	4	21	21	21	61.589	547	547	0	12.83	5.7	5.5	8.4	7.7	13.2	7.3	201490000	17695000	26914000	24598000	33043000	70704000	28533000	30	61.589	6716200	589850	897140	819930
SNW1	1	10	10	10	0	0	7	0	0	5	0	0	7	0	0	5	0	0	7	0	0	5	23.5	23.5	23.5	61.494	536	536	0	12.599	0	0	13.6	0	0	13.6	167190000	0	0	103010000	0	0	64183000	25	61.494	6687700	0	0	4120400
EPPK1	1	59	52	52	24	24	27	42	23	18	20	19	21	38	18	12	20	19	21	38	18	12	35.6	28.3	28.3	555.65	5088	5088	0	323.31	19.1	16.6	18	27.2	15.1	19.4	1824500000	315380000	264980000	305350000	515950000	265120000	157760000	273	555.65	6683300	1155200	970620	1118500
NAA10	2	6	6	6	2	4	4	3	4	1	2	4	4	3	4	1	2	4	4	3	4	1	27.7	27.7	27.7	26.458	235	235;229	0	9.1932	9.4	18.7	17.4	12.8	16.2	6.4	100200000	9382900	20513000	26597000	15543000	22122000	6041000	15	26.458	6679900	625530	1367500	1773100
NACA	3	4	4	4	1	1	3	2	1	4	1	1	3	2	1	4	1	1	3	2	1	4	2.6	2.6	2.6	205.42	2078	2078;215;213	0	95.506	0.7	0.7	2	1.3	0.6	2.6	706750000	20583000	12692000	98234000	22854000	9462700	542930000	106	205.42	6667500	194180	119730	926740
CSDE1	1	13	13	13	2	0	7	0	1	12	2	0	7	0	1	12	2	0	7	0	1	12	18.3	18.3	18.3	88.884	798	798	0	18.621	2.8	0	10.4	0	1.5	17.2	306440000	21587000	0	75629000	0	18457000	190770000	46	88.884	6661800	469290	0	1644100
USO1	2	9	9	9	3	4	3	2	5	5	3	4	3	2	5	5	3	4	3	2	5	5	10.5	10.5	10.5	107.89	962	962;1909	0	22.324	4.5	5.4	3.8	2.6	5.8	5	285730000	16754000	84564000	22662000	21289000	77126000	63330000	43	107.89	6644800	389630	1966600	527020
ESYT1	1	13	13	13	5	2	7	3	1	7	5	2	7	3	1	7	5	2	7	3	1	7	16.1	16.1	16.1	122.85	1104	1104	0	36.027	6.2	2	8.4	3.2	1.2	7.5	324790000	44965000	21754000	105900000	24270000	19341000	108560000	49	122.85	6628400	917650	443950	2161300
MRPS5	1	5	5	5	2	4	2	2	4	3	2	4	2	2	4	3	2	4	2	2	4	3	14	14	14	48.006	430	430	0	9.6091	5.3	10.2	5.3	4.7	10.2	8.6	172210000	23258000	39843000	24081000	25031000	41034000	18959000	26	48.006	6623300	894540	1532400	926200
TLN1	1	43	43	36	11	6	17	6	6	35	11	6	17	6	6	35	11	5	14	4	4	29	21.6	21.6	18.5	269.76	2541	2541	0	126.14	5.6	3.3	8.5	3	3.2	18.1	880430000	65560000	56750000	153190000	41941000	49163000	513830000	133	269.76	6619800	492930	426690	1151800
RRM1	1	14	14	14	3	2	10	1	1	9	3	2	10	1	1	9	3	2	10	1	1	9	19.8	19.8	19.8	90.069	792	792	0	20.114	5.3	2.5	15.3	1.9	1.9	13.9	291200000	29706000	6957900	110410000	5622700	6003600	132490000	44	90.069	6618100	675140	158130	2509400
SMC3	1	17	17	17	6	6	8	6	8	9	6	6	8	6	8	9	6	6	8	6	8	9	18	18	18	141.54	1217	1217	0	99.992	6.5	6.3	8.1	6.2	8.6	8.9	426940000	52535000	56897000	59001000	68904000	95905000	93697000	65	141.54	6568300	808230	875350	907710
MPDU1	1	3	3	3	1	0	1	1	1	0	1	0	1	1	1	0	1	0	1	1	1	0	13.8	13.8	13.8	26.638	247	247	0	3.5398	4	0	5.7	4	4	0	26260000	5899100	0	8194500	4832300	7334100	0	4	26.638	6565000	1474800	0	2048600
GOT1	1	6	6	6	0	0	2	0	0	6	0	0	2	0	0	6	0	0	2	0	0	6	16.7	16.7	16.7	46.247	413	413	0	10.865	0	0	6.1	0	0	16.7	144360000	0	0	35743000	0	0	108620000	22	46.247	6562000	0	0	1624700
PRPF4B	1	10	10	10	1	4	8	2	6	3	1	4	8	2	6	3	1	4	8	2	6	3	10.8	10.8	10.8	116.99	1007	1007	0	33.304	1.1	4.6	9.7	2.5	6	3.7	268680000	5014700	43834000	131520000	13634000	52477000	22199000	41	116.99	6553200	122310	1069100	3207800
LGR4	1	1	1	1	1	1	1	1	1	1	1	1	1	1	1	1	1	1	1	1	1	1	1.1	1.1	1.1	104.47	951	951	0.009764	1.4151	1.1	1.1	1.1	1.1	1.1	1.1	169810000	31954000	54041000	11065000	25288000	36954000	10510000	26	104.47	6531200	1229000	2078500	425590
NAE1	1	5	5	5	1	4	2	3	3	3	1	4	2	3	3	3	1	4	2	3	3	3	10.1	10.1	10.1	60.246	534	534	0	10.93	2.1	8.4	4.5	5.6	6.6	6.6	150090000	5093600	37852000	15394000	21714000	27953000	42082000	23	60.246	6525600	221460	1645700	669320
ALG10B;ALG10	2	3	3	3	1	3	1	2	1	0	1	3	1	2	1	0	1	3	1	2	1	0	5.5	5.5	5.5	55.447	473	473;473	0	4.066	1.7	5.5	1.7	3.8	2.1	0	130490000	11032000	58112000	21796000	35101000	4452600	0	20	55.447	6524700	551610	2905600	1089800
BZW1	1	6	6	6	1	2	2	1	0	6	1	2	2	1	0	6	1	2	2	1	0	6	13.8	13.8	13.8	48.043	419	419	0	5.6699	2.6	4.5	4.5	2.4	0	13.8	163070000	10846000	11947000	26429000	7005300	0	106840000	25	48.043	6522700	433840	477870	1057200
ARL3	1	3	3	3	1	1	3	1	1	2	1	1	3	1	1	2	1	1	3	1	1	2	20.3	20.3	20.3	20.455	182	182	0	3.2574	6	6	20.3	6	6	9.9	71678000	0	10865000	21685000	0	8053200	31075000	11	20.455	6516200	0	987700	1971300
OPA1	1	18	18	18	5	10	6	4	5	9	5	10	6	4	5	9	5	10	6	4	5	9	21.4	21.4	21.4	111.63	960	960	0	24.39	5.2	11.6	7.2	5.2	5.1	10.7	351160000	45579000	89617000	78470000	18776000	41129000	77593000	54	111.63	6503000	844060	1659600	1453100
DHX30	1	18	18	18	8	12	14	10	12	9	8	12	14	10	12	9	8	12	14	10	12	9	16.4	16.4	16.4	133.94	1194	1194	0	55.379	6.5	9.7	13.2	9.5	11.1	7.8	487380000	44720000	118360000	74800000	72990000	116370000	60132000	75	133.94	6498400	596270	1578200	997340
ACACA	2	30	30	30	8	18	14	9	10	7	8	18	14	9	10	7	8	18	14	9	10	7	15.8	15.8	15.8	265.55	2346	2346;2458	0	76.171	3.7	9.6	7.3	4.7	5.3	3.7	778470000	95597000	251670000	113530000	107990000	144530000	65166000	120	265.55	6487300	796640	2097200	946070
NTMT1	1	4	4	4	2	1	1	1	1	2	2	1	1	1	1	2	2	1	1	1	1	2	13.9	13.9	13.9	25.387	223	223	0	4.6497	9.4	3.1	3.1	4	3.1	3.6	64765000	13354000	9223100	7619400	4538100	6698700	23332000	10	25.387	6476500	1335400	922310	761940
PEX16	1	5	5	5	3	2	1	3	3	1	3	2	1	3	3	1	3	2	1	3	3	1	16.7	16.7	16.7	38.628	336	336	0	7.4119	10.1	6	3.3	9.8	8.6	2.7	129250000	31354000	26020000	7395700	19618000	37975000	6884900	20	38.628	6462300	1567700	1301000	369790
IQGAP3	1	33	29	29	21	7	2	25	6	3	20	5	1	23	2	2	20	5	1	23	2	2	24.6	22.8	22.8	184.7	1631	1631	0	68.905	17.4	4.5	1.3	19.2	3.2	2	586950000	232500000	20864000	4746900	304670000	10972000	13197000	91	184.7	6450000	2554900	229270	52164
ACADVL	1	13	13	13	2	0	3	1	0	12	2	0	3	1	0	12	2	0	3	1	0	12	23.5	23.5	23.5	70.389	655	655	0	20.794	3.2	0	6.4	2.9	0	22	262850000	6617300	0	27096000	5210500	0	223930000	41	70.389	6411100	161400	0	660880
UCHL3	1	3	3	3	0	0	1	1	0	3	0	0	1	1	0	3	0	0	1	1	0	3	18.3	18.3	18.3	26.182	230	230	0	4.0012	0	0	3.9	3.9	0	18.3	76862000	0	0	11918000	8043700	0	56901000	12	26.182	6405200	0	0	993130
LYZ	1	1	1	1	0	0	0	0	1	1	0	0	0	0	1	1	0	0	0	0	1	1	8.1	8.1	8.1	16.537	148	148	0.0026432	1.8315	0	0	0	0	8.1	8.1	57185000	0	0	0	0	16411000	40774000	9	16.537	6353900	0	0	0
ACLY	1	15	15	15	2	2	5	2	1	14	2	2	5	2	1	14	2	2	5	2	1	14	17.7	17.7	17.7	120.84	1101	1101	0	24.155	2.4	2.5	6.6	2.5	1.1	16.3	374500000	17135000	15976000	55018000	20185000	9734600	256450000	59	120.84	6347400	290430	270780	932510
STAU1	2	8	8	8	1	2	3	1	1	8	1	2	3	1	1	8	1	2	3	1	1	8	16.8	16.8	16.8	63.182	577	577;570	0	16.457	1.4	3.1	5.9	1.4	1.4	16.8	203070000	6081200	6801100	34797000	7280100	9279100	138830000	32	63.182	6345800	190040	212530	1087400
NAA15	2	12	12	12	3	6	4	5	9	4	3	6	4	5	9	4	3	6	4	5	9	4	14.1	14.1	14.1	101.27	866	866;864	0	24.002	3.3	6.6	4.5	5.7	10.2	5.1	326340000	14729000	66687000	44945000	40827000	124620000	34526000	52	101.27	6275700	283250	1282400	864330
PPARD	1	2	2	2	1	0	0	2	1	0	1	0	0	2	1	0	1	0	0	2	1	0	4.3	4.3	4.3	49.903	441	441	0.009768	1.4165	1.6	0	0	4.3	1.6	0	138030000	10774000	0	0	117230000	10019000	0	22	49.903	6273900	489710	0	0
VDAC3	1	5	5	5	0	1	1	2	1	2	0	1	1	2	1	2	0	1	1	2	1	2	23.3	23.3	23.3	30.658	283	283	0	5.4351	0	2.8	8.1	6.7	4.6	7.8	87357000	0	2984500	6048900	1265600	20986000	56072000	14	30.658	6239800	0	213180	432060
PSMB3	1	3	3	3	0	0	1	0	2	2	0	0	1	0	2	2	0	0	1	0	2	2	23.4	23.4	23.4	22.949	205	205	0	10.295	0	0	8.8	0	15.6	16.6	56088000	0	0	9008400	0	13080000	34000000	9	22.949	6232000	0	0	1000900
MRPL46	1	4	4	4	3	0	4	2	0	2	3	0	4	2	0	2	3	0	4	2	0	2	14.3	14.3	14.3	31.705	279	279	0	4.3623	11.5	0	14.3	7.9	0	7.9	105730000	32550000	0	44918000	20698000	0	7567100	17	31.705	6219600	1914700	0	2642200
FTSJ3	1	11	11	11	4	5	3	2	6	3	4	5	3	2	6	3	4	5	3	2	6	3	17.1	17.1	17.1	96.557	847	847	0	85.661	6.1	9.2	3.9	3	11	5.4	210440000	41056000	40648000	27328000	25657000	57016000	18737000	34	96.557	6189500	1207500	1195500	803760
PAK2	3	7	7	7	1	2	3	1	1	5	1	2	3	1	1	5	1	2	3	1	1	5	16.6	16.6	16.6	58.042	524	524;559;545	0	13.063	1.9	5.2	6.3	2.1	1.7	12.4	160720000	0	46153000	32321000	7751600	0	74490000	26	58.042	6181400	0	1775100	1243100
HSD17B4	1	10	10	10	3	3	3	3	2	9	3	3	3	3	2	9	3	3	3	3	2	9	17.9	17.9	17.9	79.685	736	736	0	21.991	5.4	6	5.4	5	3.8	16.3	259300000	27763000	28581000	37836000	24963000	19713000	120450000	42	79.685	6173900	661030	680510	900850
TBL3	1	12	12	12	4	3	8	6	6	4	4	3	8	6	6	4	4	3	8	6	6	4	21.4	21.4	21.4	89.034	808	808	0	62.456	5.4	4.7	12.5	11.3	10.9	6.8	277620000	20543000	20762000	80458000	39093000	70812000	45955000	45	89.034	6169400	456520	461380	1788000
MAP4	1	12	12	12	3	3	6	2	2	10	3	3	6	2	2	10	3	3	6	2	2	10	12.8	12.8	12.8	121	1152	1152	0	21.768	3	3.7	6.8	2.4	2.2	10.2	394390000	14801000	29054000	82540000	17820000	19974000	230200000	64	121	6162300	231270	453960	1289700
CLIC4	1	2	2	2	2	2	1	2	0	1	2	2	1	2	0	1	2	2	1	2	0	1	7.9	7.9	7.9	28.772	253	253	0	3.3133	7.9	7.9	4.7	7.9	0	4.7	92420000	22272000	22530000	9440600	14683000	0	23494000	15	28.772	6161300	1484800	1502000	629370
NDUFA10	1	3	3	3	1	2	1	2	3	2	1	2	1	2	3	2	1	2	1	2	3	2	12.1	12.1	12.1	40.75	355	355	0	33.031	3.4	9.6	6.2	8.7	12.1	8.7	123060000	7342500	24669000	5972700	32431000	45031000	7617500	20	40.75	6153200	367130	1233500	298630
MMS19	1	11	11	11	6	5	5	4	6	5	6	5	5	4	6	5	6	5	5	4	6	5	15.6	15.6	15.6	113.29	1030	1030	0	17.247	8.3	6.3	5.5	6.1	8.9	5.6	301270000	43910000	93340000	36797000	23861000	49195000	54163000	49	113.29	6148300	896130	1904900	750970
NDUFV1	1	6	6	6	2	5	4	0	3	2	2	5	4	0	3	2	2	5	4	0	3	2	11.9	11.9	11.9	50.817	464	464	0	6.3582	4.3	9.7	8.2	0	6	3.9	139470000	14126000	73203000	17313000	0	27088000	7735600	23	50.817	6063700	614190	3182800	752720
APOA2	1	2	2	2	0	0	0	0	2	0	0	0	0	0	2	0	0	0	0	0	2	0	19	19	19	11.175	100	100	0	2.2271	0	0	0	0	19	0	30184000	0	0	0	0	30184000	0	5	11.175	6036800	0	0	0
AARS	1	13	13	13	1	2	8	2	2	9	1	2	8	2	2	9	1	2	8	2	2	9	15.4	15.4	15.4	106.81	968	968	0	20.24	1.1	2.4	8.6	2.1	2.1	11.4	307670000	0	11261000	94475000	5357300	15545000	181030000	51	106.81	6032800	0	220810	1852500
DFFA	1	6	6	6	0	0	0	0	0	6	0	0	0	0	0	6	0	0	0	0	0	6	24.8	24.8	24.8	36.521	331	331	0	20.067	0	0	0	0	0	24.8	108090000	0	0	0	0	0	108090000	18	36.521	6005300	0	0	0
PRMT3	1	7	7	7	1	4	4	4	3	5	1	4	4	4	3	5	1	4	4	4	3	5	12.2	12.2	12.2	59.902	531	531	0	18.888	2.3	6.4	6.4	6.2	6	8.3	138060000	4941400	52076000	17765000	30815000	9466100	22991000	23	59.902	6002400	214840	2264200	772410
ATP6V1A	1	9	9	9	2	1	7	1	5	6	2	1	7	1	5	6	2	1	7	1	5	6	15.9	15.9	15.9	68.303	617	617	0	14.885	3.9	1.9	11.8	1.9	7	12	203990000	5201000	16106000	53093000	4779400	31398000	93417000	34	68.303	5999800	152970	473690	1561600
PPM1G	1	7	7	7	0	0	2	0	0	7	0	0	2	0	0	7	0	0	2	0	0	7	17.4	17.4	17.4	59.271	546	546	0	17.698	0	0	5.5	0	0	17.4	149790000	0	0	24168000	0	0	125630000	25	59.271	5991800	0	0	966710
FTH1	1	4	4	4	0	0	1	0	0	4	0	0	1	0	0	4	0	0	1	0	0	4	20.2	20.2	20.2	21.225	183	183	0	3.5023	0	0	5.5	0	0	20.2	65765000	0	0	8664200	0	0	57101000	11	21.225	5978600	0	0	787660
CHCHD3	1	5	5	5	0	1	2	1	2	3	0	1	2	1	2	3	0	1	2	1	2	3	19.4	19.4	19.4	26.152	227	227	0	8.023	0	6.6	8.8	4.8	11.5	10.6	77523000	0	0	26167000	0	0	51355000	13	26.152	5963300	0	0	2012900
VAPB	1	4	3	3	0	0	2	0	0	4	0	0	2	0	0	3	0	0	2	0	0	3	22.6	17.7	17.7	27.228	243	243	0	3.218	0	0	11.1	0	0	22.6	89235000	0	0	14175000	0	0	75060000	15	27.228	5949000	0	0	944970
RBBP7	1	8	4	4	1	1	3	1	2	7	0	0	1	0	0	4	0	0	1	0	0	4	25.9	17.2	17.2	47.82	425	425	0	28.698	1.9	1.9	6.4	3.1	4.9	22.8	94975000	0	0	4736800	0	0	90238000	16	47.82	5935900	0	0	296050
SCAMP2	1	1	1	1	0	0	0	0	0	1	0	0	0	0	0	1	0	0	0	0	0	1	3.6	3.6	3.6	36.648	329	329	0.0030382	1.7488	0	0	0	0	0	3.6	47405000	0	0	0	0	0	47405000	8	36.648	5925600	0	0	0
CDK5	1	6	5	5	2	5	3	0	4	1	1	4	3	0	3	0	1	4	3	0	3	0	20.2	17.5	17.5	33.304	292	292	0	6.4806	5.5	16.4	9.2	0	13.7	2.7	112410000	10224000	42818000	31314000	0	28053000	0	19	33.304	5916300	538090	2253600	1648100
LONP1	1	10	10	10	5	4	4	4	4	4	5	4	4	4	4	4	5	4	4	4	4	4	12.6	12.6	12.6	106.49	959	959	0	18.385	5.1	4.8	5.8	4.4	4.6	4	242300000	51668000	35193000	39151000	31936000	37751000	46604000	41	106.49	5909900	1260200	858370	954910
GTF2I	3	14	14	14	3	3	10	3	1	9	3	3	10	3	1	9	3	3	10	3	1	9	15.9	15.9	15.9	112.42	998	998;949;949	0	21.158	3.1	3.4	12.6	3.5	1.1	8.9	283540000	8420600	34121000	118730000	20124000	8766700	93385000	48	112.42	5907200	175430	710860	2473500
PSMA3	1	4	4	4	0	0	2	0	0	3	0	0	2	0	0	3	0	0	2	0	0	3	16.5	16.5	16.5	28.433	255	255	0	4.7571	0	0	10.2	0	0	11.8	76789000	0	0	13285000	0	0	63504000	13	28.433	5906900	0	0	1021900
SRRM2	1	26	26	26	0	1	18	1	1	20	0	1	18	1	1	20	0	1	18	1	1	20	13.7	13.7	13.7	299.61	2752	2752	0	60.843	0	0.4	9.5	0.4	0.4	10.2	700790000	0	0	327350000	4350100	9771900	359310000	120	299.61	5839900	0	0	2727900
TMA16	1	1	1	1	0	0	1	1	0	1	0	0	1	1	0	1	0	0	1	1	0	1	7.4	7.4	7.4	23.864	203	203	0	2.5845	0	0	7.4	7.4	0	7.4	52384000	0	0	18217000	6287000	0	27880000	9	23.864	5820500	0	0	2024100
EHD2	1	7	5	5	6	3	3	3	2	3	5	2	2	3	1	2	5	2	2	3	1	2	14.5	11	11	61.161	543	543	0	17.967	12.7	5.3	5.5	5.9	3.3	5.5	174350000	59676000	18717000	27521000	35281000	13933000	19226000	30	61.161	5811800	1989200	623890	917370
MRPL47	1	4	4	4	2	1	3	0	1	4	2	1	3	0	1	4	2	1	3	0	1	4	16	16	16	29.45	250	250	0	6.8816	9.2	4.8	12	0	4.8	16	86852000	17350000	5219600	20390000	0	5471500	38420000	15	29.45	5790100	1156700	347970	1359300
NDUFV2	1	2	2	2	2	2	2	2	2	2	2	2	2	2	2	2	2	2	2	2	2	2	9.2	9.2	9.2	27.391	249	249	0	9.1389	9.2	9.2	9.2	9.2	9.2	9.2	86584000	12321000	15468000	11876000	12066000	15693000	19160000	15	27.391	5772300	821380	1031200	791730
TUBB4A	1	21	2	0	19	20	17	18	20	19	1	1	0	0	2	1	0	0	0	0	0	0	57.4	5.9	0	49.585	444	444	0	3.6779	52.3	53.4	50.2	50.5	56.3	52.3	115410000	11785000	42747000	0	0	44435000	16437000	20	49.585	5770300	589270	2137400	0
PDIA4	1	13	13	13	1	0	1	0	0	13	1	0	1	0	0	13	1	0	1	0	0	13	24	24	24	72.932	645	645	0	35.613	1.6	0	1.7	0	0	24	219140000	6840600	0	15741000	0	0	196560000	38	72.932	5766900	180020	0	414240
C15orf52	1	2	2	2	2	0	1	0	0	1	2	0	1	0	0	1	2	0	1	0	0	1	3.4	3.4	3.4	57.324	534	534	0.0026882	1.9161	3.4	0	1.9	0	0	1.9	131920000	27046000	0	44203000	0	0	60674000	23	57.324	5735800	1175900	0	1921900
TDP2	1	2	2	2	0	0	0	0	1	2	0	0	0	0	1	2	0	0	0	0	1	2	5.5	5.5	5.5	40.929	362	362	0.00092166	2.0462	0	0	0	0	2.5	5.5	91702000	0	0	0	0	61191000	30511000	16	40.929	5731400	0	0	0
ERLIN2	1	6	4	4	3	2	5	4	3	2	1	1	3	2	1	0	1	1	3	2	1	0	21.5	14.5	14.5	37.839	339	339	0	5.2633	11.5	7.1	18.3	13.9	10.6	7.1	119400000	13349000	19657000	30767000	30002000	25629000	0	21	37.839	5685900	635660	936060	1465100
S100A14	1	3	3	3	0	0	2	1	2	1	0	0	2	1	2	1	0	0	2	1	2	1	35.6	35.6	35.6	11.662	104	104	0	14.596	0	0	21.2	10.6	25	10.6	39789000	0	0	9295900	9098200	14885000	6510300	7	11.662	5684200	0	0	1328000
DNAJC7	1	11	11	11	1	1	2	2	1	10	1	1	2	2	1	10	1	1	2	2	1	10	20.4	20.4	20.4	56.44	494	494	0	19.275	2.8	1.8	4.7	5.1	1.8	20.4	181820000	5523200	4013300	936840	11632000	6596200	153120000	32	56.44	5681900	172600	125420	29276
CYB5R3	1	3	3	3	2	0	2	1	3	3	2	0	2	1	3	3	2	0	2	1	3	3	10.3	10.3	10.3	34.234	301	301	0	5.6003	7.6	0	7.6	4	10.3	10.3	79532000	6695800	0	15849000	6098600	25087000	25802000	14	34.234	5680900	478270	0	1132000
SRRM1	1	5	5	5	1	1	5	0	2	4	1	1	5	0	2	4	1	1	5	0	2	4	10.7	10.7	10.7	102.33	904	904	0	125.19	1.8	1.8	10.7	0	5.5	9.6	232530000	10136000	19788000	102200000	0	22103000	78306000	41	102.33	5671500	247220	482630	2492600
TM9SF3	1	3	3	3	1	2	1	1	2	2	1	2	1	1	2	2	1	2	1	1	2	2	7.6	7.6	7.6	67.887	589	589	0	22.338	1.7	5.9	4.4	1.7	6.1	6.1	107640000	20595000	20739000	4021300	10658000	17799000	33829000	19	67.887	5665300	1083900	1091600	211650
TEX10	1	14	14	14	4	5	2	3	8	2	4	5	2	3	8	2	4	5	2	3	8	2	18.7	18.7	18.7	105.67	929	929	0	48.102	6	6.9	3.2	3.7	11.3	3.3	248600000	23631000	50293000	14736000	45465000	100170000	14308000	44	105.67	5650000	537080	1143000	334900
MSMO1	1	2	2	2	0	0	1	1	2	1	0	0	1	1	2	1	0	0	1	1	2	1	7.2	7.2	7.2	35.215	293	293	0	10.062	0	0	4.8	4.8	7.2	4.8	39521000	0	0	6608500	7299300	17181000	8431900	7	35.215	5645900	0	0	944070
TNFAIP2	1	8	8	8	6	4	2	1	5	1	6	4	2	1	5	1	6	4	2	1	5	1	17.6	17.6	17.6	72.66	654	654	0	30.668	12.2	9.6	4.3	1.2	10.6	3.1	214510000	64647000	52198000	25794000	10189000	56704000	4976800	38	72.66	5645000	1701200	1373600	678780
UBE2K	1	4	4	4	0	0	1	0	0	4	0	0	1	0	0	4	0	0	1	0	0	4	26	26	26	22.406	200	200	0	9.5469	0	0	6	0	0	26	67171000	0	0	0	0	0	67171000	12	22.406	5597600	0	0	0
IDH3A	1	4	4	4	1	1	2	1	0	4	1	1	2	1	0	4	1	1	2	1	0	4	14.5	14.5	14.5	39.591	366	366	0	5.8604	3.3	3.3	6	3.3	0	14.5	117510000	8829500	13812000	14310000	11409000	0	69148000	21	39.591	5595700	420450	657710	681430
CLN6	1	2	2	2	1	1	1	1	2	2	1	1	1	1	2	2	1	1	1	1	2	2	7.7	7.7	7.7	35.919	311	311	0	4.5135	3.5	3.5	3.5	3.5	7.7	7.7	44665000	2120300	7464100	3987600	4187200	15753000	11153000	8	35.919	5583200	265040	933020	498450
RAD50	1	22	22	22	8	6	5	5	14	2	8	6	5	5	14	2	8	6	5	5	14	2	17.8	17.8	17.8	153.89	1312	1312	0	29.023	6.8	4.4	4.4	3.8	11.6	2	407400000	91485000	68466000	44429000	34613000	147810000	20591000	73	153.89	5580800	1253200	937890	608610
SF1	1	6	6	6	0	0	1	0	0	6	0	0	1	0	0	6	0	0	1	0	0	6	13.6	13.6	13.6	68.329	639	639	0	8.3754	0	0	2	0	0	13.6	89160000	0	0	6501400	0	0	82659000	16	68.329	5572500	0	0	406340
MCMBP	1	9	9	9	0	4	4	0	4	5	0	4	4	0	4	5	0	4	4	0	4	5	16.8	16.8	16.8	72.979	642	642	0	13.643	0	6.1	5.6	0	8.4	9	177980000	0	57708000	26048000	0	46272000	47948000	32	72.979	5561700	0	1803400	813990
MSH2	1	11	11	11	5	6	7	3	6	6	5	6	7	3	6	6	5	6	7	3	6	6	12.6	12.6	12.6	104.74	934	934	0	13.97	6.2	7.3	7.6	3.4	7.8	7.3	248640000	33939000	56035000	40538000	18782000	51449000	47895000	45	104.74	5525300	754190	1245200	900850
AP3B1	2	9	9	9	5	3	6	5	5	3	5	3	6	5	5	3	5	3	6	5	5	3	8.9	8.9	8.9	121.32	1094	1094;1082	0	19.169	4.7	3.5	6.3	4.7	4.5	2.8	303810000	47637000	52536000	54024000	55580000	66588000	27444000	55	121.32	5523800	866130	955200	982250
NEDD4	1	6	3	3	1	1	0	3	3	1	0	0	0	1	1	1	0	0	0	1	1	1	4.3	2	2	149.11	1319	1319	0	2.6968	0.8	0.7	0	2.4	2.4	1.3	327860000	0	0	0	6543800	2966500	318350000	60	149.11	5464300	0	0	0
PDHA1	2	5	5	5	2	1	0	2	2	1	2	1	0	2	2	1	2	1	0	2	2	1	12.6	12.6	12.6	43.295	390	390;388	0	9.0604	5.6	2.3	0	5.6	4.6	3.3	120150000	38311000	7258400	0	16192000	35451000	22942000	22	43.295	5461600	1741400	329930	0
EBNA1BP2	1	5	5	5	1	1	0	4	1	2	1	1	0	4	1	2	1	1	0	4	1	2	20.3	20.3	20.3	34.852	306	306	0	8.4928	2.6	6.2	0	17.6	3.3	11.1	81795000	10382000	7900300	0	28877000	12891000	21743000	15	34.852	5453000	692150	526690	0
ASNS	1	7	7	7	3	1	1	2	3	4	3	1	1	2	3	4	3	1	1	2	3	4	13	13	13	64.369	561	561	0	8.1237	4.8	1.6	1.6	3.4	5.2	8.2	157970000	28889000	12154000	5081900	11263000	28344000	72236000	29	64.369	5447100	996160	419100	175240
WDR36	1	6	6	6	2	4	2	3	2	4	2	4	2	3	2	4	2	4	2	3	2	4	6.7	6.7	6.7	105.32	951	951	0	8.04	2.2	4.4	1.9	3.8	1.9	4.8	244950000	26994000	54466000	24844000	24942000	76741000	36958000	45	105.32	5443200	599860	1210400	552090
SEC24C	1	7	7	7	2	4	6	2	3	2	2	4	6	2	3	2	2	4	6	2	3	2	7.7	7.7	7.7	118.32	1094	1094	0	12.948	2.6	4.8	6.3	2.4	3.5	2.8	217360000	8516000	47737000	74826000	14194000	37593000	34498000	40	118.32	5434100	212900	1193400	1870600
KIAA1033	1	9	9	9	3	6	0	3	6	1	3	6	0	3	6	1	3	6	0	3	6	1	8.4	8.4	8.4	136.4	1173	1173	0	15.376	2.6	5.6	0	2.6	5.6	0.9	352650000	26317000	249630000	0	34013000	42693000	0	65	136.4	5425400	404870	3840400	0
USP14	1	7	7	7	1	3	2	1	1	7	1	3	2	1	1	7	1	3	2	1	1	7	17.2	17.2	17.2	56.068	494	494	0	12.477	2.6	7.1	4	2.6	2.6	17.2	135600000	11578000	23568000	22005000	0	0	78447000	25	56.068	5423900	463130	942740	880190
SBSN	1	4	4	4	1	1	1	4	2	2	1	1	1	4	2	2	1	1	1	4	2	2	20.7	20.7	20.7	60.54	590	590	0	11.229	6.1	6.1	9.2	20.7	15.3	15.3	173200000	9347100	7084800	9801900	78750000	22415000	45806000	32	60.54	5412600	292100	221400	306310
DNM1L	1	11	11	11	2	7	4	4	3	6	2	7	4	4	3	6	2	7	4	4	3	6	17.4	17.4	17.4	81.876	736	736	0	14.843	4.1	10.9	6.5	6.4	3.8	11	269810000	18915000	53926000	41588000	36569000	31930000	86880000	50	81.876	5396200	378310	1078500	831760
GNL1	1	7	7	7	3	5	4	2	3	4	3	5	4	2	3	4	3	5	4	2	3	4	14	14	14	68.66	607	607	0	28.707	6.3	10	7.7	3.1	5.9	7.7	166640000	12728000	24504000	46587000	6628400	24473000	51717000	31	68.66	5375400	410580	790460	1502800
ABCD3	1	8	8	8	3	5	5	4	5	2	3	5	5	4	5	2	3	5	5	4	5	2	14.6	14.6	14.6	75.475	659	659	0	38.309	6.5	9.6	10	7.4	10.2	4.2	214830000	22298000	63456000	32166000	16925000	54103000	25880000	40	75.475	5370700	557450	1586400	804160
CLNS1A	1	1	1	1	0	0	0	0	0	1	0	0	0	0	0	1	0	0	0	0	0	1	5.5	5.5	5.5	26.215	237	237	0.00047281	2.1974	0	0	0	0	0	5.5	42880000	0	0	0	0	0	42880000	8	26.215	5360000	0	0	0
C7orf50	1	3	3	3	1	0	1	0	0	3	1	0	1	0	0	3	1	0	1	0	0	3	24.2	24.2	24.2	22.083	194	194	0	7.2299	10.8	0	10.8	0	0	24.2	48121000	7885400	0	10964000	0	0	29272000	9	22.083	5346800	876160	0	1218200
GLRX3	1	3	3	3	1	0	0	0	0	3	1	0	0	0	0	3	1	0	0	0	0	3	11	11	11	37.432	335	335	0	3.3624	4.8	0	0	0	0	11	96191000	16640000	0	0	0	0	79551000	18	37.432	5344000	924440	0	0
UTP11L	1	2	2	2	1	1	1	2	0	1	1	1	1	2	0	1	1	1	1	2	0	1	6.7	6.7	6.7	30.446	253	253	0	3.1977	3.2	3.2	3.2	6.7	0	3.2	58782000	14310000	10400000	8785400	18342000	0	6944100	11	30.446	5343800	1300900	945430	798670
PNO1	1	3	3	3	1	1	1	1	2	2	1	1	1	1	2	2	1	1	1	1	2	2	19	19	19	27.924	252	252	0	20.534	7.1	5.6	5.6	5.6	11.9	12.7	74800000	5467200	8005200	8301600	9890200	21795000	21341000	14	27.924	5342900	390510	571800	592970
PTDSS1	1	4	4	4	3	3	2	3	2	1	3	3	2	3	2	1	3	3	2	3	2	1	10.1	10.1	10.1	55.527	473	473	0	19.654	8	7.2	5.7	7.4	4.4	3	122540000	26835000	28357000	20236000	26402000	10194000	10515000	23	55.527	5327800	1166700	1232900	879810
GALE	1	3	3	3	0	2	2	2	3	2	0	2	2	2	3	2	0	2	2	2	3	2	7.2	7.2	7.2	38.281	348	348	0	4.2383	0	5.2	5.2	5.2	7.2	4.9	85164000	0	17240000	18040000	5314000	12656000	31915000	16	38.281	5322700	0	1077500	1127500
PPAN	1	5	5	5	3	5	1	0	2	2	3	5	1	0	2	2	3	5	1	0	2	2	13.3	13.3	13.3	53.193	473	473	0	9.826	7	13.3	2.5	0	5.3	5.9	111690000	25946000	32832000	0	0	22197000	30717000	21	53.193	5318700	1235500	1563400	0
MRPL10	1	1	1	1	0	1	1	0	1	1	0	1	1	0	1	1	0	1	1	0	1	1	3.8	3.8	3.8	29.282	261	261	0	2.3444	0	3.8	3.8	0	3.8	3.8	74402000	0	25173000	18278000	0	18279000	12672000	14	29.282	5314400	0	1798000	1305500
BAIAP2	1	6	6	6	3	1	6	1	2	6	3	1	6	1	2	6	3	1	6	1	2	6	14.1	14.1	14.1	60.867	552	552	0	52.196	6.9	2.2	14.1	2.4	4.5	14.1	201560000	35469000	8688100	71540000	13115000	12895000	59848000	38	60.867	5304100	933390	228640	1882600
TAF5	1	7	7	7	0	0	6	0	0	3	0	0	6	0	0	3	0	0	6	0	0	3	12.9	12.9	12.9	86.829	800	800	0	17.403	0	0	11.6	0	0	5.1	180170000	0	0	111830000	0	0	68342000	34	86.829	5299100	0	0	3289000
PDCD10	1	4	4	4	0	0	1	0	0	4	0	0	1	0	0	4	0	0	1	0	0	4	20.3	20.3	20.3	24.701	212	212	0	4.9732	0	0	6.1	0	0	20.3	68794000	0	0	7696000	0	0	61098000	13	24.701	5291900	0	0	592000
SNX1	1	10	10	8	1	1	4	1	2	8	1	1	4	1	2	8	0	0	2	0	1	8	22.4	22.4	18.4	59.069	522	522	0	14.046	1.9	1.9	8.8	1.9	4.6	18.4	126820000	6488400	5175200	20097000	6050600	14257000	74755000	24	59.069	5284300	270350	215630	837360
S100A16	1	2	2	2	1	0	2	1	1	0	1	0	2	1	1	0	1	0	2	1	1	0	22.3	22.3	22.3	11.801	103	103	0	3.5078	11.7	0	22.3	10.7	10.7	0	31685000	0	0	20631000	5755100	5299400	0	6	11.801	5280900	0	0	3438500
PSME3	1	5	5	5	0	0	2	0	0	4	0	0	2	0	0	4	0	0	2	0	0	4	17.7	17.7	17.7	29.506	254	254	0	8.2492	0	0	7.9	0	0	13.4	67724000	0	0	25635000	0	0	42089000	13	29.506	5209500	0	0	1971900
DCTPP1	1	4	4	4	0	0	1	0	0	4	0	0	1	0	0	4	0	0	1	0	0	4	21.2	21.2	21.2	18.681	170	170	0	4.9679	0	0	5.3	0	0	21.2	57284000	0	0	6181000	0	0	51103000	11	18.681	5207600	0	0	561910
CDK9	1	6	5	5	3	3	1	1	2	2	2	2	1	1	1	1	2	2	1	1	1	1	16.7	14.5	14.5	42.777	372	372	0	13.938	7.5	9.4	2.2	3	4.8	6.5	98943000	20188000	39922000	6351100	22210000	0	10272000	19	42.777	5207500	1062500	2101200	334270
EXOC3	1	3	3	3	0	1	0	1	0	1	0	1	0	1	0	1	0	1	0	1	0	1	5.9	5.9	5.9	85.566	745	745	0	3.5645	0	2.3	0	1.5	0	2.1	181800000	0	6254800	0	169010000	0	6532700	35	85.566	5194300	0	178710	0
CCDC12	1	3	3	3	0	0	3	0	0	3	0	0	3	0	0	3	0	0	3	0	0	3	17.5	17.5	17.5	19.181	166	166	0	2.4991	0	0	17.5	0	0	17.5	46593000	0	0	15654000	0	0	30938000	9	19.181	5177000	0	0	1739400
TTC1	1	5	5	5	0	0	2	0	0	4	0	0	2	0	0	4	0	0	2	0	0	4	23.3	23.3	23.3	33.526	292	292	0	5.9458	0	0	7.9	0	0	19.9	82826000	0	0	19101000	0	0	63725000	16	33.526	5176600	0	0	1193800
PPIL2	1	5	5	5	0	2	4	2	0	3	0	2	4	2	0	3	0	2	4	2	0	3	10.2	10.2	10.2	58.823	520	520	0	6.3557	0	3.8	8.7	4.8	0	5	149590000	0	29137000	78038000	4931500	0	37481000	29	58.823	5158200	0	1004700	2691000
TMPO	1	9	9	5	0	0	4	0	0	9	0	0	4	0	0	9	0	0	4	0	0	5	17.4	17.4	10.1	75.491	694	694	0	20.481	0	0	7.8	0	0	17.4	185600000	0	0	27182000	0	0	158410000	36	75.491	5155400	0	0	755060
PSMB6	1	2	2	2	0	0	0	0	1	2	0	0	0	0	1	2	0	0	0	0	1	2	8.8	8.8	8.8	25.357	239	239	0	2.7146	0	0	0	0	4.2	8.8	56644000	0	0	0	0	10467000	46177000	11	25.357	5149400	0	0	0
AKR1B1	1	5	5	5	0	0	2	0	0	5	0	0	2	0	0	5	0	0	2	0	0	5	23.7	23.7	23.7	35.853	316	316	0	10.543	0	0	7.9	0	0	23.7	92640000	0	0	22761000	0	0	69879000	18	35.853	5146700	0	0	1264500
AP1M1	1	3	3	3	1	1	2	1	2	3	1	1	2	1	2	3	1	1	2	1	2	3	9.5	9.5	9.5	48.586	423	423	0	6.5111	2.8	2.8	6.9	2.8	6.9	9.5	127720000	10032000	22688000	17085000	12744000	28729000	36443000	25	48.586	5108800	401300	907510	683410
RFC4	1	7	7	7	2	0	5	0	0	4	2	0	5	0	0	4	2	0	5	0	0	4	20.7	20.7	20.7	39.681	363	363	0	10.852	6.6	0	14.3	0	0	12.1	96885000	14558000	0	31376000	0	0	50951000	19	39.681	5099200	766230	0	1651400
TAF4	2	10	10	10	0	0	10	0	0	5	0	0	10	0	0	5	0	0	10	0	0	5	11.6	11.6	11.6	110.11	1085	1085;862	0	19.213	0	0	11.6	0	0	5.6	208930000	0	0	146540000	0	0	62393000	41	110.11	5095800	0	0	3574100
GRPEL1	1	4	4	4	0	0	2	1	0	4	0	0	2	1	0	4	0	0	2	1	0	4	22.1	22.1	22.1	24.279	217	217	0	4.6095	0	0	9.2	5.1	0	22.1	76214000	0	0	18894000	0	0	57320000	15	24.279	5080900	0	0	1259600
SMC2	1	23	23	23	5	10	6	6	8	8	5	10	6	6	8	8	5	10	6	6	8	8	20.9	20.9	20.9	135.65	1197	1197	0	29.673	5.8	9.5	5.5	5.5	8.4	7.2	328980000	34582000	69757000	60176000	30575000	66967000	66922000	65	135.65	5061200	532030	1073200	925790
ATG3	1	3	3	3	0	0	1	0	0	2	0	0	1	0	0	2	0	0	1	0	0	2	11.5	11.5	11.5	35.864	314	314	0	4.9382	0	0	4.1	0	0	7.3	55512000	0	0	8626800	0	0	46885000	11	35.864	5046600	0	0	784250
STPG2	1	1	1	1	1	1	1	1	1	0	1	1	1	1	1	0	1	1	1	1	1	0	5.4	5.4	5.4	50.659	459	459	0.0026537	1.8463	5.4	5.4	5.4	5.4	5.4	0	131180000	18176000	37123000	25380000	18075000	32424000	0	26	50.659	5045300	699080	1427800	976170
RAB3GAP2	1	13	13	13	4	5	5	6	5	9	4	5	5	6	5	9	4	5	5	6	5	9	10.6	10.6	10.6	155.98	1393	1393	0	59.248	3.2	4.3	4.3	5	3.9	7.5	307540000	24431000	62729000	24124000	37513000	58291000	100460000	61	155.98	5041700	400520	1028300	395470
NEK3	1	1	1	1	0	0	0	1	1	1	0	0	0	1	1	1	0	0	0	1	1	1	5.9	5.9	5.9	57.704	506	506	0	2.7944	0	0	0	5.9	5.9	5.9	125840000	0	0	0	34977000	27817000	63045000	25	57.704	5033600	0	0	0
TPD52L1	1	2	2	2	0	0	1	0	0	2	0	0	1	0	0	2	0	0	1	0	0	2	12.3	12.3	12.3	22.449	204	204	0	3.3448	0	0	5.4	0	0	12.3	40179000	0	0	4825200	0	0	35353000	8	22.449	5022300	0	0	603150
MAT2B	1	4	4	4	0	0	3	0	0	3	0	0	3	0	0	3	0	0	3	0	0	3	13.2	13.2	13.2	37.551	334	334	0	33.207	0	0	9.3	0	0	10.2	95321000	0	0	20698000	0	0	74623000	19	37.551	5016900	0	0	1089400
PMM2	1	3	3	3	2	1	1	1	1	2	2	1	1	1	1	2	2	1	1	1	1	2	12.6	12.6	12.6	28.082	246	246	0	3.3595	9.3	4.9	4.9	4.9	4.9	8.1	80129000	21812000	8466200	9600400	6618400	13981000	19651000	16	28.082	5008100	1363200	529140	600030
PSMG1	1	4	4	4	1	1	2	1	0	4	1	1	2	1	0	4	1	1	2	1	0	4	18.8	18.8	18.8	32.854	288	288	0	8.1378	3.5	3.5	8.3	3.5	0	18.8	75043000	4570500	4597000	7671400	5894200	0	52310000	15	32.854	5002900	304700	306470	511430
DCTN2	1	6	6	6	0	0	4	0	0	5	0	0	4	0	0	5	0	0	4	0	0	5	19.5	19.5	19.5	44.23	401	401	0	36.002	0	0	14.2	0	0	16	99627000	0	0	17810000	0	0	81817000	20	44.23	4981300	0	0	890480
TNS3	3	11	11	11	7	4	6	2	6	2	7	4	6	2	6	2	7	4	6	2	6	2	10.1	10.1	10.1	155.26	1445	1445;1409;1735	0	20.215	5.7	3.2	5.9	1.5	4.5	1.7	273730000	77837000	29296000	70026000	8618400	70505000	17445000	55	155.26	4976900	1415200	532660	1273200
NANS	1	2	2	2	1	1	1	0	0	2	1	1	1	0	0	2	1	1	1	0	0	2	7.8	7.8	7.8	40.307	359	359	0	4.1857	2.8	2.8	2.8	0	0	7.8	79581000	6439300	6352200	15070000	0	0	51719000	16	40.307	4973800	402450	397010	941900
RANGAP1	1	8	8	8	1	2	1	0	2	5	1	2	1	0	2	5	1	2	1	0	2	5	16.5	16.5	16.5	63.541	587	587	0	14.843	2	3.6	2	0	3.6	10.9	134050000	6953800	0	19740000	0	0	107360000	27	63.541	4964900	257550	0	731090
PYGB	1	16	10	10	5	13	6	5	10	8	4	8	1	2	7	4	4	8	1	2	7	4	21.2	13.9	13.9	96.695	843	843	0	17.794	8.1	17.2	7.9	7.6	14	12.2	243140000	20569000	88368000	8808200	17108000	70575000	37714000	49	96.695	4962100	419780	1803400	179760
DBNL	1	7	7	7	1	1	4	0	0	5	1	1	4	0	0	5	1	1	4	0	0	5	18.1	18.1	18.1	48.207	430	430	0	21.595	2.8	2.6	7.7	0	0	13.3	98835000	1301100	0	27604000	0	0	69931000	20	48.207	4941800	65053	0	1380200
NDUFS1	1	10	10	10	4	4	4	4	4	3	4	4	4	4	4	3	4	4	4	4	4	3	20.6	20.6	20.6	79.467	727	727	0	18.554	6.3	8.7	7.2	6.2	9.8	6.6	202600000	16982000	61797000	37587000	19574000	31034000	35626000	41	79.467	4941500	414200	1507300	916750
TNPO3	1	10	10	10	3	6	6	3	6	2	3	6	6	3	6	2	3	6	6	3	6	2	11.2	11.2	11.2	104.2	923	923	0	22.116	3	7	6.5	2.9	6.7	2.7	212220000	8861000	46090000	41947000	16105000	81468000	17746000	43	104.2	4935300	206070	1071900	975510
DYNC1LI1	1	4	4	4	0	1	2	2	2	3	0	1	2	2	2	3	0	1	2	2	2	3	9.2	9.2	9.2	56.578	523	523	0	7.643	0	1.7	5.2	5.2	4	7.5	147490000	0	0	24450000	7197900	50413000	65430000	30	56.578	4916400	0	0	815000
LSM12	1	2	2	2	0	0	1	1	1	2	0	0	1	1	1	2	0	0	1	1	1	2	11.3	11.3	11.3	21.701	195	195	0	4.1688	0	0	4.6	6.7	4.6	11.3	44192000	0	0	8267100	10615000	9235700	16074000	9	21.701	4910200	0	0	918570
LYPLA1	1	2	2	2	0	0	0	0	1	1	0	0	0	0	1	1	0	0	0	0	1	1	10.4	10.4	10.4	24.669	230	230	0	2.5593	0	0	0	0	5.7	4.8	58687000	0	0	0	0	43775000	14912000	12	24.669	4890600	0	0	0
IMP4	1	3	3	3	1	3	1	2	1	0	1	3	1	2	1	0	1	3	1	2	1	0	11.7	11.7	11.7	33.756	291	291	0	5.3211	3.4	11.7	3.4	8.2	3.4	0	72845000	8853200	36847000	0	13505000	13640000	0	15	33.756	4856300	590220	2456500	0
ABCC6	1	2	2	2	1	1	2	1	1	1	1	1	2	1	1	1	1	1	2	1	1	1	1.3	1.3	1.3	164.9	1503	1503	0.0097521	1.4092	0.7	0.7	1.3	0.7	0.7	0.7	261400000	4757000	9108600	180460000	15257000	36589000	15227000	54	164.9	4840700	88093	168680	3341900
TTLL12	1	11	11	11	3	4	1	5	3	6	3	4	1	5	3	6	3	4	1	5	3	6	23.9	23.9	23.9	74.403	644	644	0	23.391	7.5	8.1	1.6	9.2	7.5	13.4	164130000	29337000	44217000	0	30370000	19568000	40641000	34	74.403	4827500	862860	1300500	0
NCEH1	1	5	5	5	1	1	3	0	0	4	1	1	3	0	0	4	1	1	3	0	0	4	16.4	16.4	16.4	45.807	408	408	0	8.8742	3.2	2.9	9.3	0	0	13	96193000	5513600	8816400	29641000	0	0	52222000	20	45.807	4809700	275680	440820	1482100
WDR18	1	4	4	4	0	2	3	1	2	2	0	2	3	1	2	2	0	2	3	1	2	2	9.7	9.7	9.7	47.405	432	432	0	7.6006	0	4.9	7.6	2.5	5.1	5.3	91179000	0	9621500	26615000	13971000	12965000	28008000	19	47.405	4798900	0	506400	1400800
SLC25A22;SLC25A18	2	2	2	2	1	1	2	1	1	1	1	1	2	1	1	1	1	1	2	1	1	1	7.1	7.1	7.1	34.47	323	323;315	0	3.4844	2.5	2.5	7.1	2.5	2.5	2.5	81295000	13213000	15288000	22777000	0	14613000	15403000	17	34.47	4782000	777230	899310	1339800
ANXA4	1	6	6	6	0	1	2	1	3	6	0	1	2	1	3	6	0	1	2	1	3	6	21.6	21.6	21.6	35.882	319	319	0	27.689	0	3.4	6.9	3.4	9.4	21.6	104990000	0	6199000	6973200	10087000	9604600	72124000	22	35.882	4772200	0	281770	316960
M6PR	1	3	3	3	0	0	0	0	0	3	0	0	0	0	0	3	0	0	0	0	0	3	16.6	16.6	16.6	30.993	277	277	0	20.003	0	0	0	0	0	16.6	66640000	0	0	0	0	0	66640000	14	30.993	4760000	0	0	0
COPS4	1	2	2	2	1	0	0	1	0	1	1	0	0	1	0	1	1	0	0	1	0	1	6.4	6.4	6.4	46.268	406	406	0	2.3068	3.4	0	0	3.4	0	3	123740000	65433000	0	0	58312000	0	0	26	46.268	4759400	2516600	0	0
CDC40	1	8	8	8	0	1	7	1	1	6	0	1	7	1	1	6	0	1	7	1	1	6	15.5	15.5	15.5	65.521	579	579	0	9.4381	0	1.9	13.5	1.9	1.9	11.9	165980000	0	1659100	101010000	0	2278800	61031000	35	65.521	4742100	0	47402	2885900
SQSTM1	1	5	5	5	2	0	0	1	1	4	2	0	0	1	1	4	2	0	0	1	1	4	17	17	17	47.687	440	440	0	237.19	8.2	0	0	4.1	3.4	13.6	94734000	22765000	0	0	5866200	12651000	53452000	20	47.687	4736700	1138200	0	0
SUCLA2	1	5	5	5	1	2	2	1	3	3	1	2	2	1	3	3	1	2	2	1	3	3	13.8	13.8	13.8	50.317	463	463	0	12.694	5.6	7.8	7.8	2.2	9.7	9.7	127310000	11050000	41488000	27392000	0	12270000	35113000	27	50.317	4715300	409250	1536600	1014500
RNH1	1	5	5	5	1	0	3	2	0	3	1	0	3	2	0	3	1	0	3	2	0	3	14.3	14.3	14.3	49.973	461	461	0	61.357	3.3	0	9.1	6.3	0	8.5	122270000	0	0	38179000	17563000	0	66526000	26	49.973	4702700	0	0	1468400
CBX5	1	4	4	4	3	0	1	0	0	4	3	0	1	0	0	4	3	0	1	0	0	4	26.2	26.2	26.2	22.225	191	191	0	6.2445	19.4	0	5.8	0	0	26.2	46989000	28985000	0	10643000	0	0	7361900	10	22.225	4698900	2898500	0	1064300
SPCS2	1	2	2	2	1	2	1	1	2	1	1	2	1	1	2	1	1	2	1	1	2	1	8.8	8.8	8.8	25.003	226	226	0	2.7335	4.9	8.8	4.9	4.9	8.8	4	56381000	5353900	12679000	7484900	3839800	20837000	6186800	12	25.003	4698400	446150	1056600	623740
PRPF38B	1	5	5	5	0	0	4	0	0	3	0	0	4	0	0	3	0	0	4	0	0	3	9.3	9.3	9.3	64.467	546	546	0	10.037	0	0	7.7	0	0	5.3	79676000	0	0	58991000	0	0	20685000	17	64.467	4686800	0	0	3470000
AK2	1	6	6	6	0	0	1	0	0	6	0	0	1	0	0	6	0	0	1	0	0	6	31.8	31.8	31.8	26.477	239	239	0	8.9284	0	0	4.6	0	0	31.8	65463000	0	0	5297100	0	0	60166000	14	26.477	4675900	0	0	378360
SRM	1	4	4	4	1	3	1	2	2	3	1	3	1	2	2	3	1	3	1	2	2	3	12.9	12.9	12.9	33.824	302	302	0	3.2713	2.6	10.3	3.3	7	7.6	10.3	70116000	2070000	21995000	0	12728000	17152000	16173000	15	33.824	4674400	138000	1466300	0
SRSF5	1	1	1	1	0	0	1	0	0	1	0	0	1	0	0	1	0	0	1	0	0	1	4.4	4.4	4.4	31.263	272	272	0.00092336	2.0525	0	0	4.4	0	0	4.4	37389000	0	0	13896000	0	0	23493000	8	31.263	4673600	0	0	1736900
MEMO1	1	2	2	2	0	2	1	2	1	1	0	2	1	2	1	1	0	2	1	2	1	1	9.8	9.8	9.8	33.733	297	297	0	4.7077	0	9.8	4.7	9.8	4.7	4.7	74647000	0	21332000	8090100	19564000	13040000	12621000	16	33.733	4665500	0	1333300	505630
LGALS3BP	1	4	4	4	2	0	4	0	0	1	2	0	4	0	0	1	2	0	4	0	0	1	8.9	8.9	8.9	65.33	585	585	0	5.3471	5.1	0	8.9	0	0	2.2	120830000	17211000	0	86570000	0	0	17049000	26	65.33	4647300	661960	0	3329600
SSR1	1	2	2	2	0	0	0	0	0	2	0	0	0	0	0	2	0	0	0	0	0	2	9.1	9.1	9.1	32.235	286	286	0	4.4779	0	0	0	0	0	9.1	46338000	0	0	0	0	0	46338000	10	32.235	4633800	0	0	0
DENR	1	3	3	3	0	0	0	0	0	3	0	0	0	0	0	3	0	0	0	0	0	3	12.1	12.1	12.1	22.092	198	198	0	2.2486	0	0	0	0	0	12.1	41679000	0	0	0	0	0	41679000	9	22.092	4631000	0	0	0
TAF6	1	12	12	12	0	0	11	0	0	6	0	0	11	0	0	6	0	0	11	0	0	6	22.5	22.5	22.5	72.668	677	677	0	15.959	0	0	20.1	0	0	11.7	189380000	0	0	94188000	0	0	95190000	41	72.668	4619000	0	0	2297300
TXNDC5	1	7	7	7	0	0	3	0	0	6	0	0	3	0	0	6	0	0	3	0	0	6	20.6	20.6	20.6	47.628	432	432	0	21.81	0	0	8.8	0	0	18.5	105940000	0	0	23061000	0	0	82879000	23	47.628	4606100	0	0	1002700
SLU7	1	5	5	5	2	1	2	3	4	3	2	1	2	3	4	3	2	1	2	3	4	3	10.8	10.8	10.8	68.386	586	586	0	27.419	4.4	2	4.4	7.3	7.8	7	147170000	22889000	7767200	21587000	23226000	50125000	21573000	32	68.386	4598900	715300	242730	674580
CPSF7	1	6	6	6	1	0	3	1	1	4	1	0	3	1	1	4	1	0	3	1	1	4	13.8	13.8	13.8	52.049	471	471	0	7.491	2.5	0	5.9	1.9	2.5	9.6	87362000	0	0	26644000	2915000	5373000	52430000	19	52.049	4598000	0	0	1402300
PDCD11	1	26	26	26	9	12	9	8	10	9	9	12	9	8	10	9	9	12	9	8	10	9	17.5	17.5	17.5	208.7	1871	1871	0	48.941	5.2	8.3	5.6	5.1	6.6	5.2	436290000	60960000	94124000	71507000	60692000	84472000	64538000	95	208.7	4592600	641680	990780	752710
RSU1	1	3	3	3	1	1	1	0	1	3	1	1	1	0	1	3	1	1	1	0	1	3	11.9	11.9	11.9	31.54	277	277	0	5.6688	2.5	2.5	2.5	0	2.5	11.9	59579000	4739300	0	6034600	0	9805700	38999000	13	31.54	4583000	364560	0	464200
VTA1	1	2	2	2	0	0	1	0	0	2	0	0	1	0	0	2	0	0	1	0	0	2	11.1	11.1	11.1	33.879	307	307	0	4.1873	0	0	4.6	0	0	11.1	54823000	0	0	24540000	0	0	30283000	12	33.879	4568600	0	0	2045000
BTF3L4	1	2	2	2	0	0	0	0	0	2	0	0	0	0	0	2	0	0	0	0	0	2	14.6	14.6	14.6	17.27	158	158	0	3.1556	0	0	0	0	0	14.6	31916000	0	0	0	0	0	31916000	7	17.27	4559400	0	0	0
SPATS2L	1	7	7	7	2	1	3	2	3	5	2	1	3	2	3	5	2	1	3	2	3	5	12.4	12.4	12.4	61.728	558	558	0	13.003	3.8	2.3	7.5	3.8	5.6	10.2	145590000	13950000	9151200	31317000	11169000	27036000	52967000	32	61.728	4549700	435930	285980	978650
DLAT	1	3	3	3	3	2	2	2	3	2	3	2	2	2	3	2	3	2	2	2	3	2	4.9	4.9	4.9	68.996	647	647	0	5.7959	4.9	3.7	3.7	3.7	4.9	3.7	154590000	12845000	12712000	20939000	24544000	47126000	36422000	34	68.996	4546700	377790	373890	615860
DDX50	1	11	9	9	4	9	5	3	7	6	2	7	3	1	5	4	2	7	3	1	5	4	17.4	13.7	13.7	82.564	737	737	0	11.671	6.2	14.7	7.5	5.2	11.3	9	177050000	14733000	33139000	23001000	7718800	71154000	27309000	39	82.564	4539900	377770	849720	589760
UFL1	1	10	10	10	3	3	3	5	6	6	3	3	3	5	6	6	3	3	3	5	6	6	14.9	14.9	14.9	89.594	794	794	0	16.317	4.3	3.4	3.5	7.1	8.8	9.3	212110000	30954000	35178000	10691000	22812000	71486000	40986000	47	89.594	4512900	658600	748460	227480
UBQLN1	1	3	3	2	0	0	0	0	0	3	0	0	0	0	0	3	0	0	0	0	0	2	7.8	7.8	4.9	62.518	589	589	0	7.575	0	0	0	0	0	7.8	58591000	0	0	0	0	0	58591000	13	62.518	4507000	0	0	0
CCAR2	1	10	10	10	2	3	4	0	5	6	2	3	4	0	5	6	2	3	4	0	5	6	12.8	12.8	12.8	102.9	923	923	0	29.082	2.8	3.8	4.8	0	5.6	7.7	224070000	17471000	37413000	36445000	0	41794000	90946000	50	102.9	4481400	349420	748250	728900
PCID2	1	5	5	5	1	4	2	4	2	2	1	4	2	4	2	2	1	4	2	4	2	2	12.5	12.5	12.5	46.029	399	399	0	6.9292	2.5	10	4.3	10.5	6.3	4.8	125390000	3526900	49788000	4049400	10291000	45600000	12136000	28	46.029	4478300	125960	1778100	144620
SRP68	1	10	10	10	1	3	7	1	2	8	1	3	7	1	2	8	1	3	7	1	2	8	18.8	18.8	18.8	70.729	627	627	0	14.803	1.8	5.1	14	1.1	3.3	15.2	151900000	0	27155000	56142000	6639600	4309500	57651000	34	70.729	4467600	0	798690	1651200
TOP2B	1	12	12	8	3	5	5	4	4	5	3	5	5	4	4	5	0	3	2	1	1	2	7.9	7.9	5.4	183.26	1626	1626	0	15.847	2.2	3.6	3.7	2.8	2.8	3.1	387650000	29572000	73777000	53120000	46859000	112900000	71418000	87	183.26	4455700	339910	848010	610570
TAOK3	1	5	5	4	2	2	1	4	2	2	2	2	1	4	2	2	1	2	1	3	2	1	5.6	5.6	4.1	105.4	898	898	0	5.6854	2.3	1.9	0.9	4.6	2	2.3	176050000	34508000	12655000	27617000	45522000	19935000	35808000	40	105.4	4401100	862690	316380	690440
ALOX12B	1	5	5	5	2	1	3	2	3	1	2	1	3	2	3	1	2	1	3	2	3	1	8.4	8.4	8.4	80.355	701	701	0	6.947	4.1	2.4	5.8	3.3	5	1.7	158200000	17819000	7415700	29940000	28351000	38854000	35822000	36	80.355	4394500	494970	205990	831670
RFC5	1	10	10	10	0	3	4	0	5	3	0	3	4	0	5	3	0	3	4	0	5	3	34.4	34.4	34.4	38.496	340	340	0	9.8729	0	9.7	12.9	0	17.1	10.6	104810000	0	19167000	26830000	0	24255000	34558000	24	38.496	4367100	0	798610	1117900
TRA2A	1	4	3	3	0	0	2	0	0	3	0	0	1	0	0	3	0	0	1	0	0	3	14.5	11	11	32.688	282	282	0	3.6021	0	0	6.7	0	0	11	65257000	0	0	18056000	0	0	47201000	15	32.688	4350400	0	0	1203700
PRKAG1	2	3	3	3	1	2	1	1	3	3	1	2	1	1	3	3	1	2	1	1	3	3	11.8	11.8	11.8	37.579	331	331;569	0	5.6697	3.3	6.3	3.3	3	11.8	11.8	90887000	10979000	18010000	12512000	0	21273000	28114000	21	37.579	4328000	522810	857600	595820
ACTBL2	1	17	4	4	10	10	9	7	14	6	1	1	0	0	1	1	1	1	0	0	1	1	40.2	17.8	17.8	42.003	376	376	0	7.5025	20.7	23.1	16	13.6	28.2	17	90705000	58668000	17409000	0	0	14629000	0	21	42.003	4319300	2793700	828980	0
FLOT1	1	7	7	7	3	1	2	4	4	2	3	1	2	4	4	2	3	1	2	4	4	2	21.1	21.1	21.1	47.355	427	427	0	23.029	8	1.9	4.4	12.9	12.4	4.4	116610000	23273000	8659800	16717000	21780000	16272000	29907000	27	47.355	4318800	861960	320730	619140
BCLAF1	1	5	5	4	0	0	2	0	1	5	0	0	2	0	1	5	0	0	2	0	1	4	7.1	7.1	5.9	106.12	920	920	0	8.2669	0	0	3.2	0	1.2	7.1	151110000	0	0	29717000	0	5984100	115410000	35	106.12	4317500	0	0	849060
VKORC1L1	1	2	2	2	1	2	1	1	0	1	1	2	1	1	0	1	1	2	1	1	0	1	11.4	11.4	11.4	19.835	176	176	0	2.6649	5.1	11.4	6.2	6.2	0	6.2	30039000	5912700	12913000	4597500	1122600	0	5493200	7	19.835	4291300	844670	1844700	656780
SCPEP1	1	2	2	2	1	0	1	1	1	2	1	0	1	1	1	2	1	0	1	1	1	2	4.9	4.9	4.9	50.83	452	452	0	2.4219	2.4	0	2.4	2.4	2.4	4.9	77206000	12953000	0	14436000	7191300	18502000	24124000	18	50.83	4289200	719620	0	801980
BLVRB	1	5	5	5	0	0	0	1	0	5	0	0	0	1	0	5	0	0	0	1	0	5	31.6	31.6	31.6	22.119	206	206	0	5.602	0	0	0	7.3	0	31.6	47103000	0	0	0	0	0	47103000	11	22.119	4282100	0	0	0
HIBADH	1	4	4	4	0	0	2	0	0	4	0	0	2	0	0	4	0	0	2	0	0	4	16.4	16.4	16.4	35.329	336	336	0	8.2453	0	0	8	0	0	16.4	55588000	0	0	11749000	0	0	43839000	13	35.329	4276000	0	0	903760
PGRMC1	1	1	1	1	0	0	0	0	0	1	0	0	0	0	0	1	0	0	0	0	0	1	7.2	7.2	7.2	21.671	195	195	0	3.5692	0	0	0	0	0	7.2	34173000	0	0	0	0	0	34173000	8	21.671	4271600	0	0	0
NOLC1	1	8	8	8	0	0	2	0	0	7	0	0	2	0	0	7	0	0	2	0	0	7	10.6	10.6	10.6	73.602	699	699	0	7.2077	0	0	2.6	0	0	9.3	140780000	0	0	10557000	0	0	130230000	33	73.602	4266200	0	0	319910
DNPH1	1	1	1	1	0	0	1	0	0	1	0	0	1	0	0	1	0	0	1	0	0	1	9.8	9.8	9.8	19.108	174	174	0	2.8449	0	0	9.8	0	0	9.8	34109000	0	0	13263000	0	0	20846000	8	19.108	4263600	0	0	1657800
KIF20A	1	15	15	15	12	0	0	8	0	0	12	0	0	8	0	0	12	0	0	8	0	0	22.2	22.2	22.2	100.28	890	890	0	66.63	18.2	0	0	11.7	0	0	208430000	113840000	0	0	94593000	0	0	49	100.28	4253800	2323300	0	0
PSMD8	1	4	4	4	0	1	1	0	0	4	0	1	1	0	0	4	0	1	1	0	0	4	12	12	12	39.611	350	350	0	4.8008	0	2.3	2.3	0	0	12	84544000	0	9462300	12978000	0	0	62104000	20	39.611	4227200	0	473120	648900
VASP	1	5	5	5	0	0	0	0	0	5	0	0	0	0	0	5	0	0	0	0	0	5	15.5	15.5	15.5	39.829	380	380	0	5.2683	0	0	0	0	0	15.5	71221000	0	0	0	0	0	71221000	17	39.829	4189500	0	0	0
BZW2	1	4	4	4	2	2	2	2	3	3	2	2	2	2	3	3	2	2	2	2	3	3	7.2	7.2	7.2	48.162	419	419	0	6.317	4.5	4.5	4.8	4.5	4.8	4.8	112820000	8445000	10184000	19301000	9343100	12373000	53174000	27	48.162	4178500	312780	377200	714850
RELA	1	2	2	2	0	1	1	1	0	2	0	1	1	1	0	2	0	1	1	1	0	2	4	4	4	60.218	551	551	0.00046642	2.1142	0	2.4	2.4	1.6	0	4	87620000	0	10875000	6688200	37362000	0	32695000	21	60.218	4172400	0	517870	318480
ACAT1	1	5	5	5	2	0	1	1	0	5	2	0	1	1	0	5	2	0	1	1	0	5	14.5	14.5	14.5	45.199	427	427	0	12.573	5.4	0	2.3	3	0	14.5	95002000	17681000	0	5704700	10095000	0	61522000	23	45.199	4130500	768730	0	248030
TRNT1	1	4	4	4	2	3	1	1	3	2	2	3	1	1	3	2	2	3	1	1	3	2	10.8	10.8	10.8	50.127	434	434	0	9.3295	5.8	7.4	2.3	2.3	8.1	4.6	119240000	17765000	33603000	9001000	6724700	34979000	17169000	29	50.127	4111800	612590	1158700	310380
NXN	1	4	4	4	3	1	1	2	0	4	3	1	1	2	0	4	3	1	1	2	0	4	11.3	11.3	11.3	48.392	435	435	0	6.1658	9.7	2.1	2.1	5.7	0	11.3	90302000	25196000	0	8051800	7765600	0	49289000	22	48.392	4104600	1145300	0	365990
DCTN4	1	4	4	4	1	4	0	1	2	1	1	4	0	1	2	1	1	4	0	1	2	1	11.1	11.1	11.1	52.337	460	460	0	16.354	2.4	11.1	0	2.2	5.9	2.4	98339000	12489000	67742000	0	0	0	18108000	24	52.337	4097500	520370	2822600	0
MRPS31	1	5	5	5	0	0	3	0	0	4	0	0	3	0	0	4	0	0	3	0	0	4	13.9	13.9	13.9	45.318	395	395	0	40.663	0	0	8.1	0	0	11.6	90116000	0	0	38432000	0	0	51684000	22	45.318	4096200	0	0	1746900
DNAJC8	1	3	3	3	0	0	0	0	0	3	0	0	0	0	0	3	0	0	0	0	0	3	12.6	12.6	12.6	29.841	253	253	0	3.9791	0	0	0	0	0	12.6	53230000	0	0	0	0	0	53230000	13	29.841	4094600	0	0	0
USP9X	2	24	24	24	7	15	8	8	17	8	7	15	8	8	17	8	7	15	8	8	17	8	10.8	10.8	10.8	290.46	2554	2554;2555	0	79.625	2.7	6.9	3.9	3.8	8.2	3.3	501390000	21114000	149200000	48355000	74192000	164090000	44445000	123	290.46	4076400	171660	1213000	393130
DAZAP1	1	2	2	2	0	0	1	0	0	2	0	0	1	0	0	2	0	0	1	0	0	2	7.6	7.6	7.6	43.383	407	407	0	3.641	0	0	3.7	0	0	7.6	40731000	0	0	9044500	0	0	31687000	10	43.383	4073100	0	0	904450
WDR1	1	6	6	6	2	0	1	0	0	6	2	0	1	0	0	6	2	0	1	0	0	6	17.3	17.3	17.3	66.193	606	606	0	14.261	5.9	0	2.3	0	0	17.3	122040000	26152000	0	0	0	0	95887000	30	66.193	4067900	871720	0	0
TMX1	1	6	6	6	0	0	1	0	0	6	0	0	1	0	0	6	0	0	1	0	0	6	19.6	19.6	19.6	31.791	280	280	0	7.7405	0	0	3.2	0	0	19.6	44669000	0	0	3546500	0	0	41123000	11	31.791	4060800	0	0	322410
OSTF1	1	3	3	3	0	0	0	0	0	3	0	0	0	0	0	3	0	0	0	0	0	3	20.6	20.6	20.6	23.787	214	214	0	6.9022	0	0	0	0	0	20.6	48691000	0	0	0	0	0	48691000	12	23.787	4057600	0	0	0
EWSR1	1	3	3	3	0	0	1	0	0	3	0	0	1	0	0	3	0	0	1	0	0	3	5.3	5.3	5.3	68.477	656	656	0	3.1671	0	0	2.1	0	0	5.3	68959000	0	0	8582100	0	0	60376000	17	68.477	4056400	0	0	504830
SMC1A	1	14	14	14	3	8	5	5	7	8	3	8	5	5	7	8	3	8	5	5	7	8	10.9	10.9	10.9	143.23	1233	1233	0	27.195	2.4	6.3	4	4	5.5	6.7	291490000	27368000	63289000	29978000	25777000	59714000	85365000	72	143.23	4048500	380110	879010	416370
ZCCHC7	1	5	5	5	1	1	3	0	0	3	1	1	3	0	0	3	1	1	3	0	0	3	11.6	11.6	11.6	63.052	543	543	0	6.7423	2	2	5.5	0	0	8.1	80842000	1544400	5264800	24623000	0	0	49410000	20	63.052	4042100	77222	263240	1231200
AGPS	1	9	9	9	0	3	3	1	2	8	0	3	3	1	2	8	0	3	3	1	2	8	17.8	17.8	17.8	72.911	658	658	0	16.674	0	5.3	7.1	2.1	3.3	16.4	141080000	0	29728000	28842000	6970300	0	75537000	35	72.911	4030800	0	849370	824040
TMPO	1	8	4	4	0	0	1	0	0	8	0	0	1	0	0	4	0	0	1	0	0	4	19.6	8.4	8.4	50.67	454	454	0	5.9416	0	0	3.5	0	0	19.6	88224000	0	0	6837000	0	0	81387000	22	50.67	4010200	0	0	310770
NASP	1	10	10	10	0	0	1	0	0	10	0	0	1	0	0	10	0	0	1	0	0	10	13.2	13.2	13.2	85.237	788	788	0	14.007	0	0	1.3	0	0	13.2	171690000	0	0	17412000	0	0	154270000	43	85.237	3992700	0	0	404930
KIAA1524	1	11	11	11	7	7	5	6	2	3	7	7	5	6	2	3	7	7	5	6	2	3	13.3	13.3	13.3	102.18	905	905	0	16.224	8.4	8.3	6.2	7.3	2.5	3.5	223040000	39184000	60345000	44335000	44120000	11247000	23808000	56	102.18	3982800	699710	1077600	791700
ARHGEF2	1	10	10	10	4	7	2	2	7	4	4	7	2	2	7	4	4	7	2	2	7	4	13	13	13	111.54	986	986	0	52.909	6.5	9.7	2.1	1.6	7.8	4.9	219020000	24315000	75931000	15266000	22253000	54501000	26759000	55	111.54	3982300	442100	1380600	277560
TOMM70A	1	4	4	4	0	0	2	0	0	4	0	0	2	0	0	4	0	0	2	0	0	4	7.7	7.7	7.7	67.454	608	608	0	5.5646	0	0	2.8	0	0	7.7	123410000	0	0	21031000	0	0	102380000	31	67.454	3980900	0	0	678420
HBA1	1	5	1	1	3	5	3	4	4	4	0	1	0	1	1	0	0	1	0	1	1	0	32.4	8.5	8.5	15.257	142	142	0.0034483	1.7015	23.9	32.4	23.9	32.4	32.4	23.9	31796000	0	0	0	18483000	13313000	0	8	15.257	3974500	0	0	0
CYC1	1	2	2	2	0	0	0	1	0	2	0	0	0	1	0	2	0	0	0	1	0	2	6.8	6.8	6.8	35.422	325	325	0	2.4403	0	0	0	3.7	0	6.8	67527000	0	0	0	13430000	0	54097000	17	35.422	3972200	0	0	0
PABPN1	1	2	2	2	0	0	2	0	0	2	0	0	2	0	0	2	0	0	2	0	0	2	8.8	8.8	8.8	32.749	306	306	0	10.165	0	0	8.8	0	0	8.8	47559000	0	0	13847000	0	0	33712000	12	32.749	3963200	0	0	1153900
MFAP1	1	3	3	3	1	0	2	0	0	2	1	0	2	0	0	2	1	0	2	0	0	2	8	8	8	51.958	439	439	0	4.5323	1.8	0	4.8	0	0	6.2	67344000	5275600	0	44724000	0	0	17344000	17	51.958	3961400	310330	0	2630800
AQR	1	14	14	14	3	3	6	2	7	7	3	3	6	2	7	7	3	3	6	2	7	7	12.1	12.1	12.1	171.29	1485	1485	0	24.477	2.1	2	5.5	1.8	6.2	6.3	269080000	22546000	17728000	48821000	33919000	70704000	75367000	68	171.29	3957100	331550	260700	717950
RIC8A	2	6	6	6	1	3	2	2	3	4	1	3	2	2	3	4	1	3	2	2	3	4	13.6	13.6	13.6	59.709	531	531;520	0	10.662	1.5	5.8	3.6	3.6	7.2	10.4	118710000	6677700	36593000	16358000	11628000	12146000	35304000	30	59.709	3956800	222590	1219800	545250
SART1	1	13	13	13	2	0	4	3	0	12	2	0	4	3	0	12	2	0	4	3	0	12	20.8	20.8	20.8	90.254	800	800	0	84.73	4.4	0	7.2	4.2	0	19.6	150110000	10185000	0	23807000	13127000	0	102990000	38	90.254	3950300	268040	0	626510
MSH6	1	10	10	10	2	8	4	4	8	5	2	8	4	4	8	5	2	8	4	4	8	5	8.3	8.3	8.3	152.78	1360	1360	0	19.758	1.6	6.6	3.2	3.5	6.8	4.5	278920000	6350100	74989000	33185000	31321000	90056000	43020000	71	152.78	3928500	89438	1056200	467400
CORO1B	1	4	4	4	2	0	2	0	0	4	2	0	2	0	0	4	2	0	2	0	0	4	9	9	9	54.234	489	489	0	4.145	3.9	0	3.9	0	0	9	78557000	14112000	0	19976000	0	0	44469000	20	54.234	3927800	705590	0	998810
CARHSP1	1	1	1	1	0	0	1	0	0	1	0	0	1	0	0	1	0	0	1	0	0	1	10.9	10.9	10.9	15.892	147	147	0.00047015	2.1675	0	0	10.9	0	0	10.9	27307000	0	0	8520800	0	0	18787000	7	15.892	3901100	0	0	1217300
MRPS18B	1	2	2	2	1	1	1	0	1	2	1	1	1	0	1	2	1	1	1	0	1	2	12.4	12.4	12.4	29.395	258	258	0	3.1123	3.9	3.9	3.9	0	3.9	12.4	50595000	5972800	6649200	7771900	0	10196000	20005000	13	29.395	3891900	459440	511480	597840
SPR	1	4	4	4	0	0	1	0	0	4	0	0	1	0	0	4	0	0	1	0	0	4	19.5	19.5	19.5	28.048	261	261	0	14.061	0	0	4.2	0	0	19.5	54430000	0	0	6554600	0	0	47875000	14	28.048	3887800	0	0	468180
TSR1	1	8	8	8	5	2	5	3	1	2	5	2	5	3	1	2	5	2	5	3	1	2	11.3	11.3	11.3	91.809	804	804	0	12.987	6.8	2.9	7.5	4	1.5	2.9	127760000	32500000	8136300	34736000	25065000	8262100	19059000	33	91.809	3871500	984850	246550	1052600
RBM26	2	3	3	3	1	0	0	0	0	2	1	0	0	0	0	2	1	0	0	0	0	2	3.7	3.7	3.7	113.6	1007	1007;1060	0	3.1158	1.1	0	0	0	0	2.6	131400000	121430000	0	0	0	0	9974900	34	113.6	3864900	3571500	0	0
PSMC3	1	4	4	4	2	0	2	1	0	4	2	0	2	1	0	4	2	0	2	1	0	4	14.6	14.6	14.6	49.203	439	439	0	42.48	6.4	0	7.3	3.6	0	14.6	104220000	4924500	0	6227900	8358700	0	84710000	27	49.203	3860000	182390	0	230660
ATXN10	1	6	6	6	1	3	4	2	3	5	1	3	4	2	3	5	1	3	4	2	3	5	13.5	13.5	13.5	53.488	475	475	0	28.223	1.5	5.9	8.4	3.6	6.7	11.8	100290000	2882100	7719600	28764000	8117100	18679000	34123000	26	53.488	3857100	110850	296910	1106300
EIF3J	1	3	3	3	0	0	0	0	0	3	0	0	0	0	0	3	0	0	0	0	0	3	12.8	12.8	12.8	29.062	258	258	0	11.536	0	0	0	0	0	12.8	53858000	0	0	0	0	0	53858000	14	29.062	3847000	0	0	0
RBM47	2	3	3	2	1	1	2	1	2	3	1	1	2	1	2	3	1	1	2	1	1	2	6.1	6.1	4.2	64.098	593	593;533	0	4.7121	2.4	1.9	4.2	1.9	3.7	6.1	92273000	6411500	10693000	13907000	9965000	17443000	33854000	24	64.098	3844700	267150	445520	579460
ITPA	1	1	1	1	1	1	1	0	0	0	1	1	1	0	0	0	1	1	1	0	0	0	8.2	8.2	8.2	21.445	194	194	0	2.721	8.2	8.2	8.2	0	0	0	38341000	11993000	12350000	13999000	0	0	0	10	21.445	3834100	1199300	1235000	1399900
NDUFB10	1	3	3	3	0	0	1	0	0	3	0	0	1	0	0	3	0	0	1	0	0	3	22.1	22.1	22.1	20.776	172	172	0	6.1826	0	0	8.1	0	0	22.1	42001000	0	0	8607600	0	0	33393000	11	20.776	3818200	0	0	782510
DDB1	1	13	13	13	1	0	7	1	0	12	1	0	7	1	0	12	1	0	7	1	0	12	12.4	12.4	12.4	126.97	1140	1140	0	19.786	0.8	0	6.8	0.8	0	11.5	209260000	4536500	0	71378000	6956900	0	126390000	55	126.97	3804800	82482	0	1297800
ANLN	1	10	10	10	7	3	1	7	3	1	7	3	1	7	3	1	7	3	1	7	3	1	8.5	8.5	8.5	124.2	1124	1124	0	19.475	6.1	2.3	0.9	6	2.8	0.9	216070000	99419000	34407000	0	58166000	24082000	0	57	124.2	3790800	1744200	603620	0
SOAT1	1	5	5	5	0	5	1	0	3	1	0	5	1	0	3	1	0	5	1	0	3	1	10.2	10.2	10.2	64.734	550	550	0	10.342	0	10.2	2	0	7.3	2.4	79219000	0	38130000	6889800	0	31990000	2209300	21	64.734	3772300	0	1815700	328090
KRAS;HRAS;NRAS	3	2	2	2	2	1	0	1	1	0	2	1	0	1	1	0	2	1	0	1	1	0	10.6	10.6	10.6	21.656	189	189;189;189	0.0013477	1.932	10.6	4.8	0	4.8	4.8	0	33804000	10363000	9405400	0	3095600	10940000	0	9	21.656	3756000	1151500	1045000	0
CD63	1	1	1	1	0	0	0	0	0	1	0	0	0	0	0	1	0	0	0	0	0	1	4.2	4.2	4.2	25.636	238	238	0.0026822	1.8902	0	0	0	0	0	4.2	26290000	0	0	0	0	0	26290000	7	25.636	3755700	0	0	0
LAMP2	1	4	4	4	0	0	3	1	1	2	0	0	3	1	1	2	0	0	3	1	1	2	8.8	8.8	8.8	44.96	410	410	0	20.754	0	0	6.6	2.9	2	5.1	71256000	0	0	23767000	2311100	5635900	39542000	19	44.96	3750300	0	0	1250900
CALML5	1	3	3	3	0	0	0	3	2	1	0	0	0	3	2	1	0	0	0	3	2	1	17.1	17.1	17.1	15.892	146	146	0	4.7143	0	0	0	17.1	9.6	9.6	33616000	0	0	0	7225800	16343000	10047000	9	15.892	3735100	0	0	0
FAM98A	1	4	4	4	0	1	2	1	1	2	0	1	2	1	1	2	0	1	2	1	1	2	9.8	9.8	9.8	55.272	518	518	0	13.888	0	2.3	4.8	2.3	2.3	5	85892000	0	36788000	13685000	10282000	16198000	8939100	23	55.272	3734400	0	1599500	595010
TNFAIP1	2	5	4	4	0	0	0	1	0	5	0	0	0	0	0	4	0	0	0	0	0	4	20.9	17.7	17.7	36.204	316	316;329	0	11.595	0	0	0	3.2	0	20.9	78257000	0	0	0	0	0	78257000	21	36.204	3726500	0	0	0
CCDC124	1	3	3	3	0	0	0	0	0	3	0	0	0	0	0	3	0	0	0	0	0	3	20.2	20.2	20.2	25.835	223	223	0	8.6041	0	0	0	0	0	20.2	44541000	0	0	0	0	0	44541000	12	25.835	3711700	0	0	0
IGHG3	1	8	1	0	2	4	3	5	6	2	0	1	1	1	1	0	0	0	0	0	0	0	21.8	3.2	0	41.287	377	377	0	2.2037	5	8.2	8.2	16.2	17	5.6	62858000	0	7802400	0	4335900	50719000	0	17	41.287	3697500	0	458960	0
EIF4G2	1	13	13	13	1	4	3	2	2	10	1	4	3	2	2	10	1	4	3	2	2	10	15.7	15.7	15.7	102.36	907	907	0	21.785	1	4.3	3.5	2.4	2.1	12.3	184870000	0	28821000	26855000	7951100	14311000	106930000	50	102.36	3697300	0	576410	537090
ARMT1	1	4	4	4	1	2	1	2	3	2	1	2	1	2	3	2	1	2	1	2	3	2	12.2	12.2	12.2	51.172	441	441	0	6.1284	3.6	5.9	2.5	5.9	9.8	7.5	77611000	12847000	15440000	7002000	10193000	16857000	15272000	21	51.172	3695800	611770	735250	333430
RPP30	1	4	4	4	1	1	2	0	2	1	1	1	2	0	2	1	1	1	2	0	2	1	21.3	21.3	21.3	29.321	268	268	0	8.0246	3.4	8.6	12.3	0	14.2	8.6	55372000	2384000	9233200	8077000	0	22839000	12838000	15	29.321	3691400	158940	615540	538470
SCO1	1	3	3	3	0	0	0	0	0	3	0	0	0	0	0	3	0	0	0	0	0	3	8	8	8	33.814	301	301	0	2.6892	0	0	0	0	0	8	59060000	0	0	0	0	0	59060000	16	33.814	3691200	0	0	0
PSPC1	1	7	6	6	1	2	1	0	0	6	1	1	1	0	0	6	1	1	1	0	0	6	13.4	12	12	58.743	523	523	0	10.264	2.1	3.6	2.1	0	0	12	73293000	0	5892200	0	0	0	67401000	20	58.743	3664700	0	294610	0
ZW10	1	5	5	5	3	1	4	1	1	2	3	1	4	1	1	2	3	1	4	1	1	2	7.1	7.1	7.1	88.828	779	779	0	31.469	3.9	1.7	5.9	1.7	1.7	2.7	149660000	39801000	5294600	47734000	0	23510000	33320000	41	88.828	3650200	970750	129140	1164200
FAM83H	1	18	18	18	6	8	5	3	6	3	6	8	5	3	6	3	6	8	5	3	6	3	20.9	20.9	20.9	127.12	1179	1179	0	50.687	7.2	7.9	6.1	3.7	7.6	3.7	217530000	20013000	57951000	39315000	20478000	53311000	26467000	60	127.12	3625600	333550	965850	655250
NSF	1	10	10	10	3	2	5	2	3	4	3	2	5	2	3	4	3	2	5	2	3	4	14.2	14.2	14.2	82.593	744	744	0	9.9447	4.7	2.8	6.6	2.7	4	5.9	170200000	31040000	17306000	38833000	33798000	13258000	35960000	47	82.593	3621200	660420	368210	826240
TXLNA	1	9	9	9	0	0	2	0	0	7	0	0	2	0	0	7	0	0	2	0	0	7	16.5	16.5	16.5	61.89	546	546	0	9.1675	0	0	4	0	0	12.5	93578000	0	0	14005000	0	0	79573000	26	61.89	3599200	0	0	538650
SNX2	1	8	6	6	3	4	5	4	3	3	2	3	3	3	2	3	2	3	3	3	2	3	15.6	11.6	11.6	58.47	519	519	0	7.3115	6.6	6.2	10.8	8.7	6.6	6	97091000	16079000	8349100	17993000	16228000	20976000	17466000	27	58.47	3596000	595510	309230	666410
CBR3	1	4	2	2	2	3	2	2	3	4	1	1	0	0	1	2	1	1	0	0	1	2	17.7	7.2	7.2	30.85	277	277	0	3.8545	7.6	13.4	10.5	10.5	13.4	17.7	57525000	9571400	10400000	0	0	7301500	30252000	16	30.85	3595300	598210	650030	0
CLINT1	1	6	6	6	0	0	2	0	0	6	0	0	2	0	0	6	0	0	2	0	0	6	13.1	13.1	13.1	68.259	625	625	0	16.233	0	0	4.2	0	0	13.1	79095000	0	0	10027000	0	0	69068000	22	68.259	3595200	0	0	455750
ALG3	1	3	3	3	1	3	1	0	2	2	1	3	1	0	2	2	1	3	1	0	2	2	7.3	7.3	7.3	50.126	438	438	0	6.8498	2.3	7.3	2.3	0	4.6	4.6	61116000	10503000	20681000	8057400	0	12598000	9276600	17	50.126	3595100	617840	1216500	473970
CTSD	1	5	5	5	0	0	3	0	1	3	0	0	3	0	1	3	0	0	3	0	1	3	16.7	16.7	16.7	44.552	412	412	0	7.9015	0	0	11.4	0	2.2	10.2	68253000	0	0	31988000	0	13339000	22926000	19	44.552	3592200	0	0	1683600
ZMYND11	1	5	5	5	0	0	5	0	1	1	0	0	5	0	1	1	0	0	5	0	1	1	10	10	10	70.962	602	602	0	11.466	0	0	10	0	1.3	1.3	107590000	0	0	65537000	0	20463000	21587000	30	70.962	3586200	0	0	2184600
PPP2R5A	1	6	6	6	1	0	1	1	0	5	1	0	1	1	0	5	1	0	1	1	0	5	14.8	14.8	14.8	56.193	486	486	0	7.9964	2.7	0	2.7	2.1	0	12.8	85746000	8591800	0	12992000	9269100	0	54893000	24	56.193	3572800	357990	0	541350
FOCAD	1	8	8	8	1	4	3	1	3	1	1	4	3	1	3	1	1	4	3	1	3	1	4.7	4.7	4.7	200.07	1801	1801	0	11.074	0.5	2.3	1.8	0.5	1.9	0.6	299650000	6734000	111850000	13072000	0	159420000	8571600	84	200.07	3567300	80167	1331600	155620
DNAAF5	1	8	8	8	5	4	5	3	5	4	5	4	5	3	5	4	5	4	5	3	5	4	12.4	12.4	12.4	93.52	855	855	0	15.012	8.8	5.3	7	4.1	6.5	5.5	153180000	39376000	18688000	28660000	8445500	45866000	12146000	43	93.52	3562400	915720	434600	666520
TBK1	1	8	8	8	1	4	1	1	5	2	1	4	1	1	5	2	1	4	1	1	5	2	15.4	15.4	15.4	83.641	729	729	0	14.759	1.8	9.2	1.6	1.6	8.4	4.1	152540000	0	52408000	8897400	13468000	66877000	10884000	43	83.641	3547300	0	1218800	206920
GNA11	2	4	2	2	3	2	0	1	2	2	1	2	0	1	1	1	1	2	0	1	1	1	12.8	7.2	7.2	42.123	359	359;355	0	2.9643	9.2	7.2	0	3.6	6.7	6.7	67386000	4868200	23587000	0	13177000	25753000	0	19	42.123	3546600	256220	1241400	0
KRR1	1	4	4	4	1	2	2	2	0	2	1	2	2	2	0	2	1	2	2	2	0	2	10.5	10.5	10.5	43.664	381	381	0	5.2586	2.4	5	4.7	5.5	0	5.5	60272000	4330600	10799000	5719300	14036000	0	25387000	17	43.664	3545400	254740	635230	336430
CERS2	1	1	1	1	0	1	1	0	0	1	0	1	1	0	0	1	0	1	1	0	0	1	4.2	4.2	4.2	44.876	380	380	0	2.8689	0	4.2	4.2	0	0	4.2	52793000	0	12062000	16261000	0	0	24471000	15	44.876	3519500	0	804120	1084100
SRRT	1	9	9	9	2	2	5	0	2	7	2	2	5	0	2	7	2	2	5	0	2	7	11.3	11.3	11.3	100.67	876	876	0	13.807	2.6	2.6	6.8	0	2.4	9.2	153360000	10519000	21061000	18180000	0	9887200	93717000	44	100.67	3485600	239070	478660	413190
ARF5;ARF1;ARF3	3	2	1	1	1	1	2	1	2	1	0	1	1	1	1	1	0	1	1	1	1	1	11.7	5.6	5.6	20.529	180	180;181;181	0.002642	1.8298	6.1	5.6	11.7	5.6	11.7	5.6	38202000	0	6451100	10944000	10172000	0	10635000	11	20.529	3472900	0	586460	994870
RBM7	1	4	4	4	0	2	2	0	2	1	0	2	2	0	2	1	0	2	2	0	2	1	18.4	18.4	18.4	30.503	266	266	0	5.9604	0	10.9	7.9	0	7.9	4.1	48610000	0	14525000	5227900	0	18990000	9867000	14	30.503	3472200	0	1037500	373420
NUP188	1	12	12	12	2	8	6	4	7	5	2	8	6	4	7	5	2	8	6	4	7	5	9.6	9.6	9.6	196.04	1749	1749	0	27.827	0.9	6.2	4.3	3	4.9	3.3	277240000	9620500	69913000	40593000	43745000	72596000	40770000	80	196.04	3465500	120260	873910	507410
UPF1	1	11	11	11	1	4	4	4	3	9	1	4	4	4	3	9	1	4	4	4	3	9	11.5	11.5	11.5	124.34	1129	1129	0	15.428	1	4.8	3.8	4.3	3	8.9	200830000	6960200	35063000	29660000	23514000	9481000	96150000	58	124.34	3462500	120000	604540	511370
EIF2B4	1	6	6	6	2	1	1	3	2	2	2	1	1	3	2	2	2	1	1	3	2	2	14.5	14.5	14.5	57.557	523	523	0	10.548	4.4	2.7	2.5	6.3	4.6	5.2	86449000	32025000	6711800	7464400	20288000	4563400	15395000	25	57.557	3457900	1281000	268470	298570
ERAL1	1	3	3	3	1	2	0	2	2	1	1	2	0	2	2	1	1	2	0	2	2	1	5.5	5.5	5.5	48.349	437	437	0	2.8055	2.3	4.8	0	5.5	5.5	2.5	76051000	0	10745000	0	18224000	38536000	8546000	22	48.349	3456800	0	488420	0
CHD4	3	12	12	12	4	8	6	3	3	5	4	8	6	3	3	5	4	8	6	3	3	5	7.3	7.3	7.3	218	1912	1912;1954;2000	0	17.351	2.4	5	3.3	1.7	1.8	3	307040000	57243000	76856000	45304000	56001000	20577000	51062000	89	218	3449900	643180	863560	509040
EIF4A2	1	16	2	2	11	9	13	14	11	11	1	0	1	1	0	1	1	0	1	1	0	1	32.9	7.1	7.1	46.402	407	407	0	3.1096	29.5	20.1	29.2	29	23.8	29.2	79246000	11769000	0	22509000	7551000	0	37417000	23	46.402	3445500	511720	0	978640
NARS2	1	3	3	3	1	2	1	2	3	1	1	2	1	2	3	1	1	2	1	2	3	1	7.5	7.5	7.5	54.089	477	477	0	5.7465	2.5	4.4	2.5	4.4	7.5	2.5	79102000	9695600	26271000	0	15192000	27943000	0	23	54.089	3439200	421550	1142200	0
PAFAH1B3	1	3	3	3	0	1	1	0	1	3	0	1	1	0	1	3	0	1	1	0	1	3	21.2	21.2	21.2	25.734	231	231	0	4.2517	0	3.9	3.9	0	3.9	21.2	54638000	0	0	7184100	0	4953100	42501000	16	25.734	3414900	0	0	449010
NEDD4L	1	9	9	6	4	6	2	3	4	1	4	6	2	3	4	1	3	5	2	1	2	1	11.1	11.1	7.9	111.93	975	975	0	12.983	5.5	8	2.6	4.1	4.9	0.8	162950000	32836000	54618000	13991000	22099000	36323000	3080500	48	111.93	3394700	684070	1137900	291490
SAMHD1	1	8	8	8	2	3	3	0	2	4	2	3	3	0	2	4	2	3	3	0	2	4	15	15	15	72.2	626	626	0	11.418	3.5	6.1	6.1	0	2.7	8.6	118400000	22115000	20721000	33705000	0	18253000	23611000	35	72.2	3383000	631850	592020	962990
NCAPG	1	9	9	9	5	4	2	2	2	4	5	4	2	2	2	4	5	4	2	2	2	4	9.4	9.4	9.4	114.33	1015	1015	0	18.901	5.3	4.5	2	2.6	2.6	4	157690000	26194000	44407000	14471000	14591000	27823000	30199000	47	114.33	3355000	557310	944830	307900
CNOT7	1	2	2	2	1	2	1	0	1	1	1	2	1	0	1	1	1	2	1	0	1	1	8.4	8.4	8.4	32.745	285	285	0	14.8	3.5	8.4	3.5	0	3.5	3.5	50304000	8812000	17910000	6490000	0	10748000	6344200	15	32.745	3353600	587470	1194000	432670
TSN	1	3	3	3	0	0	2	0	0	2	0	0	2	0	0	2	0	0	2	0	0	2	17.1	17.1	17.1	26.183	228	228	0	17.737	0	0	12.7	0	0	11.4	43516000	0	0	13151000	0	0	30365000	13	26.183	3347400	0	0	1011600
MAPK3	3	4	4	3	1	1	1	0	1	3	1	1	1	0	1	3	1	0	0	0	1	2	11.3	11.3	8.7	43.135	379	379;587;721	0	5.759	2.4	2.6	2.6	0	2.6	9	73345000	0	11666000	22832000	0	11324000	27524000	22	43.135	3333900	0	530250	1037800
AIFM1	1	9	9	9	0	2	1	1	2	7	0	2	1	1	2	7	0	2	1	1	2	7	16.5	16.5	16.5	66.9	613	613	0	14.647	0	3.8	1.8	1.8	4.2	14.5	103250000	0	4945500	5786200	0	14857000	77663000	31	66.9	3330700	0	159530	186650
CXorf56	1	2	2	2	0	0	2	0	0	1	0	0	2	0	0	1	0	0	2	0	0	1	10.8	10.8	10.8	25.624	222	222	0.0026144	1.7641	0	0	10.8	0	0	6.3	39964000	0	0	26575000	0	0	13389000	12	25.624	3330300	0	0	2214600
VPS4B	1	4	4	3	2	1	0	1	1	3	2	1	0	1	1	3	1	0	0	0	0	2	10.6	10.6	7.9	49.301	444	444	0	3.2019	5.2	2.7	0	2.7	2.7	8.1	83245000	12987000	7188900	0	9888000	10520000	42661000	25	49.301	3329800	519490	287560	0
MTCH2	1	3	3	3	0	1	0	0	0	3	0	1	0	0	0	3	0	1	0	0	0	3	11.9	11.9	11.9	33.331	303	303	0	3.4663	0	3	0	0	0	11.9	46597000	0	7632400	0	0	0	38965000	14	33.331	3328400	0	545170	0
RNASE4	1	1	1	1	1	0	1	1	0	1	1	0	1	1	0	1	1	0	1	1	0	1	7.5	7.5	7.5	16.84	147	147	0	2.5464	7.5	0	7.5	7.5	0	7.5	26599000	8704000	0	10792000	0	0	7102700	8	16.84	3324900	1088000	0	1349000
OAS3	1	7	7	7	2	4	3	3	6	2	2	4	3	3	6	2	2	4	3	3	6	2	7.3	7.3	7.3	121.17	1087	1087	0	9.7713	3	4.2	3.3	3.5	5.9	1.8	162690000	13028000	41374000	12637000	26699000	57429000	11524000	49	121.17	3320200	265890	844370	257890
IPO9	1	6	6	6	3	3	4	2	2	3	3	3	4	2	2	3	3	3	4	2	2	3	6.9	6.9	6.9	115.96	1041	1041	0	16.64	3.7	3.9	5	1.9	1.7	4.1	139290000	15456000	19977000	42204000	5343100	25856000	30455000	42	115.96	3316500	368010	475640	1004800
NDUFB9	1	1	1	1	0	1	1	0	0	1	0	1	1	0	0	1	0	1	1	0	0	1	7.8	7.8	7.8	21.831	179	179	0	2.3455	0	7.8	7.8	0	0	7.8	29829000	0	5245500	7765800	0	0	16818000	9	21.831	3314300	0	582830	862860
NAP1L4	1	5	4	4	1	1	1	1	0	5	0	0	0	0	0	4	0	0	0	0	0	4	16.3	13.6	13.6	42.823	375	375	0	38.408	2.7	2.7	2.7	2.7	0	16.3	52641000	0	0	0	0	0	52641000	16	42.823	3290100	0	0	0
IGKV3D-7;IGKV3-7	3	1	1	1	0	0	0	0	1	0	0	0	0	0	1	0	0	0	0	0	1	0	7.6	7.6	7.6	13.148	119	119;116;115	0.0026247	1.7791	0	0	0	0	7.6	0	9846500	0	0	0	0	9846500	0	3	13.148	3282200	0	0	0
UBA2	1	6	6	6	0	0	3	0	0	5	0	0	3	0	0	5	0	0	3	0	0	5	12.5	12.5	12.5	71.223	640	640	0	9.4129	0	0	5.2	0	0	10.2	94847000	0	0	26492000	0	0	68355000	29	71.223	3270600	0	0	913520
SHPK	1	4	4	4	1	3	4	0	0	2	1	3	4	0	0	2	1	3	4	0	0	2	12.3	12.3	12.3	51.49	478	478	0	5.3083	2.5	9.2	12.3	0	0	5.4	68650000	4352000	19701000	30949000	0	0	13648000	21	51.49	3269100	207240	938150	1473800
KIAA0196	1	13	13	13	6	9	3	3	7	6	6	9	3	3	7	6	6	9	3	3	7	6	14.1	14.1	14.1	134.28	1159	1159	0	30.432	6	10	2.8	2.8	7.3	6.7	228660000	42944000	65148000	15861000	25883000	54615000	24209000	70	134.28	3266600	613490	930690	226580
DNAJB1	1	5	5	5	0	1	1	0	0	4	0	1	1	0	0	4	0	1	1	0	0	4	15	15	15	38.044	340	340	0	5.4344	0	2.9	2.9	0	0	12.1	58694000	0	6993200	0	0	0	51701000	18	38.044	3260800	0	388510	0
ETFB	1	2	2	2	1	0	1	0	0	1	1	0	1	0	0	1	1	0	1	0	0	1	8.6	8.6	8.6	27.843	255	255	0	2.948	4.7	0	3.9	0	0	4.7	45531000	9458600	0	12641000	0	0	23432000	14	27.843	3252200	675610	0	902930
DHRS7B	1	2	2	2	1	2	2	0	1	1	1	2	2	0	1	1	1	2	2	0	1	1	7.4	7.4	7.4	35.119	325	325	0	4.7712	4.6	7.4	7.4	0	2.8	4.6	52017000	6830000	18665000	10898000	0	12366000	3257300	16	35.119	3251100	426880	1166600	681130
RPF2	1	3	3	3	0	2	1	0	0	2	0	2	1	0	0	2	0	2	1	0	0	2	9.5	9.5	9.5	35.582	306	306	0	2.6333	0	5.2	2.6	0	0	6.9	45436000	0	25903000	7711100	0	0	11822000	14	35.582	3245400	0	1850200	550790
NHP2L1	1	1	1	1	0	0	0	1	1	1	0	0	0	1	1	1	0	0	0	1	1	1	9.4	9.4	9.4	14.173	128	128	0	6.1114	0	0	0	9.4	9.4	9.4	25948000	0	0	0	11446000	8111200	6390900	8	14.173	3243500	0	0	0
KCTD12	1	5	5	5	0	0	1	0	0	5	0	0	1	0	0	5	0	0	1	0	0	5	21.5	21.5	21.5	35.7	325	325	0	28.439	0	0	3.7	0	0	21.5	48430000	0	0	3773100	0	0	44657000	15	35.7	3228700	0	0	251540
SRPR	1	5	5	5	1	2	4	1	0	4	1	2	4	1	0	4	1	2	4	1	0	4	9.1	9.1	9.1	69.81	638	638	0	6.5323	2.2	4.4	6.9	2	0	6.9	112530000	16853000	14534000	37960000	11508000	0	31676000	35	69.81	3215200	481500	415260	1084600
GSS	1	4	4	4	0	0	2	1	0	4	0	0	2	1	0	4	0	0	2	1	0	4	8.6	8.6	8.6	52.384	474	474	0	5.4036	0	0	4.6	1.9	0	8.6	86808000	0	0	18576000	4422000	0	63810000	27	52.384	3215100	0	0	688020
SH3BGRL2	1	1	1	1	1	1	0	0	0	0	1	1	0	0	0	0	1	1	0	0	0	0	13.1	13.1	13.1	12.326	107	107	0	2.7519	13.1	13.1	0	0	0	0	16054000	6724400	9329400	0	0	0	0	5	12.326	3210800	1344900	1865900	0
PRMT5	1	5	5	5	1	1	3	1	1	5	1	1	3	1	1	5	1	1	3	1	1	5	8.3	8.3	8.3	72.683	637	637	0	6.671	2	1.6	4.4	1.6	1.6	8.3	102670000	10414000	0	31170000	0	0	61090000	32	72.683	3208600	325440	0	974070
SF3B4	1	1	1	1	0	0	1	0	0	1	0	0	1	0	0	1	0	0	1	0	0	1	3.3	3.3	3.3	44.385	424	424	0.0026132	1.7624	0	0	3.3	0	0	3.3	51329000	0	0	14893000	0	0	36436000	16	44.385	3208100	0	0	930820
STXBP3	1	4	4	4	3	1	2	2	3	3	3	1	2	2	3	3	3	1	2	2	3	3	6.8	6.8	6.8	67.764	592	592	0	5.3405	5.1	1.5	3.2	3.2	5.1	4.9	96091000	25537000	7316800	15282000	12313000	19072000	16569000	30	67.764	3203000	851220	243890	509410
RAP1A;RAP1B	2	1	1	1	1	0	1	0	0	1	1	0	1	0	0	1	1	0	1	0	0	1	6	6	6	20.987	184	184;184	0.0093993	1.4314	6	0	6	0	0	6	32015000	8314900	0	7094900	0	0	16605000	10	20.987	3201500	831490	0	709490
LMAN2	1	4	4	4	0	0	2	0	0	4	0	0	2	0	0	4	0	0	2	0	0	4	9	9	9	40.228	356	356	0	4.0116	0	0	6.2	0	0	9	57373000	0	0	12918000	0	0	44454000	18	40.228	3187400	0	0	717690
RAB13	1	3	1	1	3	2	2	1	1	1	1	1	1	0	0	0	1	1	1	0	0	0	14.8	5.4	5.4	22.774	203	203	0.0013581	1.954	14.8	10.8	10.8	5.4	5.4	5.4	38064000	8687900	17653000	11722000	0	0	0	12	22.774	3172000	723990	1471100	976870
LMOD2	1	1	1	1	0	1	0	0	1	0	0	1	0	0	1	0	0	1	0	0	1	0	3.1	3.1	3.1	61.675	547	547	0.0038511	1.6487	0	3.1	0	0	3.1	0	91961000	0	58396000	0	0	33565000	0	29	61.675	3171100	0	2013600	0
XRN2	1	6	6	6	1	3	2	4	1	5	1	3	2	4	1	5	1	3	2	4	1	5	6.5	6.5	6.5	108.58	950	950	0	7.8236	1.3	3.5	2.3	4.4	1.3	5.6	148740000	2766900	18965000	19319000	40421000	0	67269000	47	108.58	3164700	58871	403520	411050
CCDC50	1	2	2	2	0	0	1	0	0	2	0	0	1	0	0	2	0	0	1	0	0	2	7.2	7.2	7.2	35.822	306	306	0	5.7205	0	0	3.9	0	0	7.2	50629000	0	0	12995000	0	0	37633000	16	35.822	3164300	0	0	812220
ADK	1	3	3	3	0	0	2	0	0	3	0	0	2	0	0	3	0	0	2	0	0	3	8.3	8.3	8.3	40.545	362	362	0	3.4617	0	0	5.2	0	0	8.3	69406000	0	0	14454000	0	0	54952000	22	40.545	3154800	0	0	657020
PRKCI	1	3	3	3	1	2	1	1	2	1	1	2	1	1	2	1	1	2	1	1	2	1	7.2	7.2	7.2	68.262	596	596	0	3.6293	2.3	4.5	2.7	2.3	4.5	2.2	75651000	25451000	17043000	6803800	9051700	7035900	10265000	24	68.262	3152100	1060500	710140	283490
ITGB1	1	7	7	7	0	0	1	0	0	7	0	0	1	0	0	7	0	0	1	0	0	7	9.6	9.6	9.6	88.414	798	798	0	6.3189	0	0	1.3	0	0	9.6	106890000	0	0	8257100	0	0	98629000	34	88.414	3143700	0	0	242860
GLOD4	1	5	5	5	0	0	1	0	0	5	0	0	1	0	0	5	0	0	1	0	0	5	17.3	17.3	17.3	34.793	313	313	0	4.7462	0	0	4.2	0	0	17.3	62703000	0	0	0	0	0	62703000	20	34.793	3135200	0	0	0
SGTA	1	3	3	3	0	0	1	0	0	3	0	0	1	0	0	3	0	0	1	0	0	3	12.5	12.5	12.5	34.063	313	313	0	6.7161	0	0	4.5	0	0	12.5	37538000	0	0	7162800	0	0	30375000	12	34.063	3128200	0	0	596900
SKIV2L2	1	12	12	12	0	1	7	0	2	9	0	1	7	0	2	9	0	1	7	0	2	9	12.6	12.6	12.6	117.8	1042	1042	0	15.688	0	0.9	7.2	0	1.8	9.6	181420000	0	7267700	61908000	0	25340000	86909000	58	117.8	3128000	0	125300	1067400
NKRF	1	7	7	7	1	2	5	1	3	3	1	2	5	1	3	3	1	2	5	1	3	3	10.3	10.3	10.3	77.672	690	690	0	9.8424	1.3	2.9	7.4	1.3	4.1	4.5	125110000	5308900	10585000	48584000	8121500	16947000	35562000	40	77.672	3127700	132720	264620	1214600
DSC3	2	6	6	6	3	1	1	2	3	4	3	1	1	2	3	4	3	1	1	2	3	4	9.6	9.6	9.6	99.968	896	896;901	0	21.449	5.5	1.6	1	2.8	4.2	6.5	153260000	16904000	0	0	11521000	63421000	61410000	49	99.968	3127700	344970	0	0
YKT6	1	5	5	5	0	0	3	0	0	4	0	0	3	0	0	4	0	0	3	0	0	4	32.8	32.8	32.8	22.417	198	198	0	5.67	0	0	13.1	0	0	28.3	43771000	0	0	11405000	0	0	32366000	14	22.417	3126500	0	0	814660
RBBP6	1	6	6	6	2	2	5	1	1	3	2	2	5	1	1	3	2	2	5	1	1	3	3.6	3.6	3.6	201.56	1792	1792	0	6.1285	1.1	1.2	3.1	0.6	0.6	2	237600000	23276000	52857000	51065000	51510000	35247000	23649000	76	201.56	3126400	306270	695490	671900
MRPL16	1	4	4	4	0	0	1	0	3	0	0	0	1	0	3	0	0	0	1	0	3	0	19.5	19.5	19.5	28.449	251	251	0	5.8386	0	0	4.4	0	15.1	0	31204000	0	0	0	0	31204000	0	10	28.449	3120400	0	0	0
CARS	1	10	10	10	1	1	5	0	0	7	1	1	5	0	0	7	1	1	5	0	0	7	14.3	14.3	14.3	85.472	748	748	0	11.56	1.6	1.3	7.4	0	0	9.9	127690000	6667500	15679000	53190000	0	0	52157000	41	85.472	3114500	162620	382400	1297300
PRIM1	1	6	6	6	1	4	2	2	2	3	1	4	2	2	2	3	1	4	2	2	2	3	15.5	15.5	15.5	49.901	420	420	0	10.089	2.6	10	4.5	5.2	4.8	7.6	84057000	9259200	26742000	3611800	6954100	22763000	14726000	27	49.901	3113200	342930	990450	133770
LYN	4	7	7	6	4	3	2	2	2	1	4	3	2	2	2	1	4	2	2	2	1	1	16	16	14.5	58.573	512	512;526;537;543	0	9.5364	9.4	6.4	4.9	4.9	3.7	2	84054000	16842000	27089000	13384000	15599000	8026300	3113500	27	58.573	3113100	623780	1003300	495720
ICAM1	1	5	5	5	0	0	5	0	0	4	0	0	5	0	0	4	0	0	5	0	0	4	10.7	10.7	10.7	57.825	532	532	0	10.927	0	0	10.7	0	0	10.5	77795000	0	0	38469000	0	0	39325000	25	57.825	3111800	0	0	1538800
PCNP	1	3	3	3	0	0	1	0	0	3	0	0	1	0	0	3	0	0	1	0	0	3	23.6	23.6	23.6	18.925	178	178	0	2.8519	0	0	8.4	0	0	23.6	31091000	0	0	5105400	0	0	25986000	10	18.925	3109100	0	0	510540
IPO4	1	9	9	9	4	3	4	0	3	6	4	3	4	0	3	6	4	3	4	0	3	6	8.7	8.7	8.7	118.71	1081	1081	0	11.174	4.2	2.9	4	0	3.1	5.9	161420000	24118000	12307000	20067000	0	47124000	57808000	52	118.71	3104300	463810	236670	385900
SNX6	1	3	3	3	2	1	3	0	1	3	2	1	3	0	1	3	2	1	3	0	1	3	7.4	7.4	7.4	46.648	406	406	0	5.3499	5.2	2.7	7.4	0	2.7	7.4	71363000	12636000	9865500	14587000	0	6065100	28209000	23	46.648	3102700	549410	428940	634210
GAPDHS	1	2	1	1	1	1	2	2	2	1	1	0	1	1	1	0	1	0	1	1	1	0	4.4	2.7	2.7	44.501	408	408	0.00091785	2.0296	2.7	1.7	4.4	4.4	4.4	1.7	55726000	17607000	0	21065000	17054000	0	0	18	44.501	3095900	978150	0	1170300
ARHGEF16	1	3	3	3	2	0	1	1	2	0	2	0	1	1	2	0	2	0	1	1	2	0	5.8	5.8	5.8	80.104	709	709	0	4.8982	4.5	0	2.5	2.5	3.8	0	120520000	35047000	0	22380000	19644000	43447000	0	39	80.104	3090200	898650	0	573850
PROCR	1	2	2	2	0	0	1	0	0	2	0	0	1	0	0	2	0	0	1	0	0	2	11.3	11.3	11.3	26.671	238	238	0	3.6127	0	0	7.1	0	0	11.3	30880000	0	0	10561000	0	0	20319000	10	26.671	3088000	0	0	1056100
RTN4	1	2	2	2	0	0	0	1	0	2	0	0	0	1	0	2	0	0	0	1	0	2	2.3	2.3	2.3	129.93	1192	1192	0	2.5017	0	0	0	1.2	0	2.3	138540000	0	0	0	16093000	0	122450000	45	129.93	3078700	0	0	0
NCAPD2	1	14	14	14	3	4	6	5	5	6	3	4	6	5	5	6	3	4	6	5	5	6	12.5	12.5	12.5	157.18	1401	1401	0	35.049	3.1	3.8	4.7	4.7	4.6	4.6	230560000	21396000	61684000	25139000	32143000	32739000	57462000	75	157.18	3074200	285270	822450	335190
TF	1	7	7	7	0	0	0	0	7	0	0	0	0	0	7	0	0	0	0	0	7	0	13.5	13.5	13.5	77.063	698	698	0	9.8395	0	0	0	0	13.5	0	125880000	0	0	0	0	125880000	0	41	77.063	3070200	0	0	0
CDIPT	1	2	2	2	1	1	2	0	0	0	1	1	2	0	0	0	1	1	2	0	0	0	10.8	10.8	10.8	23.539	213	213	0	2.3318	4.7	6.1	10.8	0	0	0	21489000	2763400	9826300	8898900	0	0	0	7	23.539	3069800	394780	1403800	1271300
ASAH1	1	4	4	4	0	0	0	1	3	2	0	0	0	1	3	2	0	0	0	1	3	2	10.4	10.4	10.4	44.659	395	395	0	7.8985	0	0	0	2	7.6	4.8	73388000	0	0	0	8519000	44775000	20094000	24	44.659	3057800	0	0	0
LCN1P1;LCN1	2	1	1	1	1	0	0	0	0	1	1	0	0	0	0	1	1	0	0	0	0	1	6.8	6.8	6.8	17.918	162	162;176	0.0026167	1.7658	6.8	0	0	0	0	6.8	21387000	9973700	0	0	0	0	11413000	7	17.918	3055200	1424800	0	0
MRPS22	1	4	4	4	0	2	2	1	4	2	0	2	2	1	4	2	0	2	2	1	4	2	10	10	10	41.28	360	360	0	11.565	0	5.3	5.6	3.3	10	5.6	73153000	0	9314500	10599000	9725000	36431000	7083200	24	41.28	3048000	0	388100	441630
TJP1	1	14	13	13	8	4	7	6	4	7	8	4	7	6	4	6	8	4	7	6	4	6	9.6	9.2	9.2	195.46	1748	1748	0	21.527	5.1	2.9	4.8	4.3	2.4	4.7	277110000	47115000	30486000	60208000	24403000	35211000	79689000	91	195.46	3045200	517750	335010	661630
CEPT1	1	1	1	1	1	1	1	1	1	0	1	1	1	1	1	0	1	1	1	1	1	0	2.6	2.6	2.6	46.553	416	416	0.0058725	1.5503	2.6	2.6	2.6	2.6	2.6	0	33461000	5103700	8023500	4599600	7297000	8437300	0	11	46.553	3041900	463970	729410	418150
GTF2F2	1	3	3	3	1	0	1	0	2	2	1	0	1	0	2	2	1	0	1	0	2	2	15.7	15.7	15.7	28.38	249	249	0	2.4569	4.4	0	8	0	7.6	7.6	54706000	4087400	0	12714000	0	13951000	23953000	18	28.38	3039200	227080	0	706350
BCAS2	1	2	2	2	0	0	2	0	0	1	0	0	2	0	0	1	0	0	2	0	0	1	11.6	11.6	11.6	26.131	225	225	0.0026655	1.8671	0	0	11.6	0	0	5.8	39331000	0	0	39331000	0	0	0	13	26.131	3025500	0	0	3025500
RPL31	1	1	1	1	0	0	1	0	0	1	0	0	1	0	0	1	0	0	1	0	0	1	11.2	11.2	11.2	14.463	125	125	0.0013483	1.9324	0	0	11.2	0	0	11.2	21111000	0	0	7484500	0	0	13627000	7	14.463	3015900	0	0	1069200
NSFL1C	1	3	3	3	0	0	1	0	0	3	0	0	1	0	0	3	0	0	1	0	0	3	9.5	9.5	9.5	40.572	370	370	0	4.8358	0	0	4.3	0	0	9.5	66314000	0	0	9547500	0	0	56766000	22	40.572	3014300	0	0	433980
PURA	1	1	1	1	1	1	1	0	1	1	1	1	1	0	1	1	1	1	1	0	1	1	2.8	2.8	2.8	34.91	322	322	0	2.4422	2.8	2.8	2.8	0	2.8	2.8	24102000	0	5900900	4975700	0	5200300	8025000	8	34.91	3012700	0	737610	621970
QRICH1	1	3	3	3	2	2	2	0	2	3	2	2	2	0	2	3	2	2	2	0	2	3	3.9	3.9	3.9	86.435	776	776	0	5.8714	2.6	2.6	2.6	0	2.6	3.9	57182000	9618400	11307000	4500200	0	6354200	25402000	19	86.435	3009600	506230	595100	236850
STUB1	1	4	4	4	0	1	2	0	0	4	0	1	2	0	0	4	0	1	2	0	0	4	12.5	12.5	12.5	34.856	303	303	0	8.9569	0	4	7.9	0	0	12.5	63141000	0	3355300	8112100	0	0	51673000	21	34.856	3006700	0	159780	386290
DDRGK1	1	3	3	3	0	0	0	0	0	3	0	0	0	0	0	3	0	0	0	0	0	3	14.6	14.6	14.6	35.61	314	314	0	6.2177	0	0	0	0	0	14.6	39024000	0	0	0	0	0	39024000	13	35.61	3001800	0	0	0
DRG2	1	7	7	7	0	2	1	3	5	0	0	2	1	3	5	0	0	2	1	3	5	0	20.1	20.1	20.1	40.746	364	364	0	6.9598	0	5.2	2.7	8.8	14.3	0	62814000	0	0	8032000	22032000	32750000	0	21	40.746	2991100	0	0	382480
ILK	1	4	4	4	1	2	1	1	3	1	1	2	1	1	3	1	1	2	1	1	3	1	9.7	9.7	9.7	51.419	452	452	0	3.1375	2.2	4.2	3.1	3.1	7.5	3.1	71626000	5671900	20935000	4923000	7570800	23894000	8631100	24	51.419	2984400	236330	872290	205120
USP5	1	7	7	7	1	0	4	1	1	6	1	0	4	1	1	6	1	0	4	1	1	6	12.8	12.8	12.8	95.785	858	858	0	16.78	1.4	0	7.3	1.4	1.4	11	115940000	11341000	0	31141000	6194100	0	67267000	39	95.785	2972900	290790	0	798490
SDHA	1	7	7	7	0	0	2	0	0	7	0	0	2	0	0	7	0	0	2	0	0	7	12.7	12.7	12.7	72.691	664	664	0	10.258	0	0	2.9	0	0	12.7	92070000	0	0	13178000	0	0	78892000	31	72.691	2970000	0	0	425090
MTDH	1	4	4	4	0	0	1	1	0	4	0	0	1	1	0	4	0	0	1	1	0	4	8.4	8.4	8.4	63.836	582	582	0	58.735	0	0	1.9	2.7	0	8.4	71258000	0	0	13321000	4831400	0	53106000	24	63.836	2969100	0	0	555050
PTCD3	1	6	6	6	0	1	5	1	1	2	0	1	5	1	1	2	0	1	5	1	1	2	10.9	10.9	10.9	78.549	689	689	0	8.9437	0	2.3	8.6	1.9	1.9	4.2	103780000	0	8600200	48902000	8832700	7465700	29977000	35	78.549	2965100	0	245720	1397200
TXNL1	1	3	3	3	1	0	1	0	0	3	1	0	1	0	0	3	1	0	1	0	0	3	16.6	16.6	16.6	32.251	289	289	0	6.5242	5.2	0	5.2	0	0	16.6	44383000	6357600	0	8893800	0	0	29131000	15	32.251	2958900	423840	0	592920
NMT1	2	3	3	3	0	0	2	0	0	3	0	0	2	0	0	3	0	0	2	0	0	3	7.9	7.9	7.9	56.806	496	496;498	0	5.1655	0	0	5	0	0	7.9	62064000	0	0	16467000	0	0	45597000	21	56.806	2955400	0	0	784150
SNTB2	1	3	3	3	1	3	2	1	2	1	1	3	2	1	2	1	1	3	2	1	2	1	5.9	5.9	5.9	57.949	540	540	0	6.388	1.7	5.9	3.5	1.7	3.5	1.7	85562000	6211800	41782000	5691800	5959000	21080000	4837300	29	57.949	2950400	214200	1440800	196270
TPR	1	28	28	28	0	0	4	0	0	28	0	0	4	0	0	28	0	0	4	0	0	28	14.9	14.9	14.9	267.29	2363	2363	0	135.31	0	0	1.9	0	0	14.9	318520000	0	0	20656000	0	0	297860000	108	267.29	2949200	0	0	191260
MPRIP	2	11	11	11	6	6	3	4	4	0	6	6	3	4	4	0	6	6	3	4	4	0	14.2	14.2	14.2	116.53	1025	1025;2365	0	35.643	8.4	7.2	3.1	4.7	4.4	0	179340000	53448000	41602000	18227000	15476000	50583000	0	61	116.53	2939900	876190	682000	298800
STK26	2	3	3	2	2	0	2	0	0	2	2	0	2	0	0	2	2	0	2	0	0	1	7.5	7.5	5.3	46.528	416	416;426	0	4.2989	5.3	0	5.3	0	0	5.3	66890000	25885000	0	19425000	0	0	21580000	23	46.528	2908300	1125400	0	844570
COPS2	1	6	6	6	1	1	1	1	0	5	1	1	1	1	0	5	1	1	1	1	0	5	15.3	15.3	15.3	51.596	443	443	0	12.093	2.3	2.3	2.3	2.3	0	13.1	60890000	2982000	0	7618600	0	0	50289000	21	51.596	2899500	142000	0	362790
TP53RK	1	2	2	2	0	1	0	0	0	1	0	1	0	0	0	1	0	1	0	0	0	1	7.5	7.5	7.5	28.16	253	253	0.0082034	1.4504	0	4	0	0	0	3.6	34762000	0	26687000	0	0	0	8075600	12	28.16	2896900	0	2223900	0
ALDH7A1	1	5	5	5	0	2	0	0	2	4	0	2	0	0	2	4	0	2	0	0	2	4	13.2	13.2	13.2	58.486	539	539	0	4.9739	0	5.2	0	0	5.4	10.6	72359000	0	21743000	0	0	8121200	42495000	25	58.486	2894400	0	869740	0
CUL1	1	10	10	10	0	3	3	4	3	3	0	3	3	4	3	3	0	3	3	4	3	3	16	16	16	89.677	776	776	0	17.647	0	6.2	5	6.6	4.9	4.1	132690000	0	39425000	27611000	21519000	27993000	16143000	46	89.677	2884600	0	857070	600250
GEMIN4	1	11	11	11	3	4	4	4	3	3	3	4	4	4	3	3	3	4	4	4	3	3	12.1	12.1	12.1	120.04	1058	1058	0	17.161	3.4	4.4	4.4	4.7	4.2	3.4	155670000	22907000	33369000	32430000	24320000	22763000	19879000	54	120.04	2882700	424200	617940	600560
CIAPIN1	1	5	5	5	0	0	0	0	0	5	0	0	0	0	0	5	0	0	0	0	0	5	21.2	21.2	21.2	33.582	312	312	0	7.6636	0	0	0	0	0	21.2	60327000	0	0	0	0	0	60327000	21	33.582	2872700	0	0	0
UQCC1	1	1	1	1	1	1	1	1	1	1	1	1	1	1	1	1	1	1	1	1	1	1	3	3	3	34.6	299	299	0	4.4321	3	3	3	3	3	3	43024000	7399600	7773800	9800500	6152800	6101300	5795800	15	34.6	2868300	493310	518250	653370
SNRNP70	1	4	4	4	1	0	2	1	0	2	1	0	2	1	0	2	1	0	2	1	0	2	9.2	9.2	9.2	51.556	437	437	0	5.3505	2.5	0	4.3	2.1	0	4.6	48740000	3772000	0	22529000	3813400	0	18626000	17	51.556	2867100	221880	0	1325200
ZNF622	1	5	5	5	3	3	0	1	1	2	3	3	0	1	1	2	3	3	0	1	1	2	13	13	13	54.271	477	477	0	7.9669	6.7	8	0	1.9	2.9	5.7	68808000	12431000	21098000	0	7559200	17867000	9852400	24	54.271	2867000	517960	879100	0
DNAJA3	1	4	4	4	2	1	0	1	0	4	2	1	0	1	0	4	2	1	0	1	0	4	10.4	10.4	10.4	52.488	480	480	0	4.6848	6.5	2.5	0	1.5	0	10.4	62998000	20774000	9728500	0	7836400	0	24659000	22	52.488	2863600	944280	442210	0
ALDH3A2;ALDH3B2;ALDH3A1;ALDH3B1	4	2	2	2	0	0	1	0	0	2	0	0	1	0	0	2	0	0	1	0	0	2	4.1	4.1	4.1	54.847	485	485;385;453;468	0.0013649	1.9805	0	0	1.6	0	0	4.1	62939000	0	0	7398400	0	0	55541000	22	54.847	2860900	0	0	336290
RPL37A	1	1	1	1	0	0	0	0	1	0	0	0	0	0	1	0	0	0	0	0	1	0	9.8	9.8	9.8	10.275	92	92	0.0097839	1.4215	0	0	0	0	9.8	0	11413000	0	0	0	0	11413000	0	4	10.275	2853200	0	0	0
NSUN5	1	4	4	4	2	2	1	0	1	3	2	2	1	0	1	3	2	2	1	0	1	3	9.8	9.8	9.8	46.691	429	429	0	3.9912	4.4	5.1	2.3	0	2.8	7.7	74174000	8369100	18647000	11505000	0	9901500	25751000	26	46.691	2852800	321890	717200	442490
HGS	1	8	8	8	0	0	0	0	0	8	0	0	0	0	0	8	0	0	0	0	0	8	10.7	10.7	10.7	86.191	777	777	0	6.6963	0	0	0	0	0	10.7	71195000	0	0	0	0	0	71195000	25	86.191	2847800	0	0	0
PLRG1	1	7	7	7	0	0	4	1	0	4	0	0	4	1	0	4	0	0	4	1	0	4	15.6	15.6	15.6	57.193	514	514	0	12.69	0	0	10.1	1.8	0	7.4	85429000	0	0	27180000	11646000	0	46604000	30	57.193	2847600	0	0	905990
RAB5A	1	4	1	1	3	1	3	3	3	4	1	0	1	0	1	1	1	0	1	0	1	1	20.5	5.6	5.6	23.658	215	215	0.00047103	2.1743	15.3	5.1	15.3	14.9	15.8	20.5	31279000	12228000	0	9961000	0	0	9090800	11	23.658	2843600	1111600	0	905550
FUBP3	1	7	4	4	1	0	3	0	1	6	1	0	2	0	0	4	1	0	2	0	0	4	12.2	9.1	9.1	61.64	572	572	0	8.544	1.7	0	5.4	0	1.6	10.7	90943000	4217500	0	29765000	0	0	56961000	32	61.64	2842000	131800	0	930160
UGP2	1	5	5	5	0	0	2	1	0	4	0	0	2	1	0	4	0	0	2	1	0	4	13	13	13	56.94	508	508	0	9.3472	0	0	5.3	1.8	0	11.2	79255000	0	0	25067000	0	0	54188000	28	56.94	2830600	0	0	895260
KIN	1	6	6	6	0	0	5	2	0	2	0	0	5	2	0	2	0	0	5	2	0	2	13.5	13.5	13.5	45.373	393	393	0	8.6501	0	0	11.5	5.6	0	6.6	67917000	0	0	46610000	4084100	0	17223000	24	45.373	2829900	0	0	1942100
GSDMD	1	2	2	2	0	2	0	1	1	1	0	2	0	1	1	1	0	2	0	1	1	1	5.6	5.6	5.6	52.8	484	484	0	2.5797	0	5.6	0	2.7	2.7	2.7	45075000	0	8673800	0	7150300	15633000	13618000	16	52.8	2817200	0	542110	0
UCK2	1	3	3	3	0	1	1	0	1	2	0	1	1	0	1	2	0	1	1	0	1	2	13.4	13.4	13.4	29.299	261	261	0	4.1251	0	5	3.8	0	5	9.6	36618000	0	5434600	8637900	0	6989900	15555000	13	29.299	2816800	0	418050	664450
GPATCH8	3	10	10	10	5	0	6	1	1	7	5	0	6	1	1	7	5	0	6	1	1	7	6.9	6.9	6.9	164.2	1502	1502;1209;1349	0	12.282	4.2	0	4.5	0.9	1.1	5.2	168990000	26179000	0	59012000	9014100	4638900	70148000	60	164.2	2816500	436310	0	983530
CNOT1	1	21	21	21	8	12	4	7	13	8	8	12	4	7	13	8	8	12	4	7	13	8	9.7	9.7	9.7	266.94	2376	2376	0	38.142	4.1	5.5	1.6	2.9	6.1	3.7	342400000	40940000	91927000	24681000	31876000	94433000	58537000	122	266.94	2806500	335580	753500	202300
THUMPD1	1	6	6	6	0	0	1	1	1	6	0	0	1	1	1	6	0	0	1	1	1	6	17.3	17.3	17.3	39.315	353	353	0	10.496	0	0	4	4.2	3.1	17.3	67153000	0	0	6249200	5102900	0	55801000	24	39.315	2798000	0	0	260380
NDUFS8	1	3	3	3	0	1	2	0	1	2	0	1	2	0	1	2	0	1	2	0	1	2	14.8	14.8	14.8	23.705	210	210	0	9.8816	0	5.2	9.5	0	5.2	9.5	36115000	0	10064000	8005300	0	9251100	8794600	13	23.705	2778100	0	774190	615790
URGCP	1	7	7	7	3	5	1	3	6	2	3	5	1	3	6	2	3	5	1	3	6	2	7.9	7.9	7.9	104.99	931	931	0	17.401	3.1	5.3	0.9	4	7	2.6	133110000	16803000	48812000	5635300	20604000	30215000	11045000	48	104.99	2773200	350050	1016900	117400
SUB1	1	1	1	1	0	0	1	0	0	1	0	0	1	0	0	1	0	0	1	0	0	1	8.7	8.7	8.7	14.395	127	127	0.0026549	1.8463	0	0	8.7	0	0	8.7	13814000	0	0	0	0	0	13814000	5	14.395	2762800	0	0	0
EXOSC4	1	2	2	2	0	0	0	0	0	2	0	0	0	0	0	2	0	0	0	0	0	2	9.8	9.8	9.8	26.383	245	245	0.0034647	1.7381	0	0	0	0	0	9.8	27508000	0	0	0	0	0	27508000	10	26.383	2750800	0	0	0
MTA2	1	8	8	8	1	2	2	1	4	3	1	2	2	1	4	3	1	2	2	1	4	3	13.2	13.2	13.2	75.022	668	668	0	11.956	1.5	3.3	4.2	1.6	5.7	4.3	123550000	8855000	27900000	16159000	6258500	35311000	29070000	45	75.022	2745600	196780	620000	359100
SLC41A2	1	1	1	1	1	0	0	0	0	0	1	0	0	0	0	0	1	0	0	0	0	0	2.1	2.1	2.1	62.472	573	573	1	-2	2.1	0	0	0	0	0	46518000	46518000	0	0	0	0	0	17	62.472	2736400	2736400	0	0
CD151	1	2	2	2	0	0	1	0	0	1	0	0	1	0	0	1	0	0	1	0	0	1	7.1	7.1	7.1	28.295	253	253	0	3.2569	0	0	3.2	0	0	4	27359000	0	0	3837100	0	0	23522000	10	28.295	2735900	0	0	383710
CUL4B	1	11	11	7	1	2	8	1	1	5	1	2	8	1	1	5	1	1	5	0	0	3	13.1	13.1	8.3	103.98	913	913	0	15.991	1.3	2.2	10	0.9	0.9	5.8	152880000	5282900	15934000	62897000	6524400	8974600	53272000	56	103.98	2730100	94338	284540	1123200
CLTB	1	2	2	2	0	0	1	0	0	2	0	0	1	0	0	2	0	0	1	0	0	2	8.3	8.3	8.3	25.19	229	229	0.0046433	1.5794	0	0	3.9	0	0	8.3	24567000	0	0	5017700	0	0	19549000	9	25.19	2729700	0	0	557520
ERMP1	1	9	9	9	0	1	2	0	0	8	0	1	2	0	0	8	0	1	2	0	0	8	12.4	12.4	12.4	100.23	904	904	0	16.629	0	1.1	3.7	0	0	11.4	92773000	0	0	7656600	0	0	85116000	34	100.23	2728600	0	0	225190
PNPT1	1	2	2	2	0	0	1	0	0	2	0	0	1	0	0	2	0	0	1	0	0	2	2.4	2.4	2.4	85.95	783	783	0.0034527	1.7151	0	0	1.1	0	0	2.4	114250000	0	0	60079000	0	0	54171000	42	85.95	2720200	0	0	1430500
NOL10	1	4	4	4	2	3	1	0	1	3	2	3	1	0	1	3	2	3	1	0	1	3	7.6	7.6	7.6	80.301	688	688	0	5.1245	3.6	5.1	1.2	0	2.5	6.1	92298000	10535000	32369000	10366000	0	12823000	26205000	34	80.301	2714600	309860	952020	304890
LIN7C;LIN7A	2	2	2	2	0	0	1	0	0	2	0	0	1	0	0	2	0	0	1	0	0	2	13.7	13.7	13.7	21.834	197	197;233	0	3.6731	0	0	8.1	0	0	13.7	29807000	0	0	6034100	0	0	23773000	11	21.834	2709800	0	0	548560
CDK6	1	4	3	3	2	1	0	1	3	1	1	0	0	1	2	0	1	0	0	1	2	0	13.5	11	11	36.938	326	326	0	6.8775	7.1	2.5	0	3.7	8.9	2.5	51245000	9414000	0	0	12932000	28899000	0	19	36.938	2697100	495470	0	0
PISD	1	5	5	5	2	3	2	0	1	2	2	3	2	0	1	2	2	3	2	0	1	2	11.7	11.7	11.7	46.671	409	409	0	5.9938	4.4	7.1	3.7	0	2.7	4.4	67105000	11331000	29209000	9345400	0	7096500	10123000	25	46.671	2684200	453240	1168400	373810
NUP155	1	8	8	8	0	2	2	3	1	8	0	2	2	3	1	8	0	2	2	3	1	8	7.5	7.5	7.5	155.2	1391	1391	0	24.591	0	1.5	1.5	2.8	0.8	7.5	152920000	0	13405000	17011000	21616000	5421100	95468000	57	155.2	2682800	0	235180	298430
SF3A2	1	3	3	3	0	1	2	0	1	3	0	1	2	0	1	3	0	1	2	0	1	3	7.1	7.1	7.1	49.255	464	464	0	4.4389	0	3	5.2	0	3	7.1	37473000	0	4538200	7909000	0	4769900	20256000	14	49.255	2676600	0	324160	564930
PDXK	1	3	3	3	0	0	2	0	0	2	0	0	2	0	0	2	0	0	2	0	0	2	9.9	9.9	9.9	35.102	312	312	0	4.3062	0	0	6.7	0	0	6.4	37320000	0	0	12841000	0	0	24479000	14	35.102	2665700	0	0	917190
CHD2	1	8	8	8	2	4	5	2	1	4	2	4	5	2	1	4	2	4	5	2	1	4	4.4	4.4	4.4	211.34	1828	1828	0	8.8085	1.1	2.3	3	1.2	0.5	2.1	215590000	8271400	52574000	44984000	32508000	30043000	47207000	81	211.34	2661600	102120	649060	555360
DCTN1	1	13	13	13	3	4	5	1	4	5	3	4	5	1	4	5	3	4	5	1	4	5	13.3	13.3	13.3	141.69	1278	1278	0	29.77	2.9	3.9	5.4	1.1	3.4	5.5	164300000	12971000	42700000	40540000	7591100	11491000	49005000	62	141.69	2650000	209220	688710	653870
ACTL6A	1	1	1	1	0	0	1	0	0	1	0	0	1	0	0	1	0	0	1	0	0	1	2.3	2.3	2.3	47.46	429	429	0	2.5776	0	0	2.3	0	0	2.3	52944000	0	0	14978000	0	0	37966000	20	47.46	2647200	0	0	748900
PSIP1	1	5	5	5	0	0	2	0	1	4	0	0	2	0	1	4	0	0	2	0	1	4	10.9	10.9	10.9	60.103	530	530	0	13.072	0	0	5.3	0	1.5	9.4	73734000	0	0	13834000	0	0	59900000	28	60.103	2633400	0	0	494070
SDCCAG3	1	3	3	3	3	0	0	2	0	0	3	0	0	2	0	0	3	0	0	2	0	0	7.6	7.6	7.6	47.961	435	435	0	5.6765	7.6	0	0	5.1	0	0	44640000	16836000	0	0	27804000	0	0	17	47.961	2625900	990360	0	0
RCL1	1	3	3	3	0	1	1	2	1	1	0	1	1	2	1	1	0	1	1	2	1	1	8.3	8.3	8.3	40.842	373	373	0	4.2198	0	4	2.1	6.2	2.1	2.1	52467000	0	9709500	12868000	14632000	6964300	8293600	20	40.842	2623400	0	485480	643400
PEX3	1	4	4	4	1	2	2	0	1	2	1	2	2	0	1	2	1	2	2	0	1	2	10.2	10.2	10.2	42.139	373	373	0	28.183	2.9	5.6	4.8	0	2.9	5.6	47095000	6061900	13149000	7404000	0	0	20480000	18	42.139	2616400	336770	730500	411340
DCAF13	1	4	4	4	0	0	0	3	2	1	0	0	0	3	2	1	0	0	0	3	2	1	9.2	9.2	9.2	51.402	445	445	0	2.8247	0	0	0	7.6	4.5	2.2	62782000	0	0	0	30346000	23279000	9157100	24	51.402	2615900	0	0	0
DSG2	1	7	7	7	3	1	4	3	0	4	3	1	4	3	0	4	3	1	4	3	0	4	6.9	6.9	6.9	122.29	1118	1118	0	9.4756	2.6	0.8	3.8	3	0	3.9	120150000	17879000	4114200	30349000	25668000	0	42140000	46	122.29	2612000	388680	89439	659770
PSMD1	1	8	8	8	0	1	5	1	0	8	0	1	5	1	0	8	0	1	5	1	0	8	11.5	11.5	11.5	105.84	953	953	0	18.169	0	1.3	7.2	1.3	0	11.5	122440000	0	2468800	29589000	5383100	0	85003000	47	105.84	2605200	0	52527	629560
HUWE1	1	24	24	24	10	14	14	3	7	8	10	14	14	3	7	8	10	14	14	3	7	8	6.4	6.4	6.4	481.89	4374	4374	0	60.641	2.7	3.6	3.7	0.7	1.9	2.1	477420000	91697000	138450000	112250000	11335000	73564000	50119000	184	481.89	2594700	498350	752440	610070
CPPED1	1	2	2	2	0	0	2	0	0	2	0	0	2	0	0	2	0	0	2	0	0	2	7	7	7	35.548	314	314	0	5.8876	0	0	7	0	0	7	44092000	0	0	14561000	0	0	29531000	17	35.548	2593600	0	0	856520
CAMK2G	2	3	3	3	1	3	2	1	2	0	1	3	2	1	2	0	1	3	2	1	2	0	6.1	6.1	6.1	62.606	558	558;666	0	4.3433	1.6	6.1	3.8	1.6	3.8	0	64765000	7168300	26204000	3195800	6592900	21604000	0	25	62.606	2590600	286730	1048200	127830
CPSF1	1	9	9	9	0	0	7	0	0	6	0	0	7	0	0	6	0	0	7	0	0	6	7.2	7.2	7.2	160.88	1443	1443	0	65.627	0	0	5.2	0	0	5.4	178390000	0	0	86913000	0	0	91482000	69	160.88	2585400	0	0	1259600
INPP5K	1	2	2	2	1	1	1	1	2	1	1	1	1	1	2	1	1	1	1	1	2	1	4.5	4.5	4.5	51.09	448	448	0	3.2218	2.2	2.2	2.2	2.2	4.5	2.2	51667000	6186400	6406900	8677900	7373500	16943000	6079700	20	51.09	2583400	309320	320350	433890
GSK3A	2	3	3	3	1	2	2	1	1	2	1	2	2	1	1	2	1	2	2	1	1	2	6.6	6.6	6.6	50.98	483	483;420	0	5.2795	2.9	4.8	4.8	1.9	1.9	4.8	49061000	6197200	13826000	9096100	3198000	3815100	12928000	19	50.98	2582200	326170	727690	478740
TOR1AIP2	1	2	2	2	1	0	1	0	1	2	1	0	1	0	1	2	1	0	1	0	1	2	7.4	7.4	7.4	51.263	470	470	0	2.3613	3.2	0	3.2	0	3.2	7.4	59145000	8597400	0	12892000	0	7080900	30574000	23	51.263	2571500	373800	0	560530
CLPTM1L	1	1	1	1	0	1	1	1	1	1	0	1	1	1	1	1	0	1	1	1	1	1	3	3	3	62.228	538	538	0	4.553	0	3	3	3	3	3	64124000	0	12922000	10726000	9050200	18372000	13054000	25	62.228	2565000	0	516880	429050
RTCA	1	3	3	3	1	1	1	0	1	2	1	1	1	0	1	2	1	1	1	0	1	2	8.7	8.7	8.7	39.336	366	366	0	3.3089	3.6	3.6	3.6	0	2.7	6	48544000	12385000	16627000	0	0	0	19532000	19	39.336	2554900	651860	875090	0
PELO	1	4	4	4	1	1	1	4	2	2	1	1	1	4	2	2	1	1	1	4	2	2	12.2	12.2	12.2	43.359	385	385	0	7.648	3.6	2.9	3.6	12.2	5.7	5.7	53536000	0	12293000	1786500	16547000	13646000	9264200	21	43.359	2549300	0	585360	85071
GLS	1	5	5	5	2	2	2	0	0	4	2	2	2	0	0	4	2	2	2	0	0	4	6.6	6.6	6.6	73.46	669	669	0	6.7484	3.7	3.4	3.1	0	0	6.3	89202000	15271000	13366000	27876000	0	0	32690000	35	73.46	2548600	436320	381870	796450
MLKL	1	2	2	2	1	2	2	1	0	2	1	2	2	1	0	2	1	2	2	1	0	2	5.1	5.1	5.1	54.478	471	471	0	5.0908	2.8	5.1	5.1	2.3	0	5.1	61056000	17191000	24859000	10204000	0	0	8802900	24	54.478	2544000	716280	1035800	425150
GAPVD1	1	6	6	6	2	2	3	1	2	4	2	2	3	1	2	4	2	2	3	1	2	4	4.9	4.9	4.9	164.98	1478	1478	0	8.652	1.8	1.4	2.2	0.7	1.5	3	152250000	6077900	7058200	11758000	0	6563300	120790000	60	164.98	2537500	101300	117640	195970
CHID1	1	5	5	5	0	0	3	0	0	4	0	0	3	0	0	4	0	0	3	0	0	4	14	14	14	44.94	393	393	0	7.3661	0	0	7.4	0	0	12	48058000	0	0	23474000	0	0	24584000	19	44.94	2529300	0	0	1235400
TOMM40	1	2	2	2	0	1	1	0	0	2	0	1	1	0	0	2	0	1	1	0	0	2	6.9	6.9	6.9	37.893	361	361	0	2.2842	0	3.9	3	0	0	6.9	25225000	0	0	8544400	0	0	16681000	10	37.893	2522500	0	0	854440
HP1BP3	1	3	3	3	2	1	2	2	2	2	2	1	2	2	2	2	2	1	2	2	2	2	6	6	6	61.206	553	553	0	4.7955	3.6	2	4.3	4.3	4.3	3.6	62931000	9798100	8009300	8197800	15197000	9743700	11985000	25	61.206	2517200	391920	320370	327910
RECQL	1	9	9	9	0	3	1	0	2	6	0	3	1	0	2	6	0	3	1	0	2	6	15.7	15.7	15.7	73.457	649	649	0	10.047	0	5.5	2.5	0	3.1	10.2	87795000	0	20887000	8163100	0	26823000	31923000	35	73.457	2508400	0	596760	233230
ZC3H15	1	4	4	4	0	0	2	0	0	4	0	0	2	0	0	4	0	0	2	0	0	4	12.4	12.4	12.4	48.602	426	426	0	11.456	0	0	6.3	0	0	12.4	62572000	0	0	6106900	0	0	56465000	25	48.602	2502900	0	0	244280
NOL12	1	2	2	2	0	0	1	2	0	0	0	0	1	2	0	0	0	0	1	2	0	0	11.7	11.7	11.7	24.663	213	213	0	3.5582	0	0	5.6	11.7	0	0	22455000	0	0	0	22455000	0	0	9	24.663	2495000	0	0	0
DDX20	1	6	6	6	2	4	1	1	2	2	2	4	1	1	2	2	2	4	1	1	2	2	9.6	9.6	9.6	92.239	824	824	0	8.8955	2.7	6.4	2.2	1.7	2.4	3	104030000	14161000	49046000	4011500	3401600	8732700	24677000	42	92.239	2476900	337170	1167800	95511
PGM1	1	7	7	7	0	0	1	0	0	7	0	0	1	0	0	7	0	0	1	0	0	7	15.3	15.3	15.3	61.448	562	562	0	8.4668	0	0	2.7	0	0	15.3	84168000	0	0	6401300	0	0	77767000	34	61.448	2475500	0	0	188270
AGK	1	4	4	4	1	1	0	0	2	2	1	1	0	0	2	2	1	1	0	0	2	2	14	14	14	47.137	422	422	0	21.642	2.8	2.8	0	0	5	9	56928000	6372700	14341000	0	0	9864000	26350000	23	47.137	2475100	277080	623540	0
TXNRD1	1	6	6	6	0	0	3	1	0	4	0	0	3	1	0	4	0	0	3	1	0	4	12.2	12.2	12.2	70.905	649	649	0	9.4535	0	0	5.5	1.5	0	8.2	79176000	0	0	12948000	5471800	0	60757000	32	70.905	2474300	0	0	404620
CNP	1	6	6	6	3	2	3	0	1	1	3	2	3	0	1	1	3	2	3	0	1	1	15.9	15.9	15.9	47.578	421	421	0	5.7729	8.6	5.9	6.9	0	3.1	2.1	66258000	20572000	17222000	12599000	0	9571800	6293800	27	47.578	2454000	761910	637850	466640
44449	1	2	2	2	0	1	1	2	0	1	0	1	1	2	0	1	0	1	1	2	0	1	4.4	4.4	4.4	52.592	454	454	0	3.3753	0	2.4	2.4	4.4	0	2.4	53888000	0	16035000	9454200	15656000	0	12743000	22	52.592	2449400	0	728860	429740
ILVBL	1	5	5	5	0	3	3	1	1	1	0	3	3	1	1	1	0	3	3	1	1	1	10.6	10.6	10.6	67.867	632	632	0	8.5438	0	6	6.2	1.7	3	1.6	61110000	0	25450000	13528000	0	18743000	3388300	25	67.867	2444400	0	1018000	541130
ATP6V1E1	1	2	2	2	0	0	0	0	0	2	0	0	0	0	0	2	0	0	0	0	0	2	11.1	11.1	11.1	26.145	226	226	0	3.6095	0	0	0	0	0	11.1	31776000	0	0	0	0	0	31776000	13	26.145	2444300	0	0	0
PITPNB	1	3	3	2	0	0	1	0	0	3	0	0	1	0	0	3	0	0	1	0	0	2	12.5	12.5	9.2	31.54	271	271	0	3.1763	0	0	4.4	0	0	12.5	43961000	0	0	6580300	0	0	37381000	18	31.54	2442300	0	0	365570
TELO2	1	6	6	6	0	2	4	3	2	2	0	2	4	3	2	2	0	2	4	3	2	2	7.8	7.8	7.8	91.746	837	837	0	9.4992	0	3.3	5	4.9	2.5	3.3	112190000	0	27953000	28865000	23524000	14286000	17567000	46	91.746	2439000	0	607670	627510
FAM3C	1	2	2	2	0	0	0	0	0	2	0	0	0	0	0	2	0	0	0	0	0	2	7.9	7.9	7.9	24.68	227	227	0.00091366	2.0107	0	0	0	0	0	7.9	31683000	0	0	0	0	0	31683000	13	24.68	2437100	0	0	0
RBM22	1	3	3	3	0	0	3	0	0	2	0	0	3	0	0	2	0	0	3	0	0	2	7.4	7.4	7.4	46.895	420	420	0	16.085	0	0	7.4	0	0	4.8	53583000	0	0	27272000	0	0	26311000	22	46.895	2435600	0	0	1239600
ELOVL1	1	1	1	1	0	0	0	0	1	0	0	0	0	0	1	0	0	0	0	0	1	0	4.3	4.3	4.3	32.662	279	279	0.0034498	1.7029	0	0	0	0	4.3	0	17003000	0	0	0	0	17003000	0	7	32.662	2429000	0	0	0
PNPO	1	1	1	1	0	0	0	0	0	1	0	0	0	0	0	1	0	0	0	0	0	1	5.7	5.7	5.7	29.988	261	261	0	2.2452	0	0	0	0	0	5.7	31524000	0	0	0	0	0	31524000	13	29.988	2424900	0	0	0
AP3S1	1	1	1	1	0	1	1	0	1	1	0	1	1	0	1	1	0	1	1	0	1	1	5.7	5.7	5.7	21.732	193	193	0.006237	1.5046	0	5.7	5.7	0	5.7	5.7	21818000	0	0	7640300	0	4752300	9425700	9	21.732	2424300	0	0	848920
CDCA8	1	5	5	5	5	0	0	2	0	0	5	0	0	2	0	0	5	0	0	2	0	0	20	20	20	31.323	280	280	0	5.7518	20	0	0	7.1	0	0	36347000	28395000	0	0	7952500	0	0	15	31.323	2423200	1893000	0	0
CLPB	1	5	5	5	1	2	2	1	2	2	1	2	2	1	2	2	1	2	2	1	2	2	10.2	10.2	10.2	78.728	707	707	0	9.7571	1.8	4	4.2	2.4	3.5	5.1	89266000	0	22265000	16118000	7820500	16354000	26709000	37	78.728	2412600	0	601750	435630
WDR48	1	2	2	2	0	1	2	1	1	1	0	1	2	1	1	1	0	1	2	1	1	1	4	4	4	76.21	677	677	0	2.3144	0	2.1	4	2.1	2.1	2.1	81939000	0	14582000	9828000	21319000	25613000	10596000	34	76.21	2410000	0	428880	289060
DHX38	1	11	11	11	0	1	4	2	4	6	0	1	4	2	4	6	0	1	4	2	4	6	10.4	10.4	10.4	140.5	1227	1227	0	16.08	0	1.3	4.6	1.8	4.2	5.1	141800000	0	16113000	43234000	12363000	25625000	44464000	59	140.5	2403400	0	273090	732780
TRIM26	1	4	4	4	2	0	0	4	0	1	2	0	0	4	0	1	2	0	0	4	0	1	7.6	7.6	7.6	62.165	539	539	0	5.2291	3.3	0	0	7.6	0	1.7	64867000	16612000	0	0	43756000	0	4500100	27	62.165	2402500	615240	0	0
HADHA	1	8	8	8	1	1	1	1	1	6	1	1	1	1	1	6	1	1	1	1	1	6	12.8	12.8	12.8	82.999	763	763	0	11.111	1.3	1	2.8	1	1	10.5	98448000	0	20442000	5587000	8000700	0	64419000	41	82.999	2401200	0	498580	136270
PWP2	1	6	6	6	1	2	2	0	2	4	1	2	2	0	2	4	1	2	2	0	2	4	7.5	7.5	7.5	102.45	919	919	0	9.2357	1.2	3.3	2.2	0	2.3	4.5	93552000	0	17816000	16182000	0	22324000	37230000	39	102.45	2398800	0	456820	414930
EIF5B	1	8	8	8	1	1	3	1	1	8	1	1	3	1	1	8	1	1	3	1	1	8	9.8	9.8	9.8	138.83	1220	1220	0	12.28	0.9	0.8	2.9	0.8	0.9	9.8	119810000	6276600	4478100	21156000	5885800	15919000	66096000	50	138.83	2396200	125530	89562	423120
TMEM87A	1	2	2	2	0	2	0	0	0	0	0	2	0	0	0	0	0	2	0	0	0	0	4.7	4.7	4.7	63.429	555	555	0.0046472	1.5896	0	4.7	0	0	0	0	68842000	0	68842000	0	0	0	0	29	63.429	2373900	0	2373900	0
LRRC1;SCRIB	2	3	3	3	2	1	2	2	1	1	2	1	2	2	1	1	2	1	2	2	1	1	6.7	6.7	6.7	59.241	524	524;1630	0	10.249	4.4	2.3	4.8	4.2	2.5	2.3	61278000	26759000	3367000	8628300	3505600	12782000	6236500	26	59.241	2356800	1029200	129500	331860
IGKV3D-20	2	1	1	1	0	0	0	0	1	0	0	0	0	0	1	0	0	0	0	0	1	0	13.8	13.8	13.8	12.515	116	116;116	0	2.6263	0	0	0	0	13.8	0	11735000	0	0	0	0	11735000	0	5	12.515	2347000	0	0	0
HMOX2	1	5	5	5	0	0	1	0	0	5	0	0	1	0	0	5	0	0	1	0	0	5	20.3	20.3	20.3	36.032	316	316	0	9.2492	0	0	6	0	0	20.3	42104000	0	0	4503100	0	0	37601000	18	36.032	2339100	0	0	250170
MINK1	1	9	9	2	3	3	3	3	4	3	3	3	3	3	4	3	0	0	0	1	2	0	5.9	5.9	1.7	149.82	1332	1332	0	22.209	2.2	1.4	2	2.6	3.1	2	147240000	29739000	37301000	19058000	12812000	23511000	24818000	63	149.82	2337100	472050	592080	302510
VAT1	1	4	4	4	0	0	1	0	0	4	0	0	1	0	0	4	0	0	1	0	0	4	14.5	14.5	14.5	41.92	393	393	0	6.6418	0	0	2.3	0	0	14.5	37219000	0	0	3597600	0	0	33621000	16	41.92	2326200	0	0	224850
PRKRA	1	2	2	2	0	1	2	0	1	1	0	1	2	0	1	1	0	1	2	0	1	1	9.3	9.3	9.3	34.404	313	313	0	4.3448	0	6.1	9.3	0	6.1	3.2	32550000	0	9565400	16229000	0	6755500	0	14	34.404	2325000	0	683240	1159200
LRRC16A	1	10	10	10	3	4	3	5	3	2	3	4	3	5	3	2	3	4	3	5	3	2	8.3	8.3	8.3	151.56	1371	1371	0	24.258	2.7	4.1	2.3	4.4	2.3	1.6	167060000	18095000	47044000	13948000	49396000	27796000	10783000	72	151.56	2320300	251330	653380	193720
HSPBP1	1	2	2	2	0	0	1	1	1	2	0	0	1	1	1	2	0	0	1	1	1	2	7.5	7.5	7.5	39.302	359	359	0	5.4868	0	0	3.1	3.1	3.1	7.5	44082000	0	0	0	6616600	5969800	31495000	19	39.302	2320100	0	0	0
TIGAR	1	2	2	2	0	2	1	0	1	2	0	2	1	0	1	2	0	2	1	0	1	2	8.9	8.9	8.9	30.062	270	270	0	26.255	0	8.9	6.3	0	6.3	8.9	32389000	0	6516700	6315800	0	6707800	12849000	14	30.062	2313500	0	465480	451130
	2	2	2	2	0	0	0	0	0	2	0	0	0	0	0	2	0	0	0	0	0	2	13.1	13.1	13.1	28.17	268	268;268	0	3.8277	0	0	0	0	0	13.1	34671000	0	0	0	0	0	34671000	15	28.17	2311400	0	0	0
C9orf114	1	4	4	4	0	0	1	0	1	3	0	0	1	0	1	3	0	0	1	0	1	3	14.9	14.9	14.9	42.008	376	376	0	5.378	0	0	3.5	0	3.5	11.4	46174000	0	0	7800500	0	0	38373000	20	42.008	2308700	0	0	390020
YTHDC1	1	2	2	2	1	1	0	0	2	1	1	1	0	0	2	1	1	1	0	0	2	1	3.7	3.7	3.7	84.699	727	727	0.0046492	1.5906	1.7	1.7	0	0	3.7	1.7	52918000	7336900	15013000	0	0	24574000	5994500	23	84.699	2300800	319000	652740	0
CWC15	1	2	2	2	0	0	1	0	0	2	0	0	1	0	0	2	0	0	1	0	0	2	10	10	10	26.624	229	229	0	2.211	0	0	4.8	0	0	10	18398000	0	0	4287000	0	0	14111000	8	26.624	2299800	0	0	535880
ALCAM	1	5	5	5	0	0	1	0	0	5	0	0	1	0	0	5	0	0	1	0	0	5	10.5	10.5	10.5	65.102	583	583	0	8.0795	0	0	1.9	0	0	10.5	68763000	0	0	0	0	0	68763000	30	65.102	2292100	0	0	0
CPSF3	1	4	4	4	1	0	3	1	0	3	1	0	3	1	0	3	1	0	3	1	0	3	6.7	6.7	6.7	77.485	684	684	0	3.5364	1.5	0	5.3	1.5	0	5.4	79726000	0	0	34306000	7261100	0	38159000	35	77.485	2277900	0	0	980180
KIF2A	1	5	5	5	2	4	2	4	2	3	2	4	2	4	2	3	2	4	2	4	2	3	6.9	6.9	6.9	79.954	706	706	0	8.9801	2.8	5.4	2.4	5.4	2.4	4	79466000	11732000	8949800	5798300	27303000	5159500	20523000	35	79.954	2270500	335210	255710	165670
PABPC4	2	11	5	5	0	0	6	0	0	9	0	0	3	0	0	3	0	0	3	0	0	3	21	8.2	8.2	70.782	644	644;370	0	4.7723	0	0	11.3	0	0	18.8	72605000	0	0	25903000	0	0	46702000	32	70.782	2268900	0	0	809470
MCCC2	1	5	5	5	2	2	3	1	1	2	2	2	3	1	1	2	2	2	3	1	1	2	9.6	9.6	9.6	61.332	563	563	0	5.7229	3.9	2.8	4.4	1.6	1.6	4.4	63301000	12763000	0	21024000	8745500	9834800	10934000	28	61.332	2260800	455830	0	750860
STT3B	1	6	6	6	1	5	2	1	4	2	1	5	2	1	4	2	1	5	2	1	4	2	7.5	7.5	7.5	93.673	826	826	0	7.8614	1.3	5.6	2.2	1.3	5.8	2.8	76654000	7410200	25045000	19269000	6716900	8455200	9758200	34	93.673	2254500	217950	736610	566730
APMAP	1	3	3	3	0	0	1	0	0	3	0	0	1	0	0	3	0	0	1	0	0	3	12	12	12	46.48	416	416	0	15.65	0	0	2.9	0	0	12	54041000	0	0	10097000	0	0	43945000	24	46.48	2251700	0	0	420700
TMED10	1	2	2	2	0	2	0	0	1	0	0	2	0	0	1	0	0	2	0	0	1	0	9.6	9.6	9.6	24.976	219	219	0	2.9353	0	9.6	0	0	4.1	0	27019000	0	17017000	0	0	10002000	0	12	24.976	2251600	0	1418100	0
PLK1	1	6	6	6	2	1	1	4	0	2	2	1	1	4	0	2	2	1	1	4	0	2	13.1	13.1	13.1	68.254	603	603	0	20.528	5.6	1.5	1.5	7.5	0	3.5	80987000	21725000	6402300	4638100	39939000	0	8281700	36	68.254	2249600	603480	177840	128840
TMEM41B	1	1	1	1	0	1	0	1	0	1	0	1	0	1	0	1	0	1	0	1	0	1	6.5	6.5	6.5	32.513	291	291	0	2.5885	0	6.5	0	6.5	0	6.5	20246000	0	10390000	0	2683200	0	7172900	9	32.513	2249500	0	1154400	0
NUP107	1	5	5	5	1	2	2	2	1	4	1	2	2	2	1	4	1	2	2	2	1	4	5.9	5.9	5.9	106.37	925	925	0	6.5374	1	2.6	2.7	2.7	1.5	4.9	114260000	5887400	35370000	14600000	18364000	12559000	27476000	51	106.37	2240300	115440	693540	286280
FAM184B	1	1	1	1	0	1	0	0	1	0	0	1	0	0	1	0	0	1	0	0	1	0	1	1	1	121.04	1060	1060	0.0038577	1.6576	0	1	0	0	1	0	149380000	0	64680000	0	0	84703000	0	67	121.04	2229600	0	965380	0
PAK1IP1	1	3	3	3	0	2	0	1	2	0	0	2	0	1	2	0	0	2	0	1	2	0	8.2	8.2	8.2	43.963	392	392	0	3.3797	0	5.4	0	2	4.8	0	44579000	0	17069000	0	12510000	15000000	0	20	43.963	2228900	0	853450	0
ARL6IP5	1	2	2	2	0	0	0	0	1	1	0	0	0	0	1	1	0	0	0	0	1	1	16	16	16	21.614	188	188	0	4.2939	0	0	0	0	5.9	10.1	11100000	0	0	0	0	6487900	4611700	5	21.614	2219900	0	0	0
MARK2	1	6	6	6	2	5	1	2	0	2	2	5	1	2	0	2	2	5	1	2	0	2	10.5	10.5	10.5	87.91	788	788	0	5.9338	3.4	8.4	1.4	3.4	0	4.7	97638000	5960900	54283000	5415900	17021000	0	14957000	44	87.91	2219100	135470	1233700	123090
TUBGCP3	1	10	10	10	2	5	4	3	4	2	2	5	4	3	4	2	2	5	4	3	4	2	14	14	14	103.57	907	907	0	13.542	2.5	6	4.9	4.2	5.6	2.5	106500000	0	26361000	5528400	48436000	9980800	16190000	48	103.57	2218700	0	549200	115180
MROH7	1	2	2	2	1	1	0	0	1	1	1	1	0	0	1	1	1	1	0	0	1	1	1.4	1.4	1.4	145.65	1323	1323	0.0046355	1.5735	0.5	0.8	0	0	0.8	0.5	115310000	39123000	15070000	0	0	11947000	49165000	52	145.65	2217400	752370	289810	0
IGKV A18;IGKV2D-26;IGKV2D-30;IGKV2D-29;IGKV2D-28;IGKV2-40	9	1	1	1	0	0	0	0	1	0	0	0	0	0	1	0	0	0	0	0	1	0	10.8	10.8	10.8	13.085	120	120;120;120;120;120;121;120;120;121	0.00047037	2.172	0	0	0	0	10.8	0	13255000	0	0	0	0	13255000	0	6	13.085	2209200	0	0	0
CCDC47	1	4	4	4	1	0	1	1	0	3	1	0	1	1	0	3	1	0	1	1	0	3	9.5	9.5	9.5	55.873	483	483	0	4.9707	3.5	0	1.9	2.1	0	7.7	46163000	8830900	0	0	5993700	0	31338000	21	55.873	2198200	420520	0	0
ERP44	1	3	3	3	1	0	1	0	0	3	1	0	1	0	0	3	1	0	1	0	0	3	9.9	9.9	9.9	46.971	406	406	0	4.2227	1.7	0	5.7	0	0	9.9	43834000	4613600	0	6564800	0	0	32656000	20	46.971	2191700	230680	0	328240
DCXR	1	2	2	2	0	0	1	1	1	2	0	0	1	1	1	2	0	0	1	1	1	2	9.4	9.4	9.4	25.913	244	244	0	3.2644	0	0	4.5	4.5	4.9	9.4	32834000	0	0	0	0	19052000	13782000	15	25.913	2189000	0	0	0
ARPC3	1	2	2	2	0	1	0	0	1	0	0	1	0	0	1	0	0	1	0	0	1	0	12.4	12.4	12.4	20.546	178	178	0.0090127	1.4416	0	6.2	0	0	6.2	0	21801000	0	12627000	0	0	9174500	0	10	20.546	2180100	0	1262700	0
COPG2	1	9	7	7	3	5	5	5	6	6	1	3	3	3	4	4	1	3	3	3	4	4	12.2	9.3	9.3	97.621	871	871	0	29.45	4.2	7.5	6.7	7.3	8.2	8.6	100120000	6008900	17249000	22171000	7342300	15121000	32229000	46	97.621	2176500	130630	374970	481980
ADAR	1	9	9	9	1	1	3	2	1	7	1	1	3	2	1	7	1	1	3	2	1	7	9.4	9.4	9.4	136.06	1226	1226	0	11.074	1.2	0.7	3.9	1.5	1.2	7.3	149980000	10504000	11311000	25395000	9785900	13734000	79254000	69	136.06	2173700	152240	163930	368050
NUPL1	1	1	1	1	0	0	1	0	0	1	0	0	1	0	0	1	0	0	1	0	0	1	3.3	3.3	3.3	60.896	599	599	0	4.011	0	0	3.3	0	0	3.3	26080000	0	0	6920600	0	0	19160000	12	60.896	2173400	0	0	576720
APOA1BP	1	2	2	2	0	0	0	0	0	2	0	0	0	0	0	2	0	0	0	0	0	2	10.4	10.4	10.4	31.674	288	288	0	6.3436	0	0	0	0	0	10.4	32588000	0	0	0	0	0	32588000	15	31.674	2172500	0	0	0
SLC25A12	1	9	5	5	4	5	3	5	5	1	2	3	1	3	3	0	2	3	1	3	3	0	15.2	9.6	9.6	74.761	678	678	0	7.4173	6.3	8.4	3.8	8.4	8	1.3	80098000	13142000	28802000	3719400	16498000	17936000	0	37	74.761	2164800	355200	778430	100520
SUCLG1	1	3	3	3	0	2	2	2	0	1	0	2	2	2	0	1	0	2	2	2	0	1	12.1	12.1	12.1	36.249	346	346	0	6.2178	0	7.8	7.8	7.8	0	4.3	30289000	0	11290000	4751600	9997100	0	4250400	14	36.249	2163500	0	806430	339400
THOC2	1	9	9	9	4	3	5	3	6	3	4	3	5	3	6	3	4	3	5	3	6	3	5.8	5.8	5.8	182.77	1593	1593	0	9.5674	2.8	2	3.3	2	3.9	2	161110000	36207000	28616000	30407000	16372000	29153000	20359000	75	182.77	2148200	482760	381540	405420
PGLS	1	2	2	2	0	0	1	0	0	2	0	0	1	0	0	2	0	0	1	0	0	2	9.3	9.3	9.3	27.547	258	258	0	2.314	0	0	3.1	0	0	9.3	27851000	0	0	6149100	0	0	21702000	13	27.547	2142400	0	0	473010
ARHGEF1	1	3	3	3	3	2	2	1	1	2	3	2	2	1	1	2	3	2	2	1	1	2	4.2	4.2	4.2	102.43	912	912	0	5.2806	4.2	3	2.3	1.2	1.1	3	95720000	25740000	19572000	17142000	11398000	7631600	14236000	45	102.43	2127100	572010	434930	380940
CA2	1	3	3	3	0	0	0	0	0	3	0	0	0	0	0	3	0	0	0	0	0	3	13.1	13.1	13.1	29.246	260	260	0	2.5131	0	0	0	0	0	13.1	27635000	0	0	0	0	0	27635000	13	29.246	2125800	0	0	0
NCBP1	1	8	8	8	0	0	1	2	5	3	0	0	1	2	5	3	0	0	1	2	5	3	11.9	11.9	11.9	91.838	790	790	0	14.519	0	0	1.3	3	7.3	4.2	72035000	0	0	11081000	14310000	24455000	22189000	34	91.838	2118700	0	0	325900
BYSL	1	3	3	3	1	2	1	2	2	2	1	2	1	2	2	2	1	2	1	2	2	2	5.5	5.5	5.5	49.601	437	437	0	4.8836	1.8	3.9	2.1	3.9	3.9	3.4	52816000	3342000	10372000	6567100	5107700	13072000	14355000	25	49.601	2112600	133680	414890	262680
BAX	1	2	2	2	0	0	0	0	0	2	0	0	0	0	0	2	0	0	0	0	0	2	13	13	13	21.184	192	192	0	3.0163	0	0	0	0	0	13	18981000	0	0	0	0	0	18981000	9	21.184	2109000	0	0	0
NELFB	1	4	4	4	2	1	2	0	2	2	2	1	2	0	2	2	2	1	2	0	2	2	7.9	7.9	7.9	65.697	580	580	0	5.7949	3.4	1.7	4	0	3.4	4	61132000	13311000	7623000	12745000	0	9973000	17480000	29	65.697	2108000	459000	262860	439490
CDK2;CDK3	2	5	3	3	3	5	1	2	3	2	1	3	0	1	1	0	1	3	0	1	1	0	21.8	15.4	15.4	33.929	298	298;305	0	4.3592	11.7	21.8	3.7	8.4	11.7	6.4	40023000	5591700	21863000	0	12568000	0	0	19	33.929	2106500	294300	1150700	0
RBM28	1	4	4	4	1	2	3	2	1	2	1	2	3	2	1	2	1	2	3	2	1	2	5.9	5.9	5.9	85.737	759	759	0	7.1522	1.2	3.6	4.9	3.7	1.1	2.2	77619000	4202300	33000000	12147000	11899000	7893600	8478200	37	85.737	2097800	113580	891880	328290
PPP1R13L	1	10	10	10	1	0	2	1	0	9	1	0	2	1	0	9	1	0	2	1	0	9	14.7	14.7	14.7	89.09	828	828	0	21.294	1.4	0	3.7	1	0	13.8	75133000	0	0	13793000	0	0	61340000	36	89.09	2087000	0	0	383140
SAFB2	1	11	6	6	2	2	6	1	3	6	1	1	4	0	2	3	1	1	4	0	2	3	10.3	6.1	6.1	107.47	953	953	0	6.1967	1.7	2.1	6.3	0.7	3.5	5.8	77205000	14423000	0	33013000	0	7486100	22283000	37	107.47	2086600	389810	0	892240
TOMM34	1	5	5	5	0	0	0	0	0	5	0	0	0	0	0	5	0	0	0	0	0	5	21.4	21.4	21.4	34.559	309	309	0	88.994	0	0	0	0	0	21.4	37363000	0	0	0	0	0	37363000	18	34.559	2075700	0	0	0
EIF3H	1	3	3	3	0	0	1	0	0	2	0	0	1	0	0	2	0	0	1	0	0	2	9.1	9.1	9.1	39.93	352	352	0	2.8883	0	0	4	0	0	9.1	41493000	0	0	15455000	0	0	26038000	20	39.93	2074600	0	0	772730
PLEK2	1	3	3	3	2	1	0	0	1	1	2	1	0	0	1	1	2	1	0	0	1	1	8.2	8.2	8.2	39.97	353	353	0	2.6101	4.5	3.7	0	0	3.7	2.3	41310000	10869000	13462000	0	0	11471000	5508000	20	39.97	2065500	543430	673120	0
MAGEE1	1	2	2	2	0	0	0	1	1	0	0	0	0	1	1	0	0	0	0	1	1	0	1.7	1.7	1.7	103.25	957	957	0.0026178	1.7701	0	0	0	0.8	0.8	0	72176000	0	0	0	35696000	36481000	0	35	103.25	2062200	0	0	0
ATP6V1H	1	1	1	1	1	1	1	0	0	0	1	1	1	0	0	0	1	1	1	0	0	0	4.8	4.8	4.8	55.882	483	483	0	4.664	4.8	4.8	4.8	0	0	0	51472000	15852000	23051000	12568000	0	0	0	25	55.882	2058900	634090	922050	502730
GTPBP10	1	4	4	4	1	3	1	1	3	1	1	3	1	1	3	1	1	3	1	1	3	1	11.6	11.6	11.6	42.932	387	387	0	3.3783	2.1	9.3	2.1	2.1	7.2	2.1	53238000	5608800	23443000	3117100	5439800	10843000	4785700	26	42.932	2047600	215720	901670	119890
CAPG	1	3	3	3	0	0	1	0	0	3	0	0	1	0	0	3	0	0	1	0	0	3	10.1	10.1	10.1	38.498	348	348	0	4.6964	0	0	3.7	0	0	10.1	28664000	0	0	5836800	0	0	22827000	14	38.498	2047400	0	0	416910
KLHDC4	1	3	3	3	1	1	1	1	0	2	1	1	1	1	0	2	1	1	1	1	0	2	8.1	8.1	8.1	57.891	520	520	0	6.084	1.9	1.9	2.1	1.9	0	6.2	47055000	3997400	7384500	12984000	5632500	0	17057000	23	57.891	2045900	173800	321070	564540
PRPF31	1	3	3	3	1	1	1	0	1	1	1	1	1	0	1	1	1	1	1	0	1	1	7.2	7.2	7.2	55.455	499	499	0	3.522	3.4	2.2	2.2	0	2.2	1.6	42948000	4819500	5442100	6251000	0	17527000	8908200	21	55.455	2045200	229500	259150	297670
MAK16	1	1	1	1	0	0	0	1	0	1	0	0	0	1	0	1	0	0	0	1	0	1	4.3	4.3	4.3	35.368	300	300	0.0026053	1.7512	0	0	0	4.3	0	4.3	28626000	0	0	0	0	0	28626000	14	35.368	2044700	0	0	0
RAB3GAP1	1	3	3	3	1	2	3	2	1	2	1	2	3	2	1	2	1	2	3	2	1	2	4.9	4.9	4.9	110.52	981	981	0	6.8464	1.1	3.1	4.9	3.1	1.1	3	101650000	5129300	30647000	23850000	20124000	6724300	15180000	50	110.52	2033100	102590	612940	477000
KLC1	2	7	7	7	0	0	1	0	0	6	0	0	1	0	0	6	0	0	1	0	0	6	14	14	14	65.309	573	573;622	0	7.7868	0	0	2.4	0	0	11.5	73182000	0	0	6544500	0	0	66638000	36	65.309	2032800	0	0	181790
PDS5A	1	12	12	10	2	4	3	1	4	8	2	4	3	1	4	8	2	4	3	1	3	7	11.4	11.4	9.9	150.83	1337	1337	0	25.056	1.6	3.6	3.2	1.2	4.1	7.6	152340000	10110000	18147000	24314000	0	28342000	71424000	75	150.83	2031200	134800	241960	324180
C12orf10	1	3	3	3	0	0	0	0	0	3	0	0	0	0	0	3	0	0	0	0	0	3	8.5	8.5	8.5	42.477	376	376	0	4.7406	0	0	0	0	0	8.5	40593000	0	0	0	0	0	40593000	20	42.477	2029700	0	0	0
MINA	1	4	4	4	2	1	2	0	0	2	2	1	2	0	0	2	2	1	2	0	0	2	9.2	9.2	9.2	52.8	465	465	0	4.3967	5.2	1.9	4.3	0	0	4.3	38552000	10500000	0	12778000	0	0	15274000	19	52.8	2029100	552620	0	672550
KIAA1598	1	5	5	5	1	0	4	0	0	4	1	0	4	0	0	4	1	0	4	0	0	4	7.9	7.9	7.9	71.639	631	631	0	6.0724	1.9	0	6.2	0	0	6.3	74609000	3387000	0	29759000	0	0	41463000	37	71.639	2016500	91540	0	804290
XPO5	1	8	8	8	2	3	3	3	4	3	2	3	3	3	4	3	2	3	3	3	4	3	8.6	8.6	8.6	136.31	1204	1204	0	71.23	1.8	3.5	3.2	2.5	4.2	3.5	124960000	7948300	24912000	20741000	13812000	30458000	27091000	62	136.31	2015500	128200	401800	334540
PSMB7	1	3	3	3	0	0	0	0	0	3	0	0	0	0	0	3	0	0	0	0	0	3	11.9	11.9	11.9	29.965	277	277	0.00092678	2.0644	0	0	0	0	0	11.9	22019000	0	0	0	0	0	22019000	11	29.965	2001800	0	0	0
QTRTD1	1	3	3	3	1	0	1	0	1	1	1	0	1	0	1	1	1	0	1	0	1	1	8.4	8.4	8.4	46.712	415	415	0	2.9656	2.4	0	2.4	0	3.6	2.4	33944000	0	0	8557900	0	11592000	13794000	17	46.712	1996700	0	0	503400
SAE1	1	4	4	4	0	0	3	1	0	2	0	0	3	1	0	2	0	0	3	1	0	2	14.7	14.7	14.7	38.449	346	346	0	5.6426	0	0	12.4	2.3	0	10.1	43825000	0	0	10782000	3724500	0	29319000	22	38.449	1992100	0	0	490080
VPS4A	2	3	2	2	3	1	0	1	1	3	2	0	0	0	0	2	2	0	0	0	0	2	11	8.2	8.2	48.897	437	437;674	0.0026525	1.8435	11	2.7	0	2.7	2.7	11	51718000	16313000	0	0	0	0	35405000	26	48.897	1989100	627410	0	0
POTEE;POTEF;POTEKP	3	12	2	0	11	10	10	9	11	9	1	0	0	0	1	0	0	0	0	0	0	0	12.4	5.1	0	121.36	1075	1075;1075;375	0	3.0683	10.9	8.3	8.3	8.1	9.8	8.1	105160000	86623000	0	0	0	18534000	0	53	121.36	1984100	1634400	0	0
FASTKD5	1	4	4	4	1	3	1	1	2	1	1	3	1	1	2	1	1	3	1	1	2	1	8	8	8	86.573	764	764	0	10.318	1.3	5.5	2.5	1	2.4	1.3	80784000	12168000	23180000	8288800	13997000	16121000	7030100	41	86.573	1970300	296770	565360	202170
TUBGCP2	1	8	8	8	2	5	2	2	5	0	2	5	2	2	5	0	2	5	2	2	5	0	10.5	10.5	10.5	102.53	902	902	0	34.077	2.5	7	2.7	2.7	6.8	0	100420000	10863000	36645000	11201000	2877600	38833000	0	51	102.53	1969000	213000	718520	219620
ADH5	1	3	3	3	1	1	1	0	0	2	1	1	1	0	0	2	1	1	1	0	0	2	9.1	9.1	9.1	39.724	374	374	0	2.6107	2.1	2.1	2.1	0	0	7	39365000	11364000	0	5084000	0	0	22917000	20	39.724	1968300	568190	0	254200
CKAP5	1	16	16	16	3	3	7	2	2	14	3	3	7	2	2	14	3	3	7	2	2	14	9	9	9	225.49	2032	2032	0	23.657	1.7	1.7	3.9	1.6	1.5	7.8	208370000	11477000	14506000	32744000	14035000	12364000	123240000	106	225.49	1965700	108280	136850	308900
TBC1D15	1	4	4	4	1	4	1	1	1	0	1	4	1	1	1	0	1	4	1	1	1	0	5.9	5.9	5.9	79.49	691	691	0	3.662	1.4	5.9	1.4	1.4	1.4	0	70739000	7070800	45918000	6627100	0	11124000	0	36	79.49	1965000	196410	1275500	184090
COASY	1	3	3	3	1	1	2	0	1	1	1	1	2	0	1	1	1	1	2	0	1	1	5.1	5.1	5.1	62.328	564	564	0	2.5198	1.2	1.8	3.9	0	1.8	1.8	43192000	9870500	9457200	13002000	0	0	10862000	22	62.328	1963300	448660	429870	591020
SYPL1	1	1	1	1	0	0	1	1	0	1	0	0	1	1	0	1	0	0	1	1	0	1	4.2	4.2	4.2	28.565	259	259	0.00046773	2.13	0	0	4.2	4.2	0	4.2	19606000	0	0	0	6888600	0	12717000	10	28.565	1960600	0	0	0
BDH1	1	4	4	4	2	3	0	0	1	0	2	3	0	0	1	0	2	3	0	0	1	0	15.7	15.7	15.7	38.157	343	343	0	4.1079	6.1	12.8	0	0	3.2	0	35278000	6349400	23296000	0	0	5632900	0	18	38.157	1959900	352750	1294200	0
PSMA4	1	2	2	2	0	0	1	0	0	2	0	0	1	0	0	2	0	0	1	0	0	2	6.1	6.1	6.1	29.483	261	261	0.001352	1.9426	0	0	3.1	0	0	6.1	25477000	0	0	0	0	0	25477000	13	29.483	1959700	0	0	0
CSTF1	1	3	3	3	0	0	1	0	0	3	0	0	1	0	0	3	0	0	1	0	0	3	11.8	11.8	11.8	48.357	431	431	0	3.4928	0	0	4.9	0	0	11.8	35231000	0	0	6990100	0	0	28241000	18	48.357	1957300	0	0	388340
ZYX	1	5	5	5	0	0	0	0	0	5	0	0	0	0	0	5	0	0	0	0	0	5	15	15	15	61.277	572	572	0	15.443	0	0	0	0	0	15	46965000	0	0	0	0	0	46965000	24	61.277	1956900	0	0	0
SENP3	1	5	5	5	2	2	0	1	2	1	2	2	0	1	2	1	2	2	0	1	2	1	10.1	10.1	10.1	65.009	574	574	0	6.146	3.7	4.5	0	1.9	4	1.9	41043000	7262700	6362600	0	6593000	16879000	3946100	21	65.009	1954400	345840	302980	0
UTP20	1	16	16	16	5	12	3	5	12	4	5	12	3	5	12	4	5	12	3	5	12	4	5.7	5.7	5.7	318.38	2785	2785	0	23.029	1.6	4.2	0.9	2	4.1	1.3	269610000	30947000	99808000	14597000	11912000	94747000	17595000	138	318.38	1953700	224250	723240	105780
ORC5	1	3	3	3	2	3	1	0	1	1	2	3	1	0	1	1	2	3	1	0	1	1	6.9	6.9	6.9	50.282	435	435	0	4.8252	4.8	6.9	2.1	0	2.1	2.1	48779000	0	28764000	4565100	0	10313000	5137600	25	50.282	1951200	0	1150600	182610
GLUD1;GLUD2	2	3	3	3	0	0	0	0	0	3	0	0	0	0	0	3	0	0	0	0	0	3	6.6	6.6	6.6	61.397	558	558;558	0	6.0798	0	0	0	0	0	6.6	63941000	0	0	0	0	0	63941000	33	61.397	1937600	0	0	0
BPNT1	1	3	3	3	0	0	1	0	0	3	0	0	1	0	0	3	0	0	1	0	0	3	10.1	10.1	10.1	33.392	308	308	0	3.0633	0	0	3.6	0	0	10.1	38577000	0	0	0	0	0	38577000	20	33.392	1928900	0	0	0
DHX16	1	10	9	9	0	2	5	2	3	7	0	1	5	1	2	7	0	1	5	1	2	7	11.4	10.6	10.6	119.26	1041	1041	0	10.526	0	1.9	6	1.9	3.1	7.8	96046000	0	7197400	30233000	9014100	7834300	41767000	50	119.26	1920900	0	143950	604670
NXF1	1	5	5	5	2	2	2	2	0	1	2	2	2	2	0	1	2	2	2	2	0	1	8.7	8.7	8.7	70.182	619	619	0	3.9921	3.2	3.1	3.2	4	0	1.6	59391000	9762700	22860000	14146000	8484200	0	4137900	31	70.182	1915800	314930	737410	456330
COPS3	1	3	3	3	1	0	1	0	0	2	1	0	1	0	0	2	1	0	1	0	0	2	11.8	11.8	11.8	47.873	423	423	0	31.193	2.8	0	5.9	0	0	9	47795000	16311000	0	10183000	0	0	21300000	25	47.873	1911800	652450	0	407330
SPTLC1	1	3	3	3	0	1	1	0	0	2	0	1	1	0	0	2	0	1	1	0	0	2	9.7	9.7	9.7	52.743	473	473	0.0034438	1.6924	0	4.2	3.6	0	0	5.5	40120000	0	10439000	12639000	0	0	17042000	21	52.743	1910500	0	497090	601840
PPP1R7	1	3	3	3	0	0	0	0	0	3	0	0	0	0	0	3	0	0	0	0	0	3	8.6	8.6	8.6	41.564	360	360	0	4.6407	0	0	0	0	0	8.6	39910000	0	0	0	0	0	39910000	21	41.564	1900500	0	0	0
ERO1L	2	3	3	3	0	0	1	0	0	3	0	0	1	0	0	3	0	0	1	0	0	3	7.9	7.9	7.9	54.392	468	468;467	0	9.5391	0	0	3	0	0	7.9	47425000	0	0	8866600	0	0	38558000	25	54.392	1897000	0	0	354660
OGFR	1	3	3	3	1	2	2	2	1	1	1	2	2	2	1	1	1	2	2	2	1	1	5	5	5	73.324	677	677	0	4.6152	2.4	3.7	3.7	3.7	1.3	2.4	58695000	8579900	13375000	7797600	9072900	0	19870000	31	73.324	1893400	276770	431440	251530
PRKACA;PRKACB	2	3	3	3	1	1	0	1	1	0	1	1	0	1	1	0	1	1	0	1	1	0	8.8	8.8	8.8	40.589	351	351;351	0.00091743	2.0281	2.8	3.4	0	2.8	2.6	0	34072000	10427000	7901900	0	4278900	11464000	0	18	40.589	1892900	579280	438990	0
EXOSC9	1	3	3	3	0	0	1	0	0	3	0	0	1	0	0	3	0	0	1	0	0	3	7.3	7.3	7.3	48.948	439	439	0	4.2681	0	0	2.3	0	0	7.3	30199000	0	0	3086300	0	0	27113000	16	48.948	1887500	0	0	192900
SHMT1	1	4	3	3	0	0	1	0	0	3	0	0	0	0	0	3	0	0	0	0	0	3	11.4	8.5	8.5	53.082	483	483	0	4.135	0	0	2.9	0	0	8.5	45275000	0	0	0	0	0	45275000	24	53.082	1886500	0	0	0
YIF1A	1	2	2	2	0	2	2	0	1	1	0	2	2	0	1	1	0	2	2	0	1	1	9.2	9.2	9.2	32.011	293	293	0	3.5741	0	9.2	9.2	0	4.1	4.1	15063000	0	0	0	0	15063000	0	8	32.011	1882900	0	0	0
UNC45A	1	10	10	10	2	4	4	1	2	3	2	4	4	1	2	3	2	4	4	1	2	3	11.8	11.8	11.8	103.08	944	944	0	9.1817	2.1	4.9	5.2	1.1	2.9	3.5	103470000	0	35681000	32999000	2190200	14122000	18480000	55	103.08	1881300	0	648740	599970
SCRN1	1	2	2	2	0	0	2	0	0	2	0	0	2	0	0	2	0	0	2	0	0	2	5.8	5.8	5.8	46.382	414	414	0	2.4909	0	0	5.8	0	0	5.8	31891000	0	0	6249100	0	0	25642000	17	46.382	1876000	0	0	367590
AP2A2	1	11	6	6	3	9	5	4	8	0	1	5	2	2	3	0	1	5	2	2	3	0	14.9	9.5	9.5	103.96	939	939	0	16.011	3.2	12.8	6.5	5.3	9.3	0	91924000	0	30949000	3985300	25021000	31969000	0	49	103.96	1876000	0	631620	81332
SLC35E1	1	3	3	3	1	1	0	1	1	1	1	1	0	1	1	1	1	1	0	1	1	1	11.5	11.5	11.5	44.772	410	410	0	13.972	2.9	5.9	0	2.9	2.7	5.9	28069000	6075900	8341600	0	5232400	0	8418900	15	44.772	1871300	405060	556110	0
HDAC2	1	7	4	4	3	4	2	3	3	3	2	1	0	1	2	1	2	1	0	1	2	1	17	9.4	9.4	55.364	488	488	0	4.6389	8.4	9.4	4.9	8.6	6.6	6.6	37418000	8605200	3141000	0	6602200	8247700	10822000	20	55.364	1870900	430260	157050	0
NOL6	1	5	5	5	1	2	1	3	3	4	1	2	1	3	3	4	1	2	1	3	3	4	6.2	6.2	6.2	127.59	1146	1146	0	10.098	0.7	2.6	0.9	4	3.5	5.3	89445000	3409400	24409000	2557600	10594000	21688000	26788000	48	127.59	1863400	71028	508510	53283
CWF19L2	1	5	5	5	1	0	4	0	0	3	1	0	4	0	0	3	1	0	4	0	0	3	6.3	6.3	6.3	103.79	894	894	0	8.2748	1	0	4.6	0	0	3.9	90952000	0	0	49386000	0	0	41566000	49	103.79	1856200	0	0	1007900
MRPS26	1	2	2	2	0	0	1	1	0	1	0	0	1	1	0	1	0	0	1	1	0	1	9.8	9.8	9.8	24.211	205	205	0.0046453	1.5805	0	0	5.4	4.4	0	5.4	20402000	0	0	4459300	9478200	0	6464900	11	24.211	1854800	0	0	405390
TBC1D32	1	1	1	1	1	1	0	1	1	0	1	1	0	1	1	0	1	1	0	1	1	0	1.4	1.4	1.4	144.75	1257	1257	1	-2	1.4	1.4	0	1.4	1.4	0	107190000	10147000	29776000	0	18787000	48478000	0	58	144.75	1848100	174950	513380	0
LARP7	1	6	6	6	3	1	0	3	2	1	3	1	0	3	2	1	3	1	0	3	2	1	12.4	12.4	12.4	66.898	582	582	0	10.449	6	2.4	0	7	4.5	1.7	51615000	20803000	9586500	0	10216000	11009000	0	28	66.898	1843400	742960	342380	0
ACADSB	1	2	2	2	1	1	0	0	1	0	1	1	0	0	1	0	1	1	0	0	1	0	8.6	8.6	8.6	47.485	432	432	0	2.6782	5.1	3.5	0	0	3.5	0	38650000	13198000	13238000	0	0	12214000	0	21	47.485	1840500	628490	630390	0
HCFC1	1	6	6	6	1	4	5	2	1	3	1	4	5	2	1	3	1	4	5	2	1	3	3.4	3.4	3.4	208.73	2035	2035	0	8.6529	0.5	2.4	2.9	1.1	0.5	1.6	138000000	10532000	45196000	26638000	14240000	17628000	23770000	75	208.73	1840000	140430	602610	355180
VPS45	1	3	3	3	1	3	1	2	1	2	1	3	1	2	1	2	1	3	1	2	1	2	6.5	6.5	6.5	65.076	570	570	0	6.2101	2.5	6.5	2.3	4.7	1.8	4.2	56815000	4848300	28150000	2611900	6585800	9016400	5602100	31	65.076	1832700	156400	908070	84255
MTHFD1L	1	7	7	7	2	2	2	2	3	6	2	2	2	2	3	6	2	2	2	2	3	6	8.8	8.8	8.8	105.79	978	978	0	11.003	2.6	2.2	2.7	2.2	3.7	7.3	93411000	6670100	8532100	7966300	6578200	13021000	50643000	51	105.79	1831600	130790	167300	156200
PRKAA1	1	3	3	3	1	2	1	1	1	1	1	2	1	1	1	1	1	2	1	1	1	1	5.5	5.5	5.5	64.009	559	559	0	2.8236	1.8	3	1.3	1.8	2.5	1.8	51124000	13633000	18123000	0	0	9024500	10343000	28	64.009	1825900	486900	647260	0
CRYZ	1	2	2	2	0	1	0	1	0	2	0	1	0	1	0	2	0	1	0	1	0	2	8.2	8.2	8.2	35.206	329	329	0	3.1131	0	5.2	0	5.2	0	8.2	36390000	0	11187000	0	3527600	0	21676000	20	35.206	1819500	0	559340	0
RNMT	1	2	2	2	1	0	2	1	1	2	1	0	2	1	1	2	1	0	2	1	1	2	6.1	6.1	6.1	54.843	476	476	0	3.8402	2.1	0	6.1	2.1	2.1	6.1	45400000	0	0	15002000	5127700	5028000	20243000	25	54.843	1816000	0	0	600070
SEC63	1	5	5	5	2	2	2	1	1	1	2	2	2	1	1	1	2	2	2	1	1	1	7.1	7.1	7.1	87.996	760	760	0	6.82	2.4	2.9	3	1.2	1.7	1.8	68923000	9671200	27645000	11832000	0	9700400	10074000	38	87.996	1813800	254500	727510	311370
LRRC40	1	4	4	4	2	1	2	3	2	1	2	1	2	3	2	1	2	1	2	3	2	1	8.8	8.8	8.8	68.249	602	602	0	8.3575	3.3	1.7	5.5	7.1	3.3	1.7	68790000	9245700	6032500	16641000	15184000	11580000	10107000	38	68.249	1810300	243310	158750	437930
FN3KRP	1	1	1	1	0	0	1	0	0	1	0	0	1	0	0	1	0	0	1	0	0	1	4.5	4.5	4.5	34.412	309	309	0.0004697	2.1573	0	0	4.5	0	0	4.5	25339000	0	0	11295000	0	0	14044000	14	34.412	1809900	0	0	806750
TFB1M	1	2	2	2	1	2	0	2	0	1	1	2	0	2	0	1	1	2	0	2	0	1	6.6	6.6	6.6	39.542	346	346	0	3.7376	4	6.6	0	6.6	0	4	39588000	7434900	13845000	0	12174000	0	6133300	22	39.542	1799400	337950	629330	0
SERPINA12	1	4	4	4	0	0	0	0	4	1	0	0	0	0	4	1	0	0	0	0	4	1	9.2	9.2	9.2	47.174	414	414	0	4.3502	0	0	0	0	9.2	2.4	44745000	0	0	0	0	44745000	0	25	47.174	1789800	0	0	0
CMTM6	1	2	2	2	0	0	0	0	0	2	0	0	0	0	0	2	0	0	0	0	0	2	11.5	11.5	11.5	20.419	183	183	0.0034423	1.6856	0	0	0	0	0	11.5	8947300	0	0	0	0	0	8947300	5	20.419	1789500	0	0	0
NGDN	1	3	3	3	0	0	0	0	1	2	0	0	0	0	1	2	0	0	0	0	1	2	13	13	13	35.894	315	315	0	3.3733	0	0	0	0	4.4	8.6	25032000	0	0	0	0	4610700	20421000	14	35.894	1788000	0	0	0
PIP5K1A	1	2	2	1	1	1	0	0	2	0	1	1	0	0	2	0	1	1	0	0	1	0	6	6	3.6	62.633	562	562	0	6.2616	3.6	3.6	0	0	6	0	42898000	7906100	14327000	0	0	20664000	0	24	62.633	1787400	329420	596980	0
AP1G2	1	7	7	7	1	5	4	1	4	3	1	5	4	1	4	3	1	5	4	1	4	3	8.5	8.5	8.5	87.116	785	785	0	7.2753	1.1	6	5	1.1	4.8	3.6	66079000	7102900	26794000	18215000	0	9980800	3987300	37	87.116	1785900	191970	724160	492290
KATNAL2	1	1	1	1	0	0	1	1	0	1	0	0	1	1	0	1	0	0	1	1	0	1	2.2	2.2	2.2	61.252	538	538	0.0050463	1.5626	0	0	2.2	2.2	0	2.2	51721000	0	0	11877000	0	0	39845000	29	61.252	1783500	0	0	409540
DCAF7	1	2	2	2	0	0	1	0	0	1	0	0	1	0	0	1	0	0	1	0	0	1	9.9	9.9	9.9	38.926	342	342	0	3.4717	0	0	4.4	0	0	5.6	26745000	0	0	10112000	0	0	16633000	15	38.926	1783000	0	0	674110
PBK	1	5	5	5	1	0	1	0	0	4	1	0	1	0	0	4	1	0	1	0	0	4	15.5	15.5	15.5	36.085	322	322	0	4.7125	2.8	0	2.8	0	0	12.7	33777000	5357400	0	5436400	0	0	22984000	19	36.085	1777800	281970	0	286130
MRPL3	1	3	3	3	0	0	2	1	1	0	0	0	2	1	1	0	0	0	2	1	1	0	15.2	15.2	15.2	38.632	348	348	0	8.536	0	0	12.6	3.4	2.6	0	33738000	0	0	19781000	7519600	6437900	0	19	38.632	1775700	0	0	1041100
AKR1A1	1	3	3	3	0	0	2	0	0	3	0	0	2	0	0	3	0	0	2	0	0	3	9.2	9.2	9.2	36.573	325	325	0	4.8189	0	0	5.5	0	0	9.2	38916000	0	0	9989200	0	0	28926000	22	36.573	1768900	0	0	454050
PAFAH1B1	1	3	3	3	2	0	2	0	0	1	2	0	2	0	0	1	2	0	2	0	0	1	10.2	10.2	10.2	46.637	410	410	0	5.0054	6.3	0	6.6	0	0	2.7	40287000	8289300	0	10017000	0	0	21980000	23	46.637	1751600	360410	0	435530
OSBPL2	1	1	1	1	1	1	0	1	1	0	1	1	0	1	1	0	1	1	0	1	1	0	2.7	2.7	2.7	55.201	480	480	0.00092293	2.0512	2.7	2.7	0	2.7	2.7	0	47294000	24016000	0	0	23279000	0	0	27	55.201	1751600	889470	0	0
SERPINB2	1	2	2	2	0	0	0	1	2	0	0	0	0	1	2	0	0	0	0	1	2	0	4.3	4.3	4.3	46.596	415	415	0.0074227	1.4691	0	0	0	1.9	4.3	0	29715000	0	0	0	5439500	24276000	0	17	46.596	1747900	0	0	0
EARS2	1	1	1	1	0	1	1	0	1	0	0	1	1	0	1	0	0	1	1	0	1	0	2.9	2.9	2.9	58.688	523	523	0	2.4913	0	2.9	2.9	0	2.9	0	45324000	0	11507000	21293000	0	12524000	0	26	58.688	1743200	0	442580	818980
GNAQ	1	4	4	2	2	1	0	0	2	1	2	1	0	0	2	1	0	1	0	0	1	0	11.7	11.7	6.1	42.142	359	359	0	3.5575	5.6	4.2	0	0	5	3.1	33034000	0	0	0	0	19533000	13501000	19	42.142	1738600	0	0	0
DHX8	1	11	10	10	2	2	6	1	1	4	2	1	6	0	0	4	2	1	6	0	0	4	12.6	11.9	11.9	139.31	1220	1220	0	14.768	2.2	1.7	6.7	0.7	0.7	5.5	109360000	27407000	0	55350000	0	0	26603000	63	139.31	1735900	435020	0	878580
HNRNPH2	1	7	2	2	3	5	5	4	4	2	1	1	1	0	0	0	1	1	1	0	0	0	21.2	7.1	7.1	49.263	449	449	0	3.0011	10	15.4	13.1	12.5	12.5	5.8	29448000	12738000	9562500	7147200	0	0	0	17	49.263	1732200	749290	562500	420420
TUBAL3	1	5	1	1	3	4	3	2	4	5	0	1	0	0	1	1	0	1	0	0	1	1	10.3	3.8	3.8	49.908	446	446	0	4.285	6.5	10.3	6.5	4.5	10.3	10.3	41562000	0	8527800	0	0	20566000	12468000	24	49.908	1731700	0	355330	0
TTI1	1	2	2	2	1	2	1	2	1	1	1	2	1	2	1	1	1	2	1	2	1	1	2.5	2.5	2.5	122.07	1089	1089	0	4.557	1.3	2.5	1.3	2.5	1.2	1.3	86458000	11415000	20233000	12157000	16398000	13377000	12878000	50	122.07	1729200	228300	404670	243130
PARN	1	5	5	5	0	0	2	0	0	4	0	0	2	0	0	4	0	0	2	0	0	4	8.5	8.5	8.5	73.45	639	639	0	6.5315	0	0	3.6	0	0	6.6	50056000	0	0	12533000	0	0	37523000	29	73.45	1726100	0	0	432160
ECM29	1	9	9	9	2	4	3	2	2	6	2	4	3	2	2	6	2	4	3	2	2	6	6.1	6.1	6.1	204.29	1845	1845	0	11.673	1.2	3	2	1.3	1.7	3.9	159890000	14785000	18778000	12209000	2567900	9653900	101890000	93	204.29	1719200	158980	201910	131280
AK3	1	2	2	2	1	0	2	0	1	2	1	0	2	0	1	2	1	0	2	0	1	2	11	11	11	25.565	227	227	0	3.2744	4.4	0	11	0	4.4	11	29040000	5380700	0	11726000	0	5959000	5975000	17	25.565	1708300	316510	0	689750
BMS1	1	6	6	6	2	4	0	1	1	1	2	4	0	1	1	1	2	4	0	1	1	1	4.8	4.8	4.8	145.81	1282	1282	0	6.1302	1.8	3.1	0	0.7	0.7	0.9	86832000	6105500	45877000	0	15676000	19173000	0	51	145.81	1702600	119720	899540	0
MB21D1	1	2	2	2	0	2	1	1	1	1	0	2	1	1	1	1	0	2	1	1	1	1	4.6	4.6	4.6	58.814	522	522	0	2.9255	0	4.6	1.7	1.7	1.7	1.7	49337000	0	17792000	8279200	6988100	8913300	7364100	29	58.814	1701300	0	613510	285490
RPLP2	1	1	1	1	0	0	0	1	0	0	0	0	0	1	0	0	0	0	0	1	0	0	10.4	10.4	10.4	11.665	115	115	0.003435	1.6718	0	0	0	10.4	0	0	8497500	0	0	0	8497500	0	0	5	11.665	1699500	0	0	0
BID	1	2	2	2	0	0	0	0	0	2	0	0	0	0	0	2	0	0	0	0	0	2	12.3	12.3	12.3	21.994	195	195	0	9.7752	0	0	0	0	0	12.3	16983000	0	0	0	0	0	16983000	10	21.994	1698300	0	0	0
SLC9A3R1	1	4	4	4	0	0	0	0	0	4	0	0	0	0	0	4	0	0	0	0	0	4	14	14	14	38.868	358	358	0	13.229	0	0	0	0	0	14	35606000	0	0	0	0	0	35606000	21	38.868	1695500	0	0	0
LARP1	2	6	6	6	0	1	1	0	0	5	0	1	1	0	0	5	0	1	1	0	0	5	6.6	6.6	6.6	123.51	1096	1096;914	0	9.4418	0	0.6	0.6	0	0	5.9	100990000	0	2755600	6119200	0	0	92111000	60	123.51	1683100	0	45927	101990
CGN	1	3	3	3	1	0	1	0	0	2	1	0	1	0	0	2	1	0	1	0	0	2	2.5	2.5	2.5	136.38	1197	1197	0	2.7071	0.8	0	0.8	0	0	1.7	115870000	0	0	0	0	0	115870000	69	136.38	1679300	0	0	0
NUDCD1	1	4	4	4	0	0	0	0	0	4	0	0	0	0	0	4	0	0	0	0	0	4	9.3	9.3	9.3	66.755	583	583	0	4.3415	0	0	0	0	0	9.3	50357000	0	0	0	0	0	50357000	30	66.755	1678600	0	0	0
YTHDF2	1	4	2	2	0	3	2	1	3	2	0	1	1	0	2	1	0	1	1	0	2	1	7.4	4.3	4.3	62.333	579	579	0	3.8681	0	5.4	3.8	1.6	5.9	3.8	33551000	0	9832600	9248700	0	6888700	7581300	20	62.333	1677600	0	491630	462430
ASCC3	1	10	10	10	3	7	2	2	7	5	3	7	2	2	7	5	3	7	2	2	7	5	5.4	5.4	5.4	251.46	2202	2202	0	15.247	1.6	3.6	1	1	4	2.5	200300000	40407000	67369000	16690000	22901000	46990000	5939900	120	251.46	1669100	336730	561410	139090
TGM1	1	9	9	9	2	0	2	2	6	3	2	0	2	2	6	3	2	0	2	2	6	3	12.9	12.9	12.9	89.786	817	817	0	15.973	3.1	0	2.6	2.8	9.2	4.2	78433000	12334000	0	9226700	18994000	26974000	10904000	47	89.786	1668800	262430	0	196310
ALDH9A1	1	4	4	4	0	0	1	1	0	4	0	0	1	1	0	4	0	0	1	1	0	4	9.7	9.7	9.7	53.801	494	494	0	10.762	0	0	2.8	2.8	0	9.7	41593000	0	0	9176900	0	0	32416000	25	53.801	1663700	0	0	367080
LZTFL1	1	4	4	4	0	0	0	0	0	4	0	0	0	0	0	4	0	0	0	0	0	4	16.7	16.7	16.7	34.592	299	299	0	4.5174	0	0	0	0	0	16.7	26423000	0	0	0	0	0	26423000	16	34.592	1651400	0	0	0
UBR4	1	27	27	27	9	14	8	10	12	6	9	14	8	10	12	6	9	14	8	10	12	6	5.9	5.9	5.9	573.83	5183	5183	0	32.346	2.2	2.8	1.9	2	2.6	1.1	394040000	78543000	106850000	43348000	48129000	89096000	28079000	239	573.83	1648700	328630	447060	181370
LRRC47	1	4	4	4	0	0	1	0	2	4	0	0	1	0	2	4	0	0	1	0	2	4	8.7	8.7	8.7	63.472	583	583	0	5.8077	0	0	2.2	0	4.3	8.7	47706000	0	0	6560500	0	5118900	36027000	29	63.472	1645000	0	0	226220
ABI1	1	1	1	1	0	0	0	0	0	1	0	0	0	0	0	1	0	0	0	0	0	1	3.1	3.1	3.1	55.08	508	508	0.0046374	1.5747	0	0	0	0	0	3.1	31145000	0	0	0	0	0	31145000	19	55.08	1639200	0	0	0
RRBP1	2	17	17	17	0	0	3	0	0	15	0	0	3	0	0	15	0	0	3	0	0	15	14.8	14.8	14.8	152.45	1410	1410;2090	0	144.75	0	0	2.1	0	0	13.5	155380000	0	0	16663000	0	0	138710000	95	152.45	1635600	0	0	175400
POLR2B	1	9	9	9	1	4	2	4	6	3	1	4	2	4	6	3	1	4	2	4	6	3	8.4	8.4	8.4	133.9	1174	1174	0	13.099	1.2	3.9	1.6	3.6	5.6	2.6	96357000	0	22255000	9964400	14489000	27440000	22210000	59	133.9	1633200	0	377200	168890
AIFM2	1	1	1	1	1	1	0	0	1	0	1	1	0	0	1	0	1	1	0	0	1	0	2.9	2.9	2.9	40.526	373	373	0.0013459	1.9276	2.9	2.9	0	0	2.9	0	30985000	7278200	8218600	0	0	15488000	0	19	40.526	1630800	383060	432560	0
SRI	1	2	2	2	0	0	0	0	0	2	0	0	0	0	0	2	0	0	0	0	0	2	11.6	11.6	11.6	21.676	198	198	0.0026316	1.7938	0	0	0	0	0	11.6	19526000	0	0	0	0	0	19526000	12	21.676	1627100	0	0	0
WIBG	1	2	2	2	0	0	0	0	0	2	0	0	0	0	0	2	0	0	0	0	0	2	16.2	16.2	16.2	22.655	204	204	0	4.6611	0	0	0	0	0	16.2	17895000	0	0	0	0	0	17895000	11	22.655	1626900	0	0	0
RAE1	1	2	2	2	0	0	0	0	0	2	0	0	0	0	0	2	0	0	0	0	0	2	6.5	6.5	6.5	40.968	368	368	0	3.5142	0	0	0	0	0	6.5	21090000	0	0	0	0	0	21090000	13	40.968	1622300	0	0	0
AHCYL1;AHCYL2	2	2	2	2	2	1	1	2	0	1	2	1	1	2	0	1	2	1	1	2	0	1	3.8	3.8	3.8	58.951	530	530;611	0	2.8299	3.8	2.3	2.3	3.8	0	2.3	42179000	13855000	0	8861700	10513000	0	8949900	26	58.951	1622300	532870	0	340840
MRPL1	1	1	1	1	0	0	1	0	0	1	0	0	1	0	0	1	0	0	1	0	0	1	3.7	3.7	3.7	36.908	325	325	0	2.2399	0	0	3.7	0	0	3.7	25937000	0	0	9720700	0	0	16216000	16	36.908	1621100	0	0	607540
NF1	1	19	19	19	7	11	3	6	10	1	7	11	3	6	10	1	7	11	3	6	10	1	7.9	7.9	7.9	319.37	2839	2839	0	24.761	2.8	4.2	1.1	3	4.2	0.3	226480000	32949000	71142000	16740000	39975000	63115000	2561500	140	319.37	1617700	235350	508160	119570
MAP2K3;MAP2K6	2	4	4	4	0	2	1	0	2	2	0	2	1	0	2	2	0	2	1	0	2	2	11.8	11.8	11.8	39.318	347	347;334	0	3.9013	0	4.6	3.2	0	6.3	5.5	38819000	0	18718000	0	0	10614000	9486700	24	39.318	1617400	0	779930	0
SMARCA4	2	9	9	9	1	2	4	0	5	4	1	2	4	0	5	4	1	2	4	0	5	4	6.2	6.2	6.2	184.64	1647	1647;1590	0	14.112	0.8	1.3	3	0	3.5	2.7	101500000	15480000	7055400	36849000	0	11743000	30378000	63	184.64	1611200	245710	111990	584900
RRP15	1	4	4	4	0	0	0	0	0	4	0	0	0	0	0	4	0	0	0	0	0	4	14.9	14.9	14.9	31.484	282	282	0	3.8862	0	0	0	0	0	14.9	25751000	0	0	0	0	0	25751000	16	31.484	1609400	0	0	0
SEC16A	1	7	7	7	3	3	3	0	4	3	3	3	3	0	4	3	3	3	3	0	4	3	3.5	3.5	3.5	251.89	2357	2357	0	11.27	1.5	1.4	1.6	0	2	1.5	137000000	19388000	24984000	21870000	0	45642000	25119000	86	251.89	1593100	225440	290510	254300
CDSN	1	1	1	1	0	0	1	1	0	1	0	0	1	1	0	1	0	0	1	1	0	1	3.4	3.4	3.4	51.522	529	529	0.00091996	2.038	0	0	3.4	3.4	0	3.4	23867000	0	0	11336000	0	0	12531000	15	51.522	1591200	0	0	755740
EXOC2	1	8	8	8	2	3	3	2	1	2	2	3	3	2	1	2	2	3	3	2	1	2	9.7	9.7	9.7	104.07	924	924	0	10.166	1.8	2.6	3.4	2.5	0.9	2.9	80829000	4065600	20007000	13339000	13389000	11360000	18669000	51	104.07	1584900	79718	392290	261550
NCAPH	1	4	4	4	0	2	1	1	3	2	0	2	1	1	3	2	0	2	1	1	3	2	5.7	5.7	5.7	82.562	741	741	0	4.2093	0	3	1.5	1.3	4.2	3.1	57052000	0	16663000	0	8011000	16066000	16312000	36	82.562	1584800	0	462860	0
HBS1L	1	2	2	2	1	1	1	1	1	2	1	1	1	1	1	2	1	1	1	1	1	2	4.5	4.5	4.5	75.472	684	684	0.0013556	1.9477	2.6	2.6	2.6	2.6	2.6	4.5	60175000	6094100	8606200	9158800	7923400	12530000	15862000	38	75.472	1583600	160370	226480	241020
DCPS	1	2	2	2	0	0	0	0	0	2	0	0	0	0	0	2	0	0	0	0	0	2	5.9	5.9	5.9	38.608	337	337	0.002687	1.907	0	0	0	0	0	5.9	28449000	0	0	0	0	0	28449000	18	38.608	1580500	0	0	0
RABL6	1	4	4	4	1	1	2	0	0	1	1	1	2	0	0	1	1	1	2	0	0	1	6.3	6.3	6.3	79.548	729	729	0	5.2066	1.4	2.5	2.5	0	0	1.4	43991000	5000300	7784300	19322000	0	0	11885000	28	79.548	1571100	178580	278010	690060
CTNNA2	1	6	1	1	3	1	3	0	0	5	1	0	1	0	0	1	1	0	1	0	0	1	7.8	1.9	1.9	105.31	953	953	0	11.478	5	1.8	4.6	0	0	6.8	75362000	14729000	0	11556000	0	0	49077000	48	105.31	1570100	306860	0	240760
ALDOC	1	4	1	1	0	0	1	0	0	4	0	0	0	0	0	1	0	0	0	0	0	1	18.1	6.3	6.3	39.455	364	364	0	40.499	0	0	7.7	0	0	18.1	36110000	0	0	0	0	0	36110000	23	39.455	1570000	0	0	0
ITGB4	1	12	12	12	1	2	4	1	1	9	1	2	4	1	1	9	1	2	4	1	1	9	8.8	8.8	8.8	202.16	1822	1822	0	33.855	0.7	1.3	2.5	0.8	0.5	7	141280000	5644700	9069000	25837000	6735800	0	93989000	90	202.16	1569700	62719	100770	287080
LPCAT2	1	2	2	2	0	1	2	0	0	1	0	1	2	0	0	1	0	1	2	0	0	1	4	4	4	60.207	544	544	0	3.0904	0	1.7	4	0	0	1.7	45461000	0	12368000	19430000	0	0	13662000	29	60.207	1567600	0	426500	670010
ERGIC3	1	2	2	2	0	0	1	0	0	2	0	0	1	0	0	2	0	0	1	0	0	2	5	5	5	43.222	383	383	0.0013501	1.9365	0	0	2.1	0	0	5	18784000	0	0	5685500	0	0	13099000	12	43.222	1565400	0	0	473790
SAMM50	1	4	4	4	0	2	1	0	1	1	0	2	1	0	1	1	0	2	1	0	1	1	9.6	9.6	9.6	51.976	469	469	0	4.8907	0	4.9	2.1	0	2.6	2.3	45292000	0	15971000	13469000	0	8917000	6934400	29	51.976	1561800	0	550740	464450
USP10	1	8	8	8	1	4	2	3	2	4	1	4	2	3	2	4	1	4	2	3	2	4	13.3	13.3	13.3	87.133	798	798	0	11.337	1.1	6	2.1	3.9	4	7.4	57725000	1491700	8222100	10749000	2463500	9756900	25042000	37	87.133	1560100	40317	222220	290530
NUP62	1	2	2	2	0	0	0	0	0	2	0	0	0	0	0	2	0	0	0	0	0	2	5.6	5.6	5.6	53.254	522	522	0	2.5623	0	0	0	0	0	5.6	15599000	0	0	0	0	0	15599000	10	53.254	1559900	0	0	0
GET4	1	2	2	2	1	1	1	0	0	0	1	1	1	0	0	0	1	1	1	0	0	0	8.6	8.6	8.6	36.504	327	327	0	10.3	4	4.6	4.6	0	0	0	21742000	0	13418000	8324200	0	0	0	14	36.504	1553000	0	958410	594580
HN1L	1	1	1	1	0	0	1	0	0	1	0	0	1	0	0	1	0	0	1	0	0	1	7.4	7.4	7.4	20.063	190	190	0	3.0704	0	0	7.4	0	0	7.4	16991000	0	0	0	0	0	16991000	11	20.063	1544600	0	0	0
SLK	1	7	7	6	1	2	3	3	0	4	1	2	3	3	0	4	1	2	2	3	0	4	5.7	5.7	4.9	142.69	1235	1235	0	8.7056	0.8	1.8	2.4	2.3	0	3.2	92646000	0	11093000	34136000	17533000	0	29884000	60	142.69	1544100	0	184880	568940
PCK2	2	5	5	5	1	3	0	0	3	2	1	3	0	0	3	2	1	3	0	0	3	2	9.2	9.2	9.2	70.698	640	640;622	0	6.4758	2.2	6.4	0	0	5	3	55513000	7375700	16381000	0	0	13810000	17946000	36	70.698	1542000	204880	455030	0
CD2BP2	1	2	2	2	0	0	0	0	0	2	0	0	0	0	0	2	0	0	0	0	0	2	6.2	6.2	6.2	37.646	341	341	0.0042717	1.6342	0	0	0	0	0	6.2	19836000	0	0	0	0	0	19836000	13	37.646	1525800	0	0	0
ISYNA1	1	4	4	4	0	0	0	0	0	4	0	0	0	0	0	4	0	0	0	0	0	4	8.6	8.6	8.6	61.067	558	558	0	4.573	0	0	0	0	0	8.6	31992000	0	0	0	0	0	31992000	21	61.067	1523400	0	0	0
CIRH1A	1	5	5	5	1	1	3	1	0	1	1	1	3	1	0	1	1	1	3	1	0	1	7.3	7.3	7.3	76.889	686	686	0	3.3361	1.7	1.7	4.2	1.7	0	1.3	50131000	6684200	17300000	11144000	7490600	0	7511300	33	76.889	1519100	202550	524250	337710
AAAS	1	2	2	2	0	1	1	0	2	1	0	1	1	0	2	1	0	1	1	0	2	1	4.2	4.2	4.2	59.573	546	546	0	3.0131	0	2.2	2	0	4.2	2.2	44019000	0	12536000	6796500	0	18170000	6516700	29	59.573	1517900	0	432260	234360
EIF2A	1	5	5	5	0	0	1	0	0	4	0	0	1	0	0	4	0	0	1	0	0	4	14.2	14.2	14.2	64.989	585	585	0	7.6898	0	0	3.1	0	0	11.1	48456000	0	0	8418200	0	0	40038000	32	64.989	1514200	0	0	263070
SDHB	1	2	2	2	0	0	0	0	0	2	0	0	0	0	0	2	0	0	0	0	0	2	6.8	6.8	6.8	31.629	280	280	0	6.7784	0	0	0	0	0	6.8	27234000	0	0	0	0	0	27234000	18	31.629	1513000	0	0	0
SMAP1	1	2	2	2	0	0	1	0	0	1	0	0	1	0	0	1	0	0	1	0	0	1	5.1	5.1	5.1	50.386	467	467	0.0034662	1.7386	0	0	2.4	0	0	2.8	13611000	0	0	5945000	0	0	7665800	9	50.386	1512300	0	0	660560
CRKL	1	2	2	2	0	0	2	0	0	1	0	0	2	0	0	1	0	0	2	0	0	1	8.9	8.9	8.9	33.777	303	303	0	4.1914	0	0	8.9	0	0	5	24185000	0	0	12220000	0	0	11965000	16	33.777	1511500	0	0	763720
VAV2	1	4	4	4	0	3	2	2	3	0	0	3	2	2	3	0	0	3	2	2	3	0	4.7	4.7	4.7	101.29	878	878	0	8.6314	0	3.3	2.4	2.2	3.5	0	73693000	0	28569000	9814100	9679600	25630000	0	49	101.29	1503900	0	583050	200290
POLD2	1	2	2	2	1	0	1	0	0	1	1	0	1	0	0	1	1	0	1	0	0	1	6	6	6	51.289	469	469	0	3.0838	3	0	3	0	0	3	32794000	11012000	0	8081400	0	0	13700000	22	51.289	1490600	500540	0	367340
RHBDD2	1	1	1	1	0	0	0	0	1	0	0	0	0	0	1	0	0	0	0	0	1	0	4.4	4.4	4.4	39.202	364	364	0.00091701	2.0267	0	0	0	0	4.4	0	14865000	0	0	0	0	14865000	0	10	39.202	1486500	0	0	0
WDR5	1	2	2	2	0	0	2	0	0	2	0	0	2	0	0	2	0	0	2	0	0	2	7.5	7.5	7.5	36.588	334	334	0.0013587	1.9561	0	0	7.5	0	0	7.5	23723000	0	0	9394100	0	0	14329000	16	36.588	1482700	0	0	587130
FAM49B	1	3	3	3	0	0	0	0	0	3	0	0	0	0	0	3	0	0	0	0	0	3	12.7	12.7	12.7	36.748	324	324	0	4.0412	0	0	0	0	0	12.7	27864000	0	0	0	0	0	27864000	19	36.748	1466500	0	0	0
PDLIM5	1	4	4	4	2	1	1	1	1	3	2	1	1	1	1	3	2	1	1	1	1	3	8.2	8.2	8.2	63.944	596	596	0	4.184	3.4	1.5	1.5	1.5	1.5	6.4	48316000	19418000	0	0	4218000	3842800	20837000	33	63.944	1464100	588420	0	0
PTPMT1	1	2	2	2	1	2	0	1	1	0	1	2	0	1	1	0	1	2	0	1	1	0	10.4	10.4	10.4	22.843	201	201	0	3.3551	6	10.4	0	6	6	0	20490000	9988600	0	0	10502000	0	0	14	22.843	1463600	713470	0	0
TOR1AIP1	1	4	4	4	0	1	1	0	0	4	0	1	1	0	0	4	0	1	1	0	0	4	8.4	8.4	8.4	66.248	583	583	0	5.5512	0	2.1	2.2	0	0	8.4	46776000	0	6544800	5301100	0	0	34930000	32	66.248	1461800	0	204530	165660
CPA4	1	3	3	3	0	1	0	1	2	2	0	1	0	1	2	2	0	1	0	1	2	2	8.6	8.6	8.6	47.351	421	421	0	5.3289	0	3.1	0	3.1	6.2	5.5	30662000	0	4440000	0	4935000	21287000	0	21	47.351	1460100	0	211430	0
FAM76B	1	3	3	3	0	0	0	0	0	3	0	0	0	0	0	3	0	0	0	0	0	3	10.9	10.9	10.9	38.708	339	339	0	2.4601	0	0	0	0	0	10.9	29153000	0	0	0	0	0	29153000	20	38.708	1457700	0	0	0
DYNC1LI2	1	4	4	4	0	0	2	0	0	3	0	0	2	0	0	3	0	0	2	0	0	3	14.4	14.4	14.4	54.099	492	492	0	6.0726	0	0	8.9	0	0	8.9	37610000	0	0	17283000	0	0	20328000	26	54.099	1446500	0	0	664720
UTP15	1	1	1	1	1	1	1	1	1	1	1	1	1	1	1	1	1	1	1	1	1	1	1.9	1.9	1.9	58.414	518	518	0.0050526	1.5708	1.9	1.9	1.9	1.9	1.9	1.9	38968000	0	8855100	6356900	7047300	8451600	8257500	27	58.414	1443300	0	327970	235440
RCN1	1	1	1	1	0	0	1	0	0	1	0	0	1	0	0	1	0	0	1	0	0	1	4.8	4.8	4.8	38.89	331	331	0.0013569	1.9506	0	0	4.8	0	0	4.8	21641000	0	0	5114500	0	0	16526000	15	38.89	1442700	0	0	340970
GLMN	1	3	3	3	2	1	1	1	1	2	2	1	1	1	1	2	2	1	1	1	1	2	5.2	5.2	5.2	68.207	594	594	0	5.8484	3.5	1.7	1.7	1.7	1.7	3.4	49046000	15888000	7003200	6349500	0	5477100	14328000	34	68.207	1442500	467310	205980	186750
LANCL2	1	2	2	2	1	0	1	0	0	2	1	0	1	0	0	2	1	0	1	0	0	2	5.6	5.6	5.6	50.854	450	450	0	3.4409	2.4	0	3.1	0	0	5.6	34512000	0	0	6970400	0	0	27541000	24	50.854	1438000	0	0	290430
SH3GL1;SH3GL2	2	2	2	2	0	0	0	0	0	2	0	0	0	0	0	2	0	0	0	0	0	2	6.5	6.5	6.5	41.489	368	368;352	0	4.2772	0	0	0	0	0	6.5	22966000	0	0	0	0	0	22966000	16	41.489	1435400	0	0	0
PPCS	1	2	2	2	1	2	1	0	1	2	1	2	1	0	1	2	1	2	1	0	1	2	6.4	6.4	6.4	34.005	311	311	0	3.3062	2.9	6.4	3.5	0	2.9	6.4	25730000	4733600	9938500	4430300	0	0	6627300	18	34.005	1429400	262980	552140	246130
PHLDB2	1	7	7	7	3	3	1	2	4	2	3	3	1	2	4	2	3	3	1	2	4	2	6.5	6.5	6.5	142.16	1253	1253	0	10.956	2.7	3	1	1.7	4	2.2	85603000	11527000	22286000	7451300	1841900	20139000	22358000	60	142.16	1426700	192120	371430	124190
MON2	1	6	6	6	1	1	4	4	5	2	1	1	4	4	5	2	1	1	4	4	5	2	4.3	4.3	4.3	190.36	1717	1717	0	9.135	0.8	0.6	2.9	2.9	3.6	1.5	116510000	0	10432000	27136000	28096000	43464000	7386200	82	190.36	1420900	0	127220	330920
HM13	1	2	2	2	0	1	1	0	1	2	0	1	1	0	1	2	0	1	1	0	1	2	5.8	5.8	5.8	41.488	377	377	0	3.3964	0	2.7	3.2	0	2.7	5.8	22667000	0	3839700	5062900	0	0	13765000	16	41.488	1416700	0	239980	316430
RTFDC1	1	1	1	1	0	0	1	0	0	1	0	0	1	0	0	1	0	0	1	0	0	1	3.9	3.9	3.9	33.886	306	306	0.0034468	1.6964	0	0	3.9	0	0	3.9	24043000	0	0	12450000	0	0	11593000	17	33.886	1414300	0	0	732320
ERGIC1	1	3	3	3	0	0	1	0	0	3	0	0	1	0	0	3	0	0	1	0	0	3	15.9	15.9	15.9	32.592	290	290	0	2.2467	0	0	2.8	0	0	15.9	16916000	0	0	0	0	0	16916000	12	32.592	1409600	0	0	0
MAGT1	1	2	2	2	1	0	1	1	0	1	1	0	1	1	0	1	1	0	1	1	0	1	5.7	5.7	5.7	38.036	335	335	0.0013538	1.9465	3	0	2.7	3	0	3	19687000	0	0	11436000	0	0	8251300	14	38.036	1406200	0	0	816840
IK	1	2	2	2	1	0	1	0	0	2	1	0	1	0	0	2	1	0	1	0	0	2	3.1	3.1	3.1	65.601	557	557	0	2.3985	1.6	0	1.6	0	0	3.1	30863000	0	0	4668300	0	0	26194000	22	65.601	1402800	0	0	212200
HMGN1	1	1	1	1	0	0	0	0	0	1	0	0	0	0	0	1	0	0	0	0	0	1	13	13	13	10.659	100	100	0	2.8194	0	0	0	0	0	13	5593500	0	0	0	0	0	5593500	4	10.659	1398400	0	0	0
EPB41L1	1	4	3	3	1	2	3	1	3	1	1	2	3	0	2	1	1	2	3	0	2	1	5.4	4.1	4.1	98.502	881	881	0	4.9748	1.7	2.7	4.1	1.4	4.1	1.7	65719000	10743000	22605000	13274000	0	12213000	6884100	47	98.502	1398300	228570	480970	282430
EIF4E2	1	3	3	3	0	1	1	1	2	1	0	1	1	1	2	1	0	1	1	1	2	1	17.1	17.1	17.1	28.362	245	245	0	4.8249	0	4.1	4.5	4.1	12.7	4.1	18168000	0	0	0	0	14919000	3249600	13	28.362	1397600	0	0	0
WDR11	1	4	4	4	1	3	1	0	0	2	1	3	1	0	0	2	1	3	1	0	0	2	3.5	3.5	3.5	136.68	1224	1224	0	5.2382	1	2.5	0.7	0	0	1.6	90794000	0	16568000	18663000	0	0	55563000	65	136.68	1396800	0	254890	287120
NIT2	1	4	4	4	0	0	2	0	0	3	0	0	2	0	0	3	0	0	2	0	0	3	18.1	18.1	18.1	30.608	276	276	0	6.9994	0	0	8.3	0	0	14.1	25101000	0	0	0	0	0	25101000	18	30.608	1394500	0	0	0
APOBEC3B;APOBEC3D	2	2	2	2	1	0	1	0	0	2	1	0	1	0	0	2	1	0	1	0	0	2	5.5	5.5	5.5	45.924	382	382;386	0	2.5047	2.6	0	2.6	0	0	5.5	30592000	4637800	0	7749100	0	0	18205000	22	45.924	1390600	210810	0	352230
SH3BP1	2	2	2	2	0	0	0	0	0	2	0	0	0	0	0	2	0	0	0	0	0	2	4.1	4.1	4.1	73.599	677	677;701	0	4.6816	0	0	0	0	0	4.1	48659000	0	0	0	0	0	48659000	35	73.599	1390200	0	0	0
GEMIN5	1	8	8	8	1	5	3	0	2	6	1	5	3	0	2	6	1	5	3	0	2	6	5.3	5.3	5.3	168.59	1508	1508	0	8.3522	0.7	3.4	2.1	0	1.3	4.1	112440000	4560600	34257000	16652000	0	7836700	49131000	81	168.59	1388100	56304	422920	205580
DNAJC11	1	2	2	2	1	2	1	0	1	1	1	2	1	0	1	1	1	2	1	0	1	1	4.7	4.7	4.7	63.277	559	559	0	2.9887	2.1	4.7	2.5	0	2.5	2.5	35926000	0	11397000	8185000	0	10191000	6152300	26	63.277	1381800	0	438360	314810
AUP1	1	2	2	2	1	1	1	1	0	1	1	1	1	1	0	1	1	1	1	1	0	1	6.1	6.1	6.1	45.786	410	410	0	3.0737	3.2	3.2	3.2	2.9	0	2.9	27620000	6649900	6402300	4348300	10219000	0	0	20	45.786	1381000	332500	320120	217420
L1CAM	1	5	5	5	0	0	1	0	0	5	0	0	1	0	0	5	0	0	1	0	0	5	5	5	5	140	1257	1257	0	6.6607	0	0	1.2	0	0	5	74529000	0	0	5414000	0	0	69115000	54	140	1380200	0	0	100260
GGH	1	2	2	2	0	0	0	0	2	0	0	0	0	0	2	0	0	0	0	0	2	0	8.8	8.8	8.8	35.964	318	318	0	3.2692	0	0	0	0	8.8	0	22062000	0	0	0	0	22062000	0	16	35.964	1378900	0	0	0
NLE1	1	3	3	3	1	0	1	1	0	3	1	0	1	1	0	3	1	0	1	1	0	3	7.2	7.2	7.2	53.32	485	485	0	3.4165	2.3	0	2.5	2.5	0	7.2	32951000	0	0	9093700	2322200	0	21535000	24	53.32	1372900	0	0	378910
IGF2BP3	1	1	1	1	1	0	1	0	1	1	1	0	1	0	1	1	1	0	1	0	1	1	2.4	2.4	2.4	63.704	579	579	0.002649	1.838	2.4	0	2.4	0	2.4	2.4	39738000	9915900	0	3836300	0	16587000	9399400	29	63.704	1370300	341930	0	132290
PFAS	1	5	5	5	3	1	1	1	2	2	3	1	1	1	2	2	3	1	1	1	2	2	4.3	4.3	4.3	144.73	1338	1338	0	7.4328	2.1	0.6	0.7	0.7	2.4	2.4	79338000	24736000	6877700	7708100	0	10143000	29873000	58	144.73	1367900	426490	118580	132900
GIPC2	1	1	1	1	0	1	0	0	0	1	0	1	0	0	0	1	0	1	0	0	0	1	5.4	5.4	5.4	34.354	315	315	0.0042517	1.6185	0	5.4	0	0	0	5.4	15027000	0	8616300	0	0	0	6410900	11	34.354	1366100	0	783300	0
TRIP6	1	3	3	3	0	0	1	1	0	2	0	0	1	1	0	2	0	0	1	1	0	2	8	8	8	50.287	476	476	0	4.204	0	0	1.9	1.9	0	6.1	28679000	0	0	9936000	6347200	0	12396000	21	50.287	1365700	0	0	473140
SDR9C7	1	2	2	2	1	0	0	1	2	0	1	0	0	1	2	0	1	0	0	1	2	0	7.3	7.3	7.3	35.262	313	313	0	3.3558	3.8	0	0	3.8	7.3	0	25880000	3414000	0	0	4610400	17856000	0	19	35.262	1362100	179690	0	0
SSR4	1	1	1	1	0	0	0	0	1	0	0	0	0	0	1	0	0	0	0	0	1	0	6.4	6.4	6.4	18.998	173	173	0	2.8075	0	0	0	0	6.4	0	9525500	0	0	0	0	9525500	0	7	18.998	1360800	0	0	0
ANKRD28	1	2	2	2	0	1	1	0	0	1	0	1	1	0	0	1	0	1	1	0	0	1	2.8	2.8	2.8	112.96	1053	1053	0	3.2	0	1.8	1	0	0	1.8	48855000	0	9592700	32693000	0	0	6570000	36	112.96	1357100	0	266460	908130
CXXC1	1	2	2	2	0	1	0	1	1	0	0	1	0	1	1	0	0	1	0	1	1	0	3.7	3.7	3.7	75.711	656	656	0	2.5537	0	2	0	1.7	1.7	0	36521000	0	10921000	0	15020000	10580000	0	27	75.711	1352600	0	404490	0
ZPR1	1	3	3	3	0	0	1	0	0	3	0	0	1	0	0	3	0	0	1	0	0	3	8.7	8.7	8.7	50.925	459	459	0	14.517	0	0	2.6	0	0	8.7	35010000	0	0	0	0	0	35010000	26	50.925	1346500	0	0	0
HBB;HBD	2	4	2	2	1	3	3	3	3	2	0	1	1	1	1	0	0	1	1	1	1	0	26.5	13.6	13.6	15.998	147	147;147	0	3.2982	6.8	21.1	18.4	18.4	21.1	12.9	14793000	0	14793000	0	0	0	0	11	15.998	1344800	0	1344800	0
IL1A	1	2	2	2	0	0	0	0	2	0	0	0	0	0	2	0	0	0	0	0	2	0	12.9	12.9	12.9	30.606	271	271	0	3.8324	0	0	0	0	12.9	0	18794000	0	0	0	0	18794000	0	14	30.606	1342400	0	0	0
DDX42	1	8	8	8	0	1	4	0	1	5	0	1	4	0	1	5	0	1	4	0	1	5	10.9	10.9	10.9	102.97	938	938	0	13.764	0	0.9	4.5	0	0.9	7.2	58815000	0	0	12264000	0	0	46551000	44	102.97	1336700	0	0	278730
RRM2	1	3	3	3	0	0	0	0	0	3	0	0	0	0	0	3	0	0	0	0	0	3	10	10	10	44.877	389	389	0	2.9293	0	0	0	0	0	10	30738000	0	0	0	0	0	30738000	23	44.877	1336400	0	0	0
ANKHD1	1	1	1	1	0	0	0	0	1	1	0	0	0	0	1	1	0	0	0	0	1	1	0.3	0.3	0.3	269.45	2542	2542	0	3.0497	0	0	0	0	0.3	0.3	106850000	0	0	0	0	62234000	44613000	80	269.45	1335600	0	0	0
GNS	1	2	2	2	0	0	1	0	0	2	0	0	1	0	0	2	0	0	1	0	0	2	3.8	3.8	3.8	62.081	552	552	0	4.3561	0	0	2.2	0	0	3.8	31912000	0	0	5972600	0	0	25939000	24	62.081	1329700	0	0	248860
ITGA3	1	5	5	5	0	0	0	0	0	5	0	0	0	0	0	5	0	0	0	0	0	5	6.2	6.2	6.2	116.61	1051	1051	0	6.2712	0	0	0	0	0	6.2	52923000	0	0	0	0	0	52923000	40	116.61	1323100	0	0	0
RDX	1	13	4	4	3	3	6	2	2	12	0	0	2	0	0	3	0	0	2	0	0	3	21.1	8.4	8.4	68.563	583	583	0	6.588	3.4	4.6	10.3	3.3	3.3	19.6	40985000	0	0	11408000	0	0	29577000	31	68.563	1322100	0	0	368000
KIF17	1	1	1	1	1	1	0	0	1	0	1	1	0	0	1	0	1	1	0	0	1	0	0.7	0.7	0.7	115.07	1029	1029	0.0062448	1.508	0.7	0.7	0	0	0.7	0	60770000	13028000	20737000	0	0	27006000	0	46	115.07	1321100	283210	450800	0
GAS2L2	1	1	1	1	1	0	1	1	1	0	1	0	1	1	1	0	1	0	1	1	1	0	1.6	1.6	1.6	96.519	880	880	0.00092807	2.072	1.6	0	1.6	1.6	1.6	0	60657000	13064000	0	0	14947000	32646000	0	46	96.519	1318600	284000	0	0
GSPT2	1	2	1	1	1	1	1	1	1	2	1	0	0	0	0	1	1	0	0	0	0	1	4.5	2.7	2.7	68.882	628	628	0	3.7195	2.7	1.8	1.8	1.8	1.8	4.5	36791000	9335100	0	0	0	0	27456000	28	68.882	1314000	333390	0	0
ABHD14B	1	2	2	2	0	0	0	0	0	2	0	0	0	0	0	2	0	0	0	0	0	2	9.5	9.5	9.5	22.345	210	210	0.0026502	1.8402	0	0	0	0	0	9.5	14423000	0	0	0	0	0	14423000	11	22.345	1311200	0	0	0
AP2B1	1	10	4	4	7	4	7	4	3	4	2	1	3	2	0	1	2	1	3	2	0	1	12.2	4.4	4.4	104.55	937	937	0	4.2751	9.2	5.1	8.6	4.5	4.1	5.3	57545000	6604500	9661900	26134000	4173700	0	10971000	44	104.55	1307800	150100	219590	593940
HK2	2	11	8	8	1	1	4	2	3	6	0	0	2	1	1	5	0	0	2	1	1	5	13.2	10.4	10.4	102.38	917	917;923	0	10.345	0.9	1.2	4.6	2.1	3.2	7.9	62746000	0	0	11846000	0	0	50900000	48	102.38	1307200	0	0	246790
CLPP	1	3	3	3	0	0	1	0	0	2	0	0	1	0	0	2	0	0	1	0	0	2	16.6	16.6	16.6	30.18	277	277	0	4.6064	0	0	4.3	0	0	12.3	20855000	0	0	5210400	0	0	15645000	16	30.18	1303500	0	0	325650
TMED7	1	1	1	1	0	0	0	0	0	1	0	0	0	0	0	1	0	0	0	0	0	1	4.5	4.5	4.5	25.171	224	224	0.004663	1.6026	0	0	0	0	0	4.5	15605000	0	0	0	0	0	15605000	12	25.171	1300400	0	0	0
FBXL18	1	6	6	6	2	1	0	0	2	1	2	1	0	0	2	1	2	1	0	0	2	1	9.6	9.6	9.6	88.34	805	805	0	8.1747	4.2	1.5	0	0	2.7	1.1	51827000	18518000	11299000	0	0	22011000	0	40	88.34	1295700	462940	282470	0
VPS26B	1	2	1	1	0	2	1	1	2	2	0	1	0	0	1	1	0	1	0	0	1	1	5.4	3.3	3.3	39.154	336	336	0.00046729	2.122	0	5.4	2.1	2.1	5.4	5.4	25810000	0	7020500	0	0	8213500	10576000	20	39.154	1290500	0	351030	0
TMEM43	1	2	2	2	0	0	1	0	0	2	0	0	1	0	0	2	0	0	1	0	0	2	8.2	8.2	8.2	44.875	400	400	0.00046577	2.1062	0	0	3	0	0	8.2	29650000	0	0	6205200	0	0	23445000	23	44.875	1289100	0	0	269790
APRT	1	2	2	2	1	1	0	0	0	1	1	1	0	0	0	1	1	1	0	0	0	1	13.3	13.3	13.3	19.608	180	180	0	2.8184	6.1	7.2	0	0	0	7.2	15425000	7851900	7573200	0	0	0	0	12	19.608	1285400	654320	631100	0
PMPCB	1	4	4	4	0	0	0	0	0	4	0	0	0	0	0	4	0	0	0	0	0	4	10.4	10.4	10.4	54.366	489	489	0	4.1554	0	0	0	0	0	10.4	33249000	0	0	0	0	0	33249000	26	54.366	1278800	0	0	0
MTX1	1	3	3	3	0	1	0	0	1	2	0	1	0	0	1	2	0	1	0	0	1	2	9.4	9.4	9.4	51.462	466	466	0	4.25	0	3.4	0	0	3.9	6	31922000	0	7561400	0	0	11835000	12526000	25	51.462	1276900	0	302460	0
TTC9C	1	1	1	1	0	0	0	0	0	1	0	0	0	0	0	1	0	0	0	0	0	1	8.8	8.8	8.8	20.012	171	171	0.0082136	1.4531	0	0	0	0	0	8.8	6379800	0	0	0	0	0	6379800	5	20.012	1276000	0	0	0
LAP3	1	4	4	4	0	0	0	1	0	3	0	0	0	1	0	3	0	0	0	1	0	3	9.8	9.8	9.8	56.166	519	519	0	3.6412	0	0	0	2.3	0	7.5	36825000	0	0	0	9732000	0	27093000	29	56.166	1269800	0	0	0
FANCI	1	8	8	8	0	4	3	3	3	2	0	4	3	3	3	2	0	4	3	3	3	2	6.6	6.6	6.6	149.32	1328	1328	0	15.596	0	3.5	2.4	2.4	2.3	1.6	100020000	0	29403000	16121000	12120000	23628000	18747000	79	149.32	1266100	0	372190	204060
UHRF1	1	4	4	4	0	0	2	0	0	4	0	0	2	0	0	4	0	0	2	0	0	4	5	5	5	89.813	793	793	0	3.26	0	0	2.6	0	0	5	50608000	0	0	5260500	0	0	45348000	40	89.813	1265200	0	0	131510
MRPS23	1	1	1	1	0	0	1	0	0	1	0	0	1	0	0	1	0	0	1	0	0	1	5.3	5.3	5.3	21.77	190	190	0	2.24	0	0	5.3	0	0	5.3	15168000	0	0	0	0	0	15168000	12	21.77	1264000	0	0	0
UAP1	2	3	3	3	0	0	1	1	0	3	0	0	1	1	0	3	0	0	1	1	0	3	7.3	7.3	7.3	58.768	522	522;507	0	5.0802	0	0	2.5	2.5	0	7.3	39146000	0	0	8840900	5168300	0	25137000	31	58.768	1262800	0	0	285190
IGHM	1	4	4	4	0	0	0	0	4	0	0	0	0	0	4	0	0	0	0	0	4	0	11	11	11	49.439	453	453	0	113.15	0	0	0	0	11	0	30146000	0	0	0	0	30146000	0	24	49.439	1256100	0	0	0
CTSA	1	4	4	4	0	0	0	0	1	3	0	0	0	0	1	3	0	0	0	0	1	3	10	10	10	54.465	480	480	0	4.6986	0	0	0	0	2.3	7.7	23813000	0	0	0	0	0	23813000	19	54.465	1253300	0	0	0
STAG2	2	5	5	5	2	3	1	1	3	1	2	3	1	1	3	1	2	3	1	1	3	1	4.2	4.2	4.2	141.32	1231	1231;1258	0	5.1118	1.5	2.9	0.9	1.1	2.6	0.9	77334000	16773000	46687000	4417400	0	9456800	0	62	141.32	1247300	270530	753020	71249
PIGK	1	2	2	2	0	1	0	0	1	1	0	1	0	0	1	1	0	1	0	0	1	1	5.8	5.8	5.8	45.251	395	395	0	2.8496	0	3	0	0	2.8	3	24934000	0	14865000	0	0	0	10069000	20	45.251	1246700	0	743260	0
MISP	1	2	2	2	1	1	1	1	1	1	1	1	1	1	1	1	1	1	1	1	1	1	4.4	4.4	4.4	75.356	679	679	0	6.7518	2.2	2.2	2.2	2.2	2.2	2.2	42338000	0	6763100	7855700	3884000	15606000	8229000	34	75.356	1245200	0	198910	231050
HMGXB4	1	1	1	1	0	1	1	1	1	1	0	1	1	1	1	1	0	1	1	1	1	1	2.8	2.8	2.8	65.711	601	601	0	4.1783	0	2.8	2.8	2.8	2.8	2.8	26087000	0	5170400	6653600	3143800	6608400	4510900	21	65.711	1242200	0	246210	316840
PWWP2B	1	2	2	2	0	0	0	1	0	1	0	0	0	1	0	1	0	0	0	1	0	1	4.4	4.4	4.4	63.966	590	590	0.0094031	1.4316	0	0	0	1.5	0	2.9	42096000	0	0	0	4334800	0	37761000	34	63.966	1238100	0	0	0
ESD	1	1	1	1	0	0	0	0	0	1	0	0	0	0	0	1	0	0	0	0	0	1	5.3	5.3	5.3	31.462	282	282	0	2.3435	0	0	0	0	0	5.3	17241000	0	0	0	0	0	17241000	14	31.462	1231500	0	0	0
ACTR10	1	3	3	3	0	1	1	1	2	1	0	1	1	1	2	1	0	1	1	1	2	1	7	7	7	46.306	417	417	0	3.0975	0	3.1	3.1	3.1	3.8	3.1	25856000	0	6091000	6858900	0	12906000	0	21	46.306	1231200	0	290050	326610
OR1P1	1	1	1	1	0	1	0	0	0	0	0	1	0	0	0	0	0	1	0	0	0	0	5.5	5.5	5.5	36.638	330	330	1	-2	0	5.5	0	0	0	0	12292000	0	12292000	0	0	0	0	10	36.638	1229200	0	1229200	0
LTA4H	1	5	5	5	0	0	0	0	0	5	0	0	0	0	0	5	0	0	0	0	0	5	11.5	11.5	11.5	69.284	611	611	0	6.5001	0	0	0	0	0	11.5	42944000	0	0	0	0	0	42944000	35	69.284	1227000	0	0	0
ZNF326	1	5	5	5	0	0	3	0	0	3	0	0	3	0	0	3	0	0	3	0	0	3	10	10	10	65.653	582	582	0	6.4284	0	0	5.3	0	0	6.4	35349000	0	0	17476000	0	0	17873000	29	65.653	1218900	0	0	602610
PRPSAP1	1	4	4	3	2	0	1	1	1	1	2	0	1	1	1	1	2	0	1	0	1	1	14.9	14.9	11	39.393	356	356	0	8.5722	7.3	0	3.7	3.9	3.4	3.7	25585000	0	0	3532800	16486000	0	5566500	21	39.393	1218300	0	0	168230
RINT1	1	3	3	3	0	3	0	1	0	0	0	3	0	1	0	0	0	3	0	1	0	0	4.3	4.3	4.3	90.631	792	792	0	4.0916	0	4.3	0	1.5	0	0	41423000	0	28792000	0	12631000	0	0	34	90.631	1218300	0	846810	0
MAPKAPK3;TSSK3;PRKY;PRKX;MAPKAPK2	5	2	2	2	0	0	2	1	0	1	0	0	2	1	0	1	0	0	2	1	0	1	6.5	6.5	6.5	42.987	382	382;268;277;358;400	0	3.8179	0	0	6.5	2.1	0	2.1	21860000	0	0	11172000	4451600	0	6236400	18	42.987	1214400	0	0	620660
OSBP	1	3	3	3	1	0	0	2	1	2	1	0	0	2	1	2	1	0	0	2	1	2	5	5	5	89.42	807	807	0	4.5416	1.6	0	0	3.7	1.6	2.9	49439000	9528700	0	0	20793000	0	19118000	41	89.42	1205800	232410	0	0
UTP18	1	4	4	4	1	1	2	0	0	2	1	1	2	0	0	2	1	1	2	0	0	2	9.2	9.2	9.2	62.003	556	556	0	2.8323	2.2	2.3	5.6	0	0	3.6	32547000	2557800	10691000	6090400	0	0	13207000	27	62.003	1205400	94735	395970	225570
CALML3	1	1	1	1	0	0	0	1	0	0	0	0	0	1	0	0	0	0	0	1	0	0	11.4	11.4	11.4	16.891	149	149	0	71.318	0	0	0	11.4	0	0	13245000	0	0	0	13245000	0	0	11	16.891	1204100	0	0	0
PC	1	5	5	5	1	3	2	0	0	1	1	3	2	0	0	1	1	3	2	0	0	1	5.4	5.4	5.4	129.63	1178	1178	0	4.9577	0.8	3.3	2.1	0	0	0.8	71045000	13447000	17585000	34358000	0	0	5655500	59	129.63	1204100	227910	298040	582340
KDM1A	1	4	4	4	0	3	0	0	0	2	0	3	0	0	0	2	0	3	0	0	0	2	5.8	5.8	5.8	92.902	852	852	0	6.3112	0	4.5	0	0	0	2.5	44076000	0	21966000	0	0	0	22109000	37	92.902	1191200	0	593680	0
KNTC1	1	11	11	11	1	7	3	4	3	2	1	7	3	4	3	2	1	7	3	4	3	2	6.2	6.2	6.2	250.75	2209	2209	0	14.092	0.6	3.7	1.6	2.3	1.8	1.1	133340000	7154800	44554000	13286000	32774000	22663000	12911000	112	250.75	1190600	63882	397810	118620
RTKN	1	1	1	1	1	0	0	0	1	1	1	0	0	0	1	1	1	0	0	0	1	1	2.7	2.7	2.7	62.667	563	563	0	5.7878	2.7	0	0	0	2.7	2.7	35697000	14157000	0	0	0	8021900	13518000	30	62.667	1189900	471890	0	0
DECR1	1	3	3	3	0	0	0	0	0	3	0	0	0	0	0	3	0	0	0	0	0	3	9	9	9	36.067	335	335	0	7.3912	0	0	0	0	0	9	26174000	0	0	0	0	0	26174000	22	36.067	1189700	0	0	0
TXNDC9	1	3	3	3	0	0	1	1	0	2	0	0	1	1	0	2	0	0	1	1	0	2	14.2	14.2	14.2	26.534	226	226	0	12.211	0	0	4.9	4	0	10.2	15391000	0	0	0	0	0	15391000	13	26.534	1184000	0	0	0
MVK	1	2	2	2	0	2	1	2	0	1	0	2	1	2	0	1	0	2	1	2	0	1	6.3	6.3	6.3	42.45	396	396	0	2.7756	0	6.3	3	6.3	0	3	21286000	0	4510100	3835000	5808200	0	7133000	18	42.45	1182600	0	250560	213060
TOP2A	1	9	5	5	3	2	5	3	4	7	0	0	2	0	1	4	0	0	2	0	1	4	6.1	3.3	3.3	174.38	1531	1531	0	7.1381	2.3	1.5	3.6	2.3	2.9	4.8	94592000	0	0	26795000	0	18207000	49590000	81	174.38	1167800	0	0	330800
BAZ1B	1	6	6	6	2	0	3	1	1	5	2	0	3	1	1	5	2	0	3	1	1	5	5.1	5.1	5.1	170.9	1483	1483	0	9.2326	1.3	0	2.4	0.7	0.6	4.5	89308000	16849000	0	22688000	4657800	7972900	37140000	77	170.9	1159800	218820	0	294650
PAK4	1	4	4	4	1	1	0	1	2	0	1	1	0	1	2	0	1	1	0	1	2	0	8.3	8.3	8.3	64.071	591	591	0	5.7158	1.9	1.9	0	1.9	4.6	0	27755000	0	5134100	0	6020400	16600000	0	24	64.071	1156400	0	213920	0
HEATR3	1	4	4	4	0	2	0	1	2	4	0	2	0	1	2	4	0	2	0	1	2	4	7.1	7.1	7.1	74.582	680	680	0	5.4663	0	3.5	0	1.9	3.5	7.1	35690000	0	10287000	0	0	3527800	21876000	31	74.582	1151300	0	331830	0
TBCB	1	2	2	2	0	1	0	0	0	1	0	1	0	0	0	1	0	1	0	0	0	1	8.6	8.6	8.6	27.325	244	244	0	11.544	0	4.1	0	0	0	4.5	18414000	0	3265500	0	0	0	15148000	16	27.325	1150800	0	204100	0
TRIM38	1	1	1	1	1	0	1	0	0	1	1	0	1	0	0	1	1	0	1	0	0	1	2.4	2.4	2.4	53.415	465	465	0	2.2624	2.4	0	2.4	0	0	2.4	23016000	10103000	0	12913000	0	0	0	20	53.415	1150800	505170	0	645640
GATAD2A;GATAD2B	2	2	2	2	2	2	2	0	1	1	2	2	2	0	1	1	2	2	2	0	1	1	3.6	3.6	3.6	68.062	633	633;593	0	3.3587	3.6	3.6	3.6	0	1.7	1.7	43581000	4878400	6281300	11230000	0	8608600	12583000	38	68.062	1146900	128380	165300	295530
NDRG1	1	2	2	2	0	0	0	0	0	2	0	0	0	0	0	2	0	0	0	0	0	2	7.1	7.1	7.1	42.835	394	394	0	2.6581	0	0	0	0	0	7.1	13755000	0	0	0	0	0	13755000	12	42.835	1146200	0	0	0
MOGS	1	3	3	3	0	0	0	0	0	3	0	0	0	0	0	3	0	0	0	0	0	3	5.4	5.4	5.4	91.916	837	837	0	6.8941	0	0	0	0	0	5.4	50359000	0	0	0	0	0	50359000	44	91.916	1144500	0	0	0
DHX36	1	2	2	2	1	2	1	1	1	1	1	2	1	1	1	1	1	2	1	1	1	1	2.9	2.9	2.9	114.76	1008	1008	0	5.3423	1	2.9	1	1	1	1	54711000	4008200	19662000	6608600	6672800	7100600	10659000	48	114.76	1139800	83504	409630	137680
TBC1D2	1	7	7	7	0	2	2	3	5	1	0	2	2	3	5	1	0	2	2	3	5	1	8.6	8.6	8.6	105.41	928	928	0	8.4761	0	2.4	2.6	4.2	6.5	1	51283000	0	3584700	10599000	13915000	23185000	0	45	105.41	1139600	0	79661	235530
PIP4K2C	1	1	1	1	1	1	1	1	0	1	1	1	1	1	0	1	1	1	1	1	0	1	4	4	4	47.299	421	421	0	2.3883	4	4	4	4	0	4	22785000	7876400	0	6462400	0	0	8446200	20	47.299	1139200	393820	0	323120
UBE3C	1	7	7	7	4	2	0	1	2	0	4	2	0	1	2	0	4	2	0	1	2	0	6.6	6.6	6.6	123.92	1083	1083	0	5.9973	3.8	2	0	0.9	1.8	0	64877000	29679000	24862000	0	4101200	6235000	0	57	123.92	1138200	520690	436170	0
ZNF816;ZNF229;ZNF468;ZNF765;ZNF701;ZNF28;ZNF888;ZNF664;ZNF616;ZNF45;ZNF441;ZNF234;ZNF225;ZNF132;ZNF235;ZNF227;ZNF445;ZNF267;ZNF226;ZNF841;ZNF160;ZKSCAN5;ZNF814;ZFP28;ZNF112;ZNF16;ZNF534;ZNF665;ZNF844;ZNF18;ZNF24;ZNF322;ZNF736;ZNF222;ZNF223;ZNF513;ZNF273;ZNF791;ZNF660;ZNF319;ZNF806;ZNF285;ZNF415;ZNF214;ZNF93;ZNF573;ZNF233;ZSCAN20	48	2	2	0	1	0	1	1	0	1	1	0	1	1	0	1	0	0	0	0	0	0	8.3	8.3	0	75.725	651	651;825;522;523;531;718;718;261;781;682;693;700;706;706;738;799;1031;743;803;808;818;839;855;868;913;682;674;678;666;549;368;402;427;451;482;541;569;576;331;582;589;590;603;606;620;665;670;1043	0.0026087	1.7575	4.1	0	4.1	4.1	0	4.1	35261000	6896600	0	5017500	11376000	0	11971000	31	75.725	1137500	222470	0	161850
KIAA1279	1	6	6	6	0	2	1	0	3	1	0	2	1	0	3	1	0	2	1	0	3	1	10.3	10.3	10.3	71.813	621	621	0	6.6516	0	3.9	2.1	0	4.3	2.1	37509000	0	12654000	6846100	0	9226300	8782600	33	71.813	1136600	0	383460	207460
DNAJC13	1	3	3	3	1	1	2	2	0	1	1	1	2	2	0	1	1	1	2	2	0	1	1.4	1.4	1.4	254.41	2243	2243	0	2.77	0.4	0.4	0.9	0.9	0	0.5	127290000	23344000	33937000	29388000	28438000	0	12179000	112	254.41	1136500	208430	303010	262390
CCDC6	1	3	3	3	0	0	0	0	0	3	0	0	0	0	0	3	0	0	0	0	0	3	5.7	5.7	5.7	53.29	474	474	0	5.6723	0	0	0	0	0	5.7	26132000	0	0	0	0	0	26132000	23	53.29	1136200	0	0	0
GAS2L3	1	2	2	2	1	1	1	1	2	0	1	1	1	1	2	0	1	1	1	1	2	0	3.3	3.3	3.3	75.213	694	694	0	4.414	1.3	1.3	1.3	1.3	3.3	0	43088000	4474500	9625800	4144400	3680400	21163000	0	38	75.213	1133900	117750	253310	109060
NAT1	1	2	2	2	1	0	1	0	0	0	1	0	1	0	0	0	1	0	1	0	0	0	9	9	9	33.898	290	290	0	2.6208	3.1	0	5.9	0	0	0	16893000	13999000	0	2893700	0	0	0	15	33.898	1126200	933270	0	192910
PLS1	1	6	3	3	2	2	4	2	3	5	0	0	1	0	1	2	0	0	1	0	1	2	13	7.5	7.5	70.253	629	629	0	10.172	3.3	3.3	7.8	3.3	5.6	10.8	40074000	0	0	11083000	0	8762400	20229000	36	70.253	1113200	0	0	307870
SORD	1	3	3	3	0	0	0	0	0	3	0	0	0	0	0	3	0	0	0	0	0	3	10.9	10.9	10.9	38.324	357	357	0	5.086	0	0	0	0	0	10.9	23207000	0	0	0	0	0	23207000	21	38.324	1105100	0	0	0
LPCAT3	1	3	3	3	1	2	1	1	1	1	1	2	1	1	1	1	1	2	1	1	1	1	7	7	7	56.034	487	487	0	2.9783	1.8	5.1	1.8	1.8	2.7	1.8	16573000	0	10054000	6519800	0	0	0	15	56.034	1104900	0	670240	434660
CCDC59	1	1	1	1	0	0	0	0	1	0	0	0	0	0	1	0	0	0	0	0	1	0	4.6	4.6	4.6	28.669	241	241	0	2.2342	0	0	0	0	4.6	0	9929000	0	0	0	0	9929000	0	9	28.669	1103200	0	0	0
CBFB	1	1	1	1	0	0	0	0	0	1	0	0	0	0	0	1	0	0	0	0	0	1	8.8	8.8	8.8	21.508	182	182	0	22.662	0	0	0	0	0	8.8	8820500	0	0	0	0	0	8820500	8	21.508	1102600	0	0	0
ISY1	1	1	1	1	0	0	0	0	0	1	0	0	0	0	0	1	0	0	0	0	0	1	4.6	4.6	4.6	32.992	285	285	0	3.2369	0	0	0	0	0	4.6	15390000	0	0	0	0	0	15390000	14	32.992	1099300	0	0	0
STK39	1	2	2	2	1	0	1	1	2	0	1	0	1	1	2	0	1	0	1	1	2	0	4.2	4.2	4.2	59.473	545	545	0	3.3991	2	0	2	2	4.2	0	23056000	3659800	0	6077300	3084800	10234000	0	21	59.473	1097900	174280	0	289390
SERPINA1;SERPINA2	2	2	2	2	0	0	0	0	2	0	0	0	0	0	2	0	0	0	0	0	2	0	6	6	6	46.736	418	418;420	0	2.7097	0	0	0	0	6	0	24153000	0	0	0	0	24153000	0	22	46.736	1097800	0	0	0
AIP	1	3	3	3	0	0	0	0	0	3	0	0	0	0	0	3	0	0	0	0	0	3	12.1	12.1	12.1	37.636	330	330	0	3.8518	0	0	0	0	0	12.1	19728000	0	0	0	0	0	19728000	18	37.636	1096000	0	0	0
REXO4	1	2	2	2	1	0	0	2	0	0	1	0	0	2	0	0	1	0	0	2	0	0	5.2	5.2	5.2	46.671	422	422	0.00092937	2.0738	2.4	0	0	5.2	0	0	26244000	6765700	0	0	19479000	0	0	24	46.671	1093500	281900	0	0
GNPNAT1	1	1	1	1	0	0	0	0	0	1	0	0	0	0	0	1	0	0	0	0	0	1	6	6	6	20.749	184	184	0	2.4935	0	0	0	0	0	6	10925000	0	0	0	0	0	10925000	10	20.749	1092500	0	0	0
PPM1F	1	2	2	2	0	1	1	1	1	0	0	1	1	1	1	0	0	1	1	1	1	0	4.8	4.8	4.8	49.83	454	454	0.0062735	1.531	0	2.6	2.2	2.6	2.2	0	23954000	0	7486500	3671500	10009000	2787600	0	22	49.83	1088800	0	340300	166890
NDUFAF4	1	1	1	1	0	0	1	0	0	1	0	0	1	0	0	1	0	0	1	0	0	1	8	8	8	20.266	175	175	0	3.3052	0	0	8	0	0	8	14142000	0	0	3518300	0	0	10624000	13	20.266	1087800	0	0	270640
LSR	1	2	2	2	0	0	0	1	0	1	0	0	0	1	0	1	0	0	0	1	0	1	5.1	5.1	5.1	71.438	649	649	0	2.4697	0	0	0	2.8	0	2.3	30431000	0	0	0	9262100	0	21168000	28	71.438	1086800	0	0	0
ESYT2	1	5	5	5	2	1	2	1	4	3	2	1	2	1	4	3	2	1	2	1	4	3	6.4	6.4	6.4	102.36	921	921	0	7.5258	2.3	1.3	2.9	1.3	4.8	4.3	49748000	4901800	0	7641900	7666100	5701100	23837000	46	102.36	1081500	106560	0	166130
SMU1	1	3	3	3	0	0	0	0	0	3	0	0	0	0	0	3	0	0	0	0	0	3	8.6	8.6	8.6	57.543	513	513	0	5.3679	0	0	0	0	0	8.6	28026000	0	0	0	0	0	28026000	26	57.543	1077900	0	0	0
GOLPH3	1	1	1	1	0	0	0	0	0	1	0	0	0	0	0	1	0	0	0	0	0	1	5	5	5	33.81	298	298	0.0038527	1.651	0	0	0	0	0	5	17203000	0	0	0	0	0	17203000	16	33.81	1075200	0	0	0
NLRP2	2	8	8	8	1	3	3	0	1	2	1	3	3	0	1	2	1	3	3	0	1	2	8	8	8	120.51	1062	1062;980	0	7.1322	0.9	3	4.1	0	0.8	1.6	63432000	6837000	23422000	16939000	0	6693700	9540900	59	120.51	1075100	115880	396980	287100
HEXB	1	4	4	4	0	0	0	0	0	4	0	0	0	0	0	4	0	0	0	0	0	4	8.6	8.6	8.6	63.111	556	556	0	3.1919	0	0	0	0	0	8.6	31138000	0	0	0	0	0	31138000	29	63.111	1073700	0	0	0
C4orf27	1	2	2	2	0	2	1	0	1	0	0	2	1	0	1	0	0	2	1	0	1	0	7.2	7.2	7.2	39.436	346	346	0	3.4249	0	7.2	4	0	3.2	0	20367000	0	6010800	5582300	0	8773400	0	19	39.436	1071900	0	316360	293810
SERPINB6	1	4	3	3	0	1	1	0	0	3	0	1	0	0	0	3	0	1	0	0	0	3	14.1	12	12	42.621	376	376	0	3.4809	0	2.7	2.1	0	0	12	22463000	0	0	0	0	0	22463000	21	42.621	1069700	0	0	0
TFIP11	1	2	2	2	0	0	2	0	0	0	0	0	2	0	0	0	0	0	2	0	0	0	4.1	4.1	4.1	96.819	837	837	0	6.3754	0	0	4.1	0	0	0	49206000	0	0	49206000	0	0	0	46	96.819	1069700	0	0	1069700
EED	1	1	1	1	0	1	1	0	0	1	0	1	1	0	0	1	0	1	1	0	0	1	2.9	2.9	2.9	50.197	441	441	0	2.3576	0	2.9	2.9	0	0	2.9	26712000	0	8846100	8645800	0	0	9220200	25	50.197	1068500	0	353850	345830
ASNA1	1	2	2	2	0	0	0	0	0	2	0	0	0	0	0	2	0	0	0	0	0	2	5.2	5.2	5.2	38.792	348	348	0	2.541	0	0	0	0	0	5.2	16010000	0	0	0	0	0	16010000	15	38.792	1067300	0	0	0
UBAP2L	1	3	3	3	0	0	2	0	0	3	0	0	2	0	0	3	0	0	2	0	0	3	3.3	3.3	3.3	114.53	1087	1087	0	3.8193	0	0	2.1	0	0	3.3	30891000	0	0	0	0	0	30891000	29	114.53	1065200	0	0	0
CYFIP2	1	18	1	1	8	12	8	11	13	7	1	1	1	1	1	1	1	1	1	1	1	1	15.2	1	1	148.4	1278	1278	0.00047259	2.1903	7.7	11	7.2	9.1	11.2	6.7	72376000	10915000	20055000	7712300	7859300	18208000	7626600	68	148.4	1064400	160520	294920	113420
DSG4	1	3	3	3	0	0	0	3	0	0	0	0	0	3	0	0	0	0	0	3	0	0	3.1	3.1	3.1	113.82	1040	1040	0	3.5109	0	0	0	3.1	0	0	37194000	0	0	0	37194000	0	0	35	113.82	1062700	0	0	0
ESRP2;ESRP1	2	2	2	2	1	1	0	0	1	1	1	1	0	0	1	1	1	1	0	0	1	1	3.2	3.2	3.2	78.4	727	727;681	0	4.9716	1.7	1.5	0	0	1.7	1.7	33996000	13117000	0	0	0	0	20879000	32	78.4	1062400	409920	0	0
TOP1MT	1	7	1	1	4	5	6	4	4	6	1	0	0	0	0	0	1	0	0	0	0	0	9.7	2	2	69.871	601	601	1	-2	6.3	7	7.7	5.8	5.8	7.7	33931000	33931000	0	0	0	0	0	32	69.871	1060400	1060400	0	0
NUFIP2	1	1	1	1	0	0	1	0	0	1	0	0	1	0	0	1	0	0	1	0	0	1	1.6	1.6	1.6	76.12	695	695	0.0013667	1.9858	0	0	1.6	0	0	1.6	27571000	0	0	11848000	0	0	15723000	26	76.12	1060400	0	0	455690
GIGYF2	1	3	3	3	1	1	0	0	0	2	1	1	0	0	0	2	1	1	0	0	0	2	2.1	2.1	2.1	150.07	1299	1299	0	4.1332	0.7	0.7	0	0	0	1.4	53731000	27091000	10607000	0	0	0	16033000	51	150.07	1053500	531200	207980	0
MECP2	1	2	2	2	0	0	0	0	0	2	0	0	0	0	0	2	0	0	0	0	0	2	6	6	6	52.44	486	486	0	2.7021	0	0	0	0	0	6	23122000	0	0	0	0	0	23122000	22	52.44	1051000	0	0	0
TMEM206	1	2	2	2	0	1	1	0	0	2	0	1	1	0	0	2	0	1	1	0	0	2	4.9	4.9	4.9	40.043	350	350	0	2.3546	0	2.3	2.3	0	0	4.9	15701000	0	5124700	4388100	0	0	6187700	15	40.043	1046700	0	341650	292540
MRPL19	1	4	4	4	0	3	0	0	0	2	0	3	0	0	0	2	0	3	0	0	0	2	13.7	13.7	13.7	33.535	292	292	0	3.8532	0	8.9	0	0	0	7.9	18830000	0	5764000	0	0	0	13066000	18	33.535	1046100	0	320220	0
FAM184A	1	1	1	1	0	0	1	1	0	1	0	0	1	1	0	1	0	0	1	1	0	1	1.5	1.5	1.5	132.96	1140	1140	1	-2	0	0	1.5	1.5	0	1.5	71057000	0	0	23639000	24950000	0	22468000	68	132.96	1045000	0	0	347630
CHP1	1	1	1	1	0	0	0	0	0	1	0	0	0	0	0	1	0	0	0	0	0	1	6.2	6.2	6.2	22.456	195	195	0.0042699	1.6326	0	0	0	0	0	6.2	10428000	0	0	0	0	0	10428000	10	22.456	1042800	0	0	0
STK4	1	2	2	1	0	0	2	0	0	1	0	0	2	0	0	1	0	0	1	0	0	1	5.3	5.3	2.7	55.63	487	487	0	3.0384	0	0	5.3	0	0	2.7	29148000	0	0	16773000	0	0	12375000	28	55.63	1041000	0	0	599030
DNTTIP2	1	4	4	4	0	3	2	0	0	2	0	3	2	0	0	2	0	3	2	0	0	2	6.3	6.3	6.3	84.468	756	756	0	5.1263	0	5.2	3.4	0	0	2.8	36372000	0	14372000	10152000	0	0	11849000	35	84.468	1039200	0	410630	290050
MKI67	1	16	16	16	0	1	1	0	1	15	0	1	1	0	1	15	0	1	1	0	1	15	7.8	7.8	7.8	358.69	3256	3256	0	17.873	0	0.3	1	0	0.3	7.5	185980000	0	0	13657000	0	0	172330000	179	358.69	1039000	0	0	76298
PPP2R5D;PPP2R5C	2	2	2	2	1	0	1	0	1	1	1	0	1	0	1	1	1	0	1	0	1	1	4.2	4.2	4.2	69.991	602	602;524	0	3.199	1.8	0	1.8	0	2.3	1.8	27932000	6787600	0	6877500	0	5703600	8563300	27	69.991	1034500	251390	0	254720
NMD3	1	3	3	3	0	1	1	0	1	0	0	1	1	0	1	0	0	1	1	0	1	0	5.4	5.4	5.4	57.603	503	503	0	4.1539	0	2.2	2	0	3.2	0	26873000	0	12213000	0	0	14661000	0	26	57.603	1033600	0	469730	0
ARFIP2	1	2	2	2	0	0	0	0	0	2	0	0	0	0	0	2	0	0	0	0	0	2	6.7	6.7	6.7	37.855	341	341	0	3.5894	0	0	0	0	0	6.7	16477000	0	0	0	0	0	16477000	16	37.855	1029800	0	0	0
NOSIP	1	4	4	4	0	0	3	0	0	2	0	0	3	0	0	2	0	0	3	0	0	2	16.6	16.6	16.6	33.172	301	301	0	6.3462	0	0	13	0	0	7.3	17449000	0	0	12660000	0	0	4789200	17	33.172	1026400	0	0	744700
SH3GLB2	1	3	3	3	0	0	0	0	0	3	0	0	0	0	0	3	0	0	0	0	0	3	9.6	9.6	9.6	43.973	395	395	0	4.4666	0	0	0	0	0	9.6	18461000	0	0	0	0	0	18461000	18	43.973	1025600	0	0	0
URB1	1	13	13	13	1	8	3	1	7	3	1	8	3	1	7	3	1	8	3	1	7	3	6.7	6.7	6.7	254.39	2271	2271	0	25.064	0.5	4.4	1.6	0.5	3.8	1.5	114320000	4589700	45167000	9244500	0	45797000	9521500	112	254.39	1020700	40979	403280	82541
DDX24	1	4	4	4	1	1	1	2	0	1	1	1	1	2	0	1	1	1	1	2	0	1	4.8	4.8	4.8	96.331	859	859	0	5.4496	1.3	0.8	1.4	2.7	0	1.3	43708000	7410800	15809000	5458300	10904000	0	4124700	43	96.331	1016500	172340	367660	126940
CPSF3L	1	1	1	1	0	1	1	1	1	1	0	1	1	1	1	1	0	1	1	1	1	1	1.7	1.7	1.7	67.662	600	600	0	2.6789	0	1.7	1.7	1.7	1.7	1.7	28427000	0	6449700	7970100	0	6237500	7769400	28	67.662	1015200	0	230350	284640
TMED5	1	1	1	1	0	0	0	0	0	1	0	0	0	0	0	1	0	0	0	0	0	1	5.2	5.2	5.2	26.005	229	229	0	2.3953	0	0	0	0	0	5.2	10150000	0	0	0	0	0	10150000	10	26.005	1015000	0	0	0
ECM1	1	5	5	5	1	0	2	0	2	1	1	0	2	0	2	1	1	0	2	0	2	1	12	12	12	60.673	540	540	0	5.2584	1.7	0	4.3	0	5.4	2.4	31418000	0	0	5047800	0	19355000	7015300	31	60.673	1013500	0	0	162830
TM9SF4	1	2	2	2	0	0	0	0	0	2	0	0	0	0	0	2	0	0	0	0	0	2	4.7	4.7	4.7	74.518	642	642	0	2.2721	0	0	0	0	0	4.7	21186000	0	0	0	0	0	21186000	21	74.518	1008800	0	0	0
CCDC51	1	3	3	3	0	0	0	0	0	3	0	0	0	0	0	3	0	0	0	0	0	3	7.5	7.5	7.5	45.811	411	411	0	4.9779	0	0	0	0	0	7.5	21045000	0	0	0	0	0	21045000	21	45.811	1002200	0	0	0
ATP6V1B2	2	3	3	3	0	0	1	0	0	2	0	0	1	0	0	2	0	0	1	0	0	2	10	10	10	56.5	511	511;513	0	5.2028	0	0	2.9	0	0	7	25040000	0	0	7230400	0	0	17809000	25	56.5	1001600	0	0	289220
LETM1	1	2	2	2	0	0	1	0	0	2	0	0	1	0	0	2	0	0	1	0	0	2	3.4	3.4	3.4	83.353	739	739	0	4.9199	0	0	1.6	0	0	3.4	39012000	0	0	5016600	0	0	33995000	39	83.353	1000300	0	0	128630
PRKCD	1	3	3	3	0	1	0	0	3	0	0	1	0	0	3	0	0	1	0	0	3	0	4.7	4.7	4.7	77.504	676	676	0	3.6338	0	1.6	0	0	4.7	0	36947000	0	11929000	0	0	25018000	0	37	77.504	998560	0	322400	0
SUCLG2	1	4	4	4	1	1	0	0	0	3	1	1	0	0	0	3	1	1	0	0	0	3	8.8	8.8	8.8	46.51	432	432	0	3.5985	2.5	2.5	0	0	0	6.2	27925000	2985700	3615300	0	0	0	21324000	28	46.51	997330	106630	129120	0
PSMB4	1	1	1	1	0	0	0	0	0	1	0	0	0	0	0	1	0	0	0	0	0	1	5.7	5.7	5.7	29.204	264	264	1	-2	0	0	0	0	0	5.7	10964000	0	0	0	0	0	10964000	11	29.204	996710	0	0	0
MRPL9	1	2	2	2	0	0	0	0	0	2	0	0	0	0	0	2	0	0	0	0	0	2	7.9	7.9	7.9	30.243	267	267	0.0046335	1.5723	0	0	0	0	0	7.9	15941000	0	0	0	0	0	15941000	16	30.243	996280	0	0	0
BCAM	1	2	2	2	0	0	0	0	0	2	0	0	0	0	0	2	0	0	0	0	0	2	3.7	3.7	3.7	67.404	628	628	0.0034364	1.6726	0	0	0	0	0	3.7	29776000	0	0	0	0	0	29776000	30	67.404	992540	0	0	0
URB2	1	9	9	9	1	5	0	1	4	0	1	5	0	1	4	0	1	5	0	1	4	0	6.6	6.6	6.6	170.54	1524	1524	0	19.116	0.9	4	0	0.8	3	0	68922000	5258400	33772000	0	7112200	22779000	0	70	170.54	984600	75120	482460	0
MPHOSPH10	1	3	3	3	0	0	0	0	0	3	0	0	0	0	0	3	0	0	0	0	0	3	7.3	7.3	7.3	78.863	681	681	0	2.4697	0	0	0	0	0	7.3	27564000	0	0	0	0	0	27564000	28	78.863	984440	0	0	0
ZMPSTE24	1	4	4	4	0	2	0	1	1	2	0	2	0	1	1	2	0	2	0	1	1	2	9.7	9.7	9.7	54.812	475	475	0	7.028	0	5.7	0	1.7	3.4	4.6	18656000	0	12473000	0	2679200	3504100	0	19	54.812	981900	0	656460	0
TM9SF2	1	2	2	2	0	0	0	0	0	2	0	0	0	0	0	2	0	0	0	0	0	2	3.3	3.3	3.3	75.775	663	663	0.00046795	2.1304	0	0	0	0	0	3.3	19623000	0	0	0	0	0	19623000	20	75.775	981150	0	0	0
CIAO1	1	1	1	1	0	0	0	0	0	1	0	0	0	0	0	1	0	0	0	0	0	1	2.7	2.7	2.7	37.84	339	339	0.0013599	1.9604	0	0	0	0	0	2.7	15585000	0	0	0	0	0	15585000	16	37.84	974060	0	0	0
PSMD10	1	1	1	1	0	0	0	0	0	1	0	0	0	0	0	1	0	0	0	0	0	1	4.4	4.4	4.4	24.428	226	226	0.0097999	1.4269	0	0	0	0	0	4.4	11671000	0	0	0	0	0	11671000	12	24.428	972580	0	0	0
SH3KBP1	1	4	4	4	0	0	0	0	1	3	0	0	0	0	1	3	0	0	0	0	1	3	10.5	10.5	10.5	73.125	665	665	0	6.363	0	0	0	0	1.4	9.2	33949000	0	0	0	0	6510100	27439000	35	73.125	969970	0	0	0
PIK3R4	1	5	5	5	2	3	1	0	3	2	2	3	1	0	3	2	2	3	1	0	3	2	3.7	3.7	3.7	153.1	1358	1358	0	5.6392	1.5	2.1	0.6	0	2.4	1.5	61941000	8882600	18534000	6155500	0	14194000	14175000	64	153.1	967830	138790	289600	96179
DAB2IP	2	3	3	2	0	1	2	1	0	1	0	1	2	1	0	1	0	1	1	1	0	1	1.6	1.6	0.8	131.62	1189	1189;1343	0	3.6467	0	0.8	1.5	0.8	0	0.8	66736000	0	35821000	3250800	21923000	0	5741800	69	131.62	967190	0	519140	47113
LTN1	1	11	11	11	2	4	0	2	5	0	2	4	0	2	5	0	2	4	0	2	5	0	6.8	6.8	6.8	200.55	1766	1766	0	13.459	1.1	2	0	1.2	3.5	0	87988000	19007000	42197000	0	1952100	24831000	0	91	200.55	966900	208870	463710	0
KTN1	1	6	6	6	0	1	0	0	0	5	0	1	0	0	0	5	0	1	0	0	0	5	4.6	4.6	4.6	156.27	1357	1357	0	7.9409	0	0.6	0	0	0	4	80249000	0	9411700	0	0	0	70838000	83	156.27	966860	0	113390	0
KLK7	1	1	1	1	0	0	0	0	1	0	0	0	0	0	1	0	0	0	0	0	1	0	6.3	6.3	6.3	27.524	253	253	1	-2	0	0	0	0	6.3	0	10625000	0	0	0	0	10625000	0	11	27.524	965890	0	0	0
PREP	1	4	4	4	0	0	1	0	0	4	0	0	1	0	0	4	0	0	1	0	0	4	6.8	6.8	6.8	80.699	710	710	0	13.167	0	0	1	0	0	6.8	45385000	0	0	4941100	0	0	40444000	47	80.699	965640	0	0	105130
TSEN34	1	2	2	2	0	1	1	0	0	1	0	1	1	0	0	1	0	1	1	0	0	1	7.4	7.4	7.4	33.652	310	310	0.0026858	1.9016	0	3.2	4.2	0	0	3.2	15425000	0	8478000	0	0	0	6946800	16	33.652	964040	0	529870	0
WBP11	1	2	2	2	0	0	2	0	0	2	0	0	2	0	0	2	0	0	2	0	0	2	3.6	3.6	3.6	69.997	641	641	0	3.1508	0	0	3.6	0	0	3.6	28893000	0	0	5693600	0	0	23199000	30	69.997	963100	0	0	189790
USP42	1	4	4	4	0	0	3	0	0	1	0	0	3	0	0	1	0	0	3	0	0	1	4	4	4	145.39	1324	1324	0	5.1556	0	0	3.2	0	0	0.8	53829000	0	0	18428000	0	0	35401000	56	145.39	961240	0	0	329070
TCERG1	1	3	3	3	0	0	1	0	0	3	0	0	1	0	0	3	0	0	1	0	0	3	2.9	2.9	2.9	123.9	1098	1098	0	3.5636	0	0	1.1	0	0	2.9	39222000	0	0	8418300	0	0	30804000	41	123.9	956640	0	0	205320
HSPA14	1	3	3	3	0	0	1	1	0	3	0	0	1	1	0	3	0	0	1	1	0	3	7.1	7.1	7.1	54.794	509	509	0	4.818	0	0	2.4	2.8	0	7.1	25814000	0	0	3727000	6163300	0	15923000	27	54.794	956060	0	0	138040
EXOC4	1	6	6	6	2	2	4	3	2	0	2	2	4	3	2	0	2	2	4	3	2	0	7.9	7.9	7.9	110.5	974	974	0	11.454	2.6	2.5	5.5	3.3	2.7	0	52495000	4541100	15940000	13043000	10071000	8899600	0	55	110.5	954450	82565	289810	237150
GTF3C5	1	4	4	4	0	1	0	2	0	4	0	1	0	2	0	4	0	1	0	2	0	4	9.8	9.8	9.8	59.57	519	519	0	6.2843	0	1.7	0	5.2	0	9.8	29581000	0	4814500	0	6117700	0	18648000	31	59.57	954210	0	155300	0
DNAJC2	1	4	4	4	2	0	1	1	0	2	2	0	1	1	0	2	2	0	1	1	0	2	7.9	7.9	7.9	71.996	621	621	0	5.0218	3.7	0	1.9	1.9	0	4.2	29571000	9572400	0	0	0	0	19998000	31	71.996	953890	308790	0	0
POLDIP2	1	4	4	4	0	1	1	0	0	2	0	1	1	0	0	2	0	1	1	0	0	2	13.6	13.6	13.6	42.033	368	368	0	5.0416	0	3.3	3.3	0	0	7.1	21923000	0	7711000	0	0	0	14212000	23	42.033	953160	0	335260	0
CAB39	1	3	3	3	0	0	1	0	0	2	0	0	1	0	0	2	0	0	1	0	0	2	9.7	9.7	9.7	39.869	341	341	0	3.8317	0	0	2.6	0	0	7	19995000	0	0	4719800	0	0	15275000	21	39.869	952160	0	0	224750
NT5DC1	1	2	2	2	0	0	0	0	0	2	0	0	0	0	0	2	0	0	0	0	0	2	5.3	5.3	5.3	51.844	455	455	0	4.3907	0	0	0	0	0	5.3	23803000	0	0	0	0	0	23803000	25	51.844	952120	0	0	0
AATF	1	2	2	2	0	0	0	0	0	2	0	0	0	0	0	2	0	0	0	0	0	2	5.7	5.7	5.7	63.132	560	560	0	4.1987	0	0	0	0	0	5.7	21898000	0	0	0	0	0	21898000	23	63.132	952100	0	0	0
CWC22	1	6	6	6	0	2	5	0	0	2	0	2	5	0	0	2	0	2	5	0	0	2	6.3	6.3	6.3	105.47	908	908	0	5.1391	0	2.1	5.4	0	0	2.1	41799000	0	4634400	24914000	0	0	12250000	44	105.47	949970	0	105330	566220
CPSF2	1	2	2	2	0	0	2	0	0	1	0	0	2	0	0	1	0	0	2	0	0	1	3.2	3.2	3.2	88.486	782	782	0	3.1963	0	0	3.2	0	0	2.2	40843000	0	0	24108000	0	0	16735000	43	88.486	949840	0	0	560650
WDR82	1	3	3	3	0	0	1	0	0	2	0	0	1	0	0	2	0	0	1	0	0	2	11.8	11.8	11.8	35.079	313	313	0	4.3018	0	0	3.5	0	0	8.3	16118000	0	0	5348500	0	0	10769000	17	35.079	948110	0	0	314620
DPY19L1	1	2	2	2	0	2	0	0	1	0	0	2	0	0	1	0	0	2	0	0	1	0	4.3	4.3	4.3	77.318	675	675	0.0034602	1.727	0	4.3	0	0	1.5	0	24417000	0	17496000	0	0	6921100	0	26	77.318	939130	0	672930	0
POR	1	3	3	3	0	0	0	0	0	3	0	0	0	0	0	3	0	0	0	0	0	3	4.4	4.4	4.4	76.689	677	677	0	2.7826	0	0	0	0	0	4.4	34663000	0	0	0	0	0	34663000	37	76.689	936830	0	0	0
POLD1	1	10	10	10	0	5	3	2	2	2	0	5	3	2	2	2	0	5	3	2	2	2	9.6	9.6	9.6	123.63	1107	1107	0	11.209	0	4.8	2.7	2.2	1.8	1.5	61666000	0	39435000	9970400	0	12261000	0	66	123.63	934330	0	597490	151070
PLBD1	1	1	1	1	1	0	0	0	1	0	1	0	0	0	1	0	1	0	0	0	1	0	2.2	2.2	2.2	63.254	553	553	0.00091659	2.0255	2.2	0	0	0	2.2	0	23321000	7329600	0	0	0	15992000	0	25	63.254	932860	293180	0	0
POF1B	1	2	2	2	0	0	1	2	2	1	0	0	1	2	2	1	0	0	1	2	2	1	3.6	3.6	3.6	68.064	589	589	0	3.5158	0	0	1.9	3.6	3.6	1.9	25177000	0	0	6235700	7634900	6643800	4662700	27	68.064	932490	0	0	230950
PRIM2	1	3	3	3	0	1	1	1	0	3	0	1	1	1	0	3	0	1	1	1	0	3	6.7	6.7	6.7	58.805	509	509	0	4.0431	0	2.4	2.4	2.4	0	6.7	25996000	0	4811600	6465600	0	0	14719000	28	58.805	928430	0	171840	230920
DTX2	1	1	1	1	1	0	1	1	0	0	1	0	1	1	0	0	1	0	1	1	0	0	1.8	1.8	1.8	67.246	622	622	0	2.2921	1.8	0	1.8	1.8	0	0	19466000	10186000	0	0	9280300	0	0	21	67.246	926950	485030	0	0
DDX23	1	6	6	6	2	0	0	2	1	2	2	0	0	2	1	2	2	0	0	2	1	2	7.6	7.6	7.6	95.581	820	820	0	5.4402	2	0	0	2.7	1	2.9	40765000	11463000	0	0	7502500	6883200	14917000	44	95.581	926490	260520	0	0
LARP4B	1	3	3	3	0	0	0	0	0	3	0	0	0	0	0	3	0	0	0	0	0	3	4.7	4.7	4.7	80.551	738	738	0	8.2184	0	0	0	0	0	4.7	29222000	0	0	0	0	0	29222000	32	80.551	913200	0	0	0
LAD1	1	3	3	3	0	0	1	0	0	3	0	0	1	0	0	3	0	0	1	0	0	3	5.8	5.8	5.8	57.13	517	517	0	6.4426	0	0	2.3	0	0	5.8	28300000	0	0	0	0	0	28300000	31	57.13	912890	0	0	0
UGGT1	2	7	7	7	1	2	1	0	0	5	1	2	1	0	0	5	1	2	1	0	0	5	5.8	5.8	5.8	177.19	1555	1555;1516	0	9.865	0.5	1.5	1	0	0	4.6	66610000	4368800	11737000	9625000	0	0	40879000	73	177.19	912460	59847	160780	131850
RB1CC1	1	2	2	2	1	1	1	0	1	2	1	1	1	0	1	2	1	1	1	0	1	2	1	1	1	183.09	1594	1594	0.0026762	1.8762	0.5	0.5	0.5	0	0.5	1	79290000	19374000	8283600	19459000	0	12901000	19272000	87	183.09	911380	222690	95214	223670
BRD7	1	1	1	1	0	0	1	0	0	1	0	0	1	0	0	1	0	0	1	0	0	1	1.8	1.8	1.8	74.138	651	651	0.0026224	1.7748	0	0	1.8	0	0	1.8	30015000	0	0	12168000	0	0	17846000	33	74.138	909540	0	0	368740
BRI3BP	1	1	1	1	0	0	0	0	0	1	0	0	0	0	0	1	0	0	0	0	0	1	6.8	6.8	6.8	27.835	251	251	0.0004662	2.1141	0	0	0	0	0	6.8	7207000	0	0	0	0	0	7207000	8	27.835	900880	0	0	0
ACTR1B	1	6	1	1	1	3	1	3	4	1	0	0	0	1	1	0	0	0	0	1	1	0	18.9	6.1	6.1	42.293	376	376	0	4.3538	2.4	7.2	2.1	13.6	11.7	2.1	17112000	0	0	0	7430200	9681600	0	19	42.293	900620	0	0	0
SMS	1	2	2	2	0	0	0	0	0	2	0	0	0	0	0	2	0	0	0	0	0	2	5.2	5.2	5.2	41.268	366	366	0.0074288	1.4722	0	0	0	0	0	5.2	17972000	0	0	0	0	0	17972000	20	41.268	898590	0	0	0
DNAJB11	1	2	2	2	0	0	1	0	0	2	0	0	1	0	0	2	0	0	1	0	0	2	6.1	6.1	6.1	40.513	358	358	0	2.7838	0	0	3.1	0	0	6.1	14347000	0	0	9044300	0	0	5302800	16	40.513	896700	0	0	565270
AXL	1	3	3	2	0	1	2	0	1	1	0	1	2	0	1	1	0	1	2	0	0	1	3.8	3.8	2.7	98.336	894	894	0	4.1407	0	1.2	2.7	0	1.1	1.2	31310000	0	6588100	18296000	0	6425500	0	35	98.336	894570	0	188230	522750
ALG1	1	3	3	3	1	1	1	0	0	1	1	1	1	0	0	1	1	1	1	0	0	1	8.4	8.4	8.4	52.518	464	464	0	3.9027	2.2	3.7	2.6	0	0	2.2	18760000	0	5883400	6710300	0	0	6165900	21	52.518	893310	0	280160	319540
PTPN12	1	3	3	3	0	1	1	0	1	3	0	1	1	0	1	3	0	1	1	0	1	3	4	4	4	88.105	780	780	0	3.7817	0	1.7	1.7	0	1.7	4	38397000	0	5669600	0	0	12183000	20544000	43	88.105	892940	0	131850	0
APEH	1	3	3	3	0	0	0	0	0	3	0	0	0	0	0	3	0	0	0	0	0	3	4.4	4.4	4.4	81.224	732	732	0	2.4922	0	0	0	0	0	4.4	25836000	0	0	0	0	0	25836000	29	81.224	890910	0	0	0
SLIT2	1	2	2	2	1	1	1	1	2	0	1	1	1	1	2	0	1	1	1	1	2	0	2.1	2.1	2.1	169.87	1529	1529	0	6.2042	0.9	0.9	0.9	0.9	2.1	0	60441000	9220200	14346000	0	14098000	22776000	0	68	169.87	888840	135590	210970	0
LCLAT1	1	2	2	2	0	1	0	2	0	0	0	1	0	2	0	0	0	1	0	2	0	0	3.9	3.9	3.9	48.92	414	414	0.0074596	1.4855	0	1.9	0	3.9	0	0	18665000	0	5746100	0	12919000	0	0	21	48.92	888810	0	273620	0
NCOA5	1	2	2	2	0	0	0	0	1	2	0	0	0	0	1	2	0	0	0	0	1	2	4.7	4.7	4.7	65.536	579	579	0	5.4363	0	0	0	0	3.1	4.7	18558000	0	0	0	0	4225000	14333000	21	65.536	883740	0	0	0
TP53	1	2	2	2	0	0	1	0	0	2	0	0	1	0	0	2	0	0	1	0	0	2	5.6	5.6	5.6	43.653	393	393	0	2.3375	0	0	2.3	0	0	5.6	15889000	0	0	6276500	0	0	9612300	18	43.653	882710	0	0	348700
MRPS15	1	3	3	3	1	1	0	1	1	0	1	1	0	1	1	0	1	1	0	1	1	0	9.3	9.3	9.3	29.842	257	257	0.00092251	2.0499	2.7	3.5	0	3.1	3.1	0	13229000	3462800	9766300	0	0	0	0	15	29.842	881940	230850	651090	0
IMPA1	1	2	2	2	0	0	0	0	0	2	0	0	0	0	0	2	0	0	0	0	0	2	7.9	7.9	7.9	30.188	277	277	0	2.3841	0	0	0	0	0	7.9	14087000	0	0	0	0	0	14087000	16	30.188	880430	0	0	0
PELP1	1	5	5	5	0	0	0	0	0	5	0	0	0	0	0	5	0	0	0	0	0	5	6.1	6.1	6.1	119.7	1130	1130	0	6.3508	0	0	0	0	0	6.1	33451000	0	0	0	0	0	33451000	38	119.7	880280	0	0	0
SEC13	1	1	1	1	0	0	1	0	0	1	0	0	1	0	0	1	0	0	1	0	0	1	3.4	3.4	3.4	35.54	322	322	0.002681	1.8876	0	0	3.4	0	0	3.4	11434000	0	0	4160300	0	0	7274100	13	35.54	879570	0	0	320020
SLC38A2	1	1	1	1	0	0	0	1	0	0	0	0	0	1	0	0	0	0	0	1	0	0	2.2	2.2	2.2	56.025	506	506	0.0026155	1.765	0	0	0	2.2	0	0	10550000	0	0	0	10550000	0	0	12	56.025	879150	0	0	0
DTD1	1	1	1	1	0	0	0	0	0	1	0	0	0	0	0	1	0	0	0	0	0	1	7.7	7.7	7.7	23.423	209	209	0.0004717	2.1811	0	0	0	0	0	7.7	7019400	0	0	0	0	0	7019400	8	23.423	877420	0	0	0
SUGT1	1	3	3	3	0	0	1	0	0	3	0	0	1	0	0	3	0	0	1	0	0	3	11.2	11.2	11.2	41.024	365	365	0	5.2884	0	0	3.3	0	0	11.2	18421000	0	0	0	0	0	18421000	21	41.024	877170	0	0	0
TRIP12	1	9	9	9	0	7	3	0	2	4	0	7	3	0	2	4	0	7	3	0	2	4	5.7	5.7	5.7	220.43	1992	1992	0	10.194	0	4.5	1.9	0	1.1	2.3	85874000	0	47843000	8026500	0	6569400	23436000	98	220.43	876270	0	488190	81903
CHTOP	1	1	1	1	0	1	0	1	0	1	0	1	0	1	0	1	0	1	0	1	0	1	5.2	5.2	5.2	26.396	248	248	0.00091491	2.0195	0	5.2	0	5.2	0	5.2	7877200	0	0	0	0	0	7877200	9	26.396	875250	0	0	0
NAPA	1	3	3	3	0	0	0	0	0	3	0	0	0	0	0	3	0	0	0	0	0	3	12.9	12.9	12.9	33.232	295	295	0	4.8866	0	0	0	0	0	12.9	15713000	0	0	0	0	0	15713000	18	33.232	872950	0	0	0
TAOK1	1	4	3	3	3	0	1	2	1	3	2	0	1	1	1	2	2	0	1	1	1	2	3.8	2.5	2.5	116.07	1001	1001	0.00092081	2.0439	3.1	0	0.7	2.2	0.9	3.1	41023000	14981000	0	6645500	9011300	7249900	3135000	47	116.07	872830	318740	0	141390
CMBL	1	2	2	2	0	0	0	0	0	2	0	0	0	0	0	2	0	0	0	0	0	2	8.2	8.2	8.2	28.048	245	245	0.007438	1.4747	0	0	0	0	0	8.2	13952000	0	0	0	0	0	13952000	16	28.048	872010	0	0	0
EPCAM	1	1	1	1	0	0	0	0	0	1	0	0	0	0	0	1	0	0	0	0	0	1	5.1	5.1	5.1	34.932	314	314	0	7.0144	0	0	0	0	0	5.1	12205000	0	0	0	0	0	12205000	14	34.932	871770	0	0	0
NOL9	1	2	2	2	0	0	1	1	1	0	0	0	1	1	1	0	0	0	1	1	1	0	3.7	3.7	3.7	79.322	702	702	0	2.9184	0	0	2.1	2.1	1.6	0	22520000	0	0	5252000	11032000	6235600	0	26	79.322	866140	0	0	202000
LSG1	1	3	3	3	1	0	1	1	3	1	1	0	1	1	3	1	1	0	1	1	3	1	4.6	4.6	4.6	75.225	658	658	0	3.3234	1.7	0	1.7	1.7	4.6	1.7	31901000	6380800	0	0	8302800	17218000	0	37	75.225	862200	172450	0	0
ERBB2IP	1	7	7	7	3	1	1	0	3	4	3	1	1	0	3	4	3	1	1	0	3	4	5.2	5.2	5.2	158.3	1412	1412	0	7.4751	2.2	0.8	0.8	0	2.1	3.3	70619000	14865000	10259000	7619800	0	21150000	16725000	82	158.3	861200	181280	125100	92925
CAST	1	3	3	3	1	0	0	0	0	2	1	0	0	0	0	2	1	0	0	0	0	2	5.2	5.2	5.2	76.572	708	708	0	2.5294	1.1	0	0	0	0	4.1	28280000	9883800	0	0	0	0	18396000	33	76.572	856970	299510	0	0
TIMM44	1	3	3	3	0	0	1	1	0	3	0	0	1	1	0	3	0	0	1	1	0	3	6.6	6.6	6.6	51.355	452	452	0	3.9058	0	0	2.4	2.4	0	6.6	24811000	0	0	5343300	0	0	19468000	29	51.355	855550	0	0	184250
NUCB1	1	3	3	3	0	1	0	0	0	2	0	1	0	0	0	2	0	1	0	0	0	2	10.4	10.4	10.4	53.879	461	461	0	3.1854	0	5.4	0	0	0	5	23861000	0	16583000	0	0	0	7278300	28	53.879	852190	0	592250	0
POLR2C	1	2	2	2	0	0	1	0	0	1	0	0	1	0	0	1	0	0	1	0	0	1	8.7	8.7	8.7	31.441	275	275	0.00091533	2.0207	0	0	5.1	0	0	3.6	11884000	0	0	4714800	0	0	7169600	14	31.441	848890	0	0	336770
LUC7L	1	6	2	2	1	0	5	1	0	5	0	0	1	0	0	2	0	0	1	0	0	2	18.9	6.5	6.5	43.727	371	371	0	3.2095	3.2	0	16.4	3.2	0	16.7	15240000	0	0	4195100	0	0	11045000	18	43.727	846650	0	0	233060
RRP7A	1	2	2	2	0	1	0	1	1	1	0	1	0	1	1	1	0	1	0	1	1	1	8.6	8.6	8.6	32.334	280	280	0	3.287	0	3.9	0	3.9	4.6	3.9	12675000	0	6592200	0	0	6082400	0	15	32.334	844970	0	439480	0
TOR1A	1	1	1	1	0	0	0	1	0	1	0	0	0	1	0	1	0	0	0	1	0	1	3.3	3.3	3.3	37.808	332	332	0.0078061	1.4561	0	0	0	3.3	0	3.3	14323000	0	0	0	7315900	0	7007600	17	37.808	842560	0	0	0
ARMC6	1	2	2	2	0	0	1	0	0	2	0	0	1	0	0	2	0	0	1	0	0	2	4.4	4.4	4.4	54.141	501	501	0	2.2492	0	0	2.2	0	0	4.4	21011000	0	0	7451600	0	0	13559000	25	54.141	840440	0	0	298060
MED23	1	8	8	8	3	7	0	1	5	1	3	7	0	1	5	1	3	7	0	1	5	1	6.1	6.1	6.1	156.47	1368	1368	0	10.276	2.3	5.4	0	0.8	3.6	0.7	58746000	7824700	22982000	0	4077600	20648000	3214100	70	156.47	839230	111780	328310	0
HIP1R	1	7	7	7	3	3	2	2	2	1	3	3	2	2	2	1	3	3	2	2	2	1	7.7	7.7	7.7	119.39	1068	1068	0	14.66	3.3	3.6	2.4	1.8	1.7	0.8	52737000	16236000	8518000	3565300	18389000	0	6028000	63	119.39	837090	257720	135210	56592
IPO11	1	4	4	4	1	1	1	1	1	0	1	1	1	1	1	0	1	1	1	1	1	0	4.4	4.4	4.4	112.53	975	975	0	4.1816	1	0.9	1.1	1.3	1.1	0	36801000	6927900	6627000	9595800	6999600	6650700	0	44	112.53	836390	157450	150610	218090
DDX55	1	2	2	2	0	2	0	0	1	0	0	2	0	0	1	0	0	2	0	0	1	0	4.3	4.3	4.3	68.546	600	600	0	2.3256	0	4.3	0	0	1.5	0	27545000	0	20403000	0	0	7142600	0	33	68.546	834710	0	618270	0
POLD3	1	1	1	1	0	1	1	0	0	1	0	1	1	0	0	1	0	1	1	0	0	1	2.8	2.8	2.8	51.4	466	466	0.00047148	2.1798	0	2.8	2.8	0	0	2.8	20794000	0	8405100	5701800	0	0	6687400	25	51.4	831770	0	336200	228070
MACROD1	1	2	2	2	0	0	0	1	1	0	0	0	0	1	1	0	0	0	0	1	1	0	11.4	11.4	11.4	35.505	325	325	0	5.4848	0	0	0	4.3	7.1	0	12377000	0	0	0	3586400	8790300	0	15	35.505	825110	0	0	0
TRIM29	1	2	2	2	0	0	2	1	0	1	0	0	2	1	0	1	0	0	2	1	0	1	3.9	3.9	3.9	65.834	588	588	0	13.515	0	0	3.9	1.9	0	1.9	29683000	0	0	14051000	2236300	0	13396000	36	65.834	824540	0	0	390300
CDH3	1	3	3	3	0	0	1	0	0	2	0	0	1	0	0	2	0	0	1	0	0	2	4.3	4.3	4.3	91.417	829	829	0	3.646	0	0	1.3	0	0	3	24720000	0	0	6317600	0	0	18402000	30	91.417	824000	0	0	210590
PPP4C	1	2	1	1	0	0	0	0	0	2	0	0	0	0	0	1	0	0	0	0	0	1	8.1	3.6	3.6	35.08	307	307	0	2.3733	0	0	0	0	0	8.1	13138000	0	0	0	0	0	13138000	16	35.08	821140	0	0	0
UBTF	1	2	2	2	0	0	0	0	0	2	0	0	0	0	0	2	0	0	0	0	0	2	3.5	3.5	3.5	89.405	764	764	0	4.0927	0	0	0	0	0	3.5	27913000	0	0	0	0	0	27913000	34	89.405	820970	0	0	0
WDR6	1	6	6	6	2	0	3	1	1	2	2	0	3	1	1	2	2	0	3	1	1	2	5.9	5.9	5.9	121.72	1121	1121	0	4.6868	2.1	0	2.8	1.1	1.1	1.9	40178000	4912000	0	12483000	6529100	11784000	4470400	49	121.72	819960	100250	0	254760
UBXN7	1	4	4	4	0	1	0	0	1	4	0	1	0	0	1	4	0	1	0	0	1	4	8.8	8.8	8.8	54.862	489	489	0	4.8053	0	2.7	0	0	2.7	8.8	18774000	0	0	0	0	0	18774000	23	54.862	816250	0	0	0
MTOR	1	8	8	8	2	6	1	2	5	0	2	6	1	2	5	0	2	6	1	2	5	0	3.3	3.3	3.3	288.89	2549	2549	0	9.0506	0.9	2.4	0.5	0.9	2.2	0	106120000	0	29755000	5069900	13561000	57733000	0	131	288.89	810070	0	227140	38701
SMARCE1	1	1	1	1	0	0	1	0	0	1	0	0	1	0	0	1	0	0	1	0	0	1	3.2	3.2	3.2	46.649	411	411	0.00047125	2.1783	0	0	3.2	0	0	3.2	16145000	0	0	0	0	0	16145000	20	46.649	807250	0	0	0
GPKOW	1	1	1	1	0	1	1	0	0	1	0	1	1	0	0	1	0	1	1	0	0	1	1.9	1.9	1.9	52.228	476	476	0.0026212	1.7729	0	1.9	1.9	0	0	1.9	22573000	0	4912000	5427400	0	0	12233000	28	52.228	806170	0	175430	193830
MRPL38	1	2	2	2	1	0	1	1	0	1	1	0	1	1	0	1	1	0	1	1	0	1	4.7	4.7	4.7	44.596	380	380	0	2.2996	2.9	0	1.8	2.9	0	1.8	17705000	2262300	0	6023700	0	0	9419400	22	44.596	804790	102830	0	273800
TBCD	1	5	5	5	1	4	4	2	2	5	1	4	4	2	2	5	1	4	4	2	2	5	4.3	4.3	4.3	132.6	1192	1192	0	8.0765	0.8	3.4	3.4	1.7	1.7	4.3	49857000	3058000	13967000	4693900	7638400	4677900	15821000	62	132.6	804140	49323	225280	75707
USP39	1	2	2	2	0	0	0	0	0	2	0	0	0	0	0	2	0	0	0	0	0	2	4.4	4.4	4.4	65.38	565	565	0	3.4911	0	0	0	0	0	4.4	23282000	0	0	0	0	0	23282000	29	65.38	802840	0	0	0
GDPD3	1	1	1	1	1	0	0	0	0	0	1	0	0	0	0	0	1	0	0	0	0	0	4.4	4.4	4.4	36.596	318	318	0.0026385	1.817	4.4	0	0	0	0	0	12836000	12836000	0	0	0	0	0	16	36.596	802240	802240	0	0
SERPINB8	2	5	4	3	1	1	3	1	2	3	0	0	2	0	1	2	0	0	1	0	1	2	14.2	11.5	9.4	42.766	374	374;376	0	12.58	2.7	2.7	7.8	2.7	5.6	9.1	16741000	0	0	6416900	0	10325000	0	21	42.766	797210	0	0	305560
WDR75	1	2	2	2	0	0	1	0	1	0	0	0	1	0	1	0	0	0	1	0	1	0	3.4	3.4	3.4	94.498	830	830	0	2.3469	0	0	2.3	0	1.1	0	33421000	0	0	14870000	0	18551000	0	42	94.498	795740	0	0	354040
DDX10	1	4	4	4	1	0	0	1	2	1	1	0	0	1	2	1	1	0	0	1	2	1	4.3	4.3	4.3	100.89	875	875	0	5.0239	1	0	0	1.3	2.1	1.3	35784000	3812100	0	0	6100800	21499000	4372400	45	100.89	795200	84713	0	0
UBA3	1	2	2	2	0	0	0	0	0	2	0	0	0	0	0	2	0	0	0	0	0	2	4.5	4.5	4.5	51.852	463	463	0.00047059	2.173	0	0	0	0	0	4.5	17494000	0	0	0	0	0	17494000	22	51.852	795170	0	0	0
SNX5	1	4	4	4	0	0	0	0	0	4	0	0	0	0	0	4	0	0	0	0	0	4	9.9	9.9	9.9	46.816	404	404	0	3.4259	0	0	0	0	0	9.9	19084000	0	0	0	0	0	19084000	24	46.816	795150	0	0	0
GORASP2	1	2	2	2	0	0	0	0	0	2	0	0	0	0	0	2	0	0	0	0	0	2	5.5	5.5	5.5	47.145	452	452	0.00092464	2.0547	0	0	0	0	0	5.5	11105000	0	0	0	0	0	11105000	14	47.145	793210	0	0	0
PACSIN2	1	1	1	1	0	0	1	0	0	1	0	0	1	0	0	1	0	0	1	0	0	1	2.3	2.3	2.3	55.738	486	486	0.0062683	1.5267	0	0	2.3	0	0	2.3	18059000	0	0	5407200	0	0	12652000	23	55.738	785160	0	0	235100
HIST1H1B	1	3	1	1	1	1	1	2	1	2	0	0	0	0	0	1	0	0	0	0	0	1	14.2	7.1	7.1	22.58	226	226	0.0046512	1.5918	3.1	4	4	7.1	4	11.1	7845100	0	0	0	0	0	7845100	10	22.58	784510	0	0	0
C2orf47	1	2	2	2	1	1	1	0	1	1	1	1	1	0	1	1	1	1	1	0	1	1	8.2	8.2	8.2	32.544	291	291	0	2.2024	3.4	4.8	3.4	0	3.4	3.4	17230000	5676800	4148700	4033800	0	0	3370600	22	32.544	783170	258040	188580	183360
TCEA1;TCEA2	2	2	2	2	0	0	0	0	0	2	0	0	0	0	0	2	0	0	0	0	0	2	7.6	7.6	7.6	33.969	301	301;299	0	3.5357	0	0	0	0	0	7.6	13306000	0	0	0	0	0	13306000	17	33.969	782700	0	0	0
AFG3L2	1	4	4	4	1	0	1	2	1	1	1	0	1	2	1	1	1	0	1	2	1	1	4.9	4.9	4.9	88.583	797	797	0	4.0232	1.4	0	1.1	2.4	1.4	1.3	35165000	3525200	0	5215900	10665000	5550800	10209000	45	88.583	781450	78337	0	115910
POLDIP3	1	3	3	3	0	0	0	0	0	3	0	0	0	0	0	3	0	0	0	0	0	3	8.8	8.8	8.8	46.089	421	421	0	4.4212	0	0	0	0	0	8.8	18665000	0	0	0	0	0	18665000	24	46.089	777710	0	0	0
GNA13	1	3	3	3	1	0	0	1	1	0	1	0	0	1	1	0	1	0	0	1	1	0	7.2	7.2	7.2	44.049	377	377	0	2.7059	2.7	0	0	1.9	2.7	0	18596000	8280800	0	0	3528600	6786500	0	24	44.049	774830	345030	0	0
MSANTD1	1	1	1	1	0	0	0	0	1	0	0	0	0	0	1	0	0	0	0	0	1	0	3.2	3.2	3.2	31.632	278	278	1	-2	0	0	0	0	3.2	0	10805000	0	0	0	0	10805000	0	14	31.632	771810	0	0	0
PARP4	1	4	4	4	1	0	3	2	0	2	1	0	3	2	0	2	1	0	3	2	0	2	2.8	2.8	2.8	192.59	1724	1724	0	9.238	0.6	0	1.7	1.7	0	1.7	63237000	5907100	0	21656000	15186000	0	20488000	82	192.59	771190	72037	0	264100
SDC1	1	1	1	1	0	0	0	0	0	1	0	0	0	0	0	1	0	0	0	0	0	1	5.5	5.5	5.5	32.461	310	310	0	2.362	0	0	0	0	0	5.5	5393900	0	0	0	0	0	5393900	7	32.461	770560	0	0	0
CHMP3	1	1	1	1	0	0	0	0	0	1	0	0	0	0	0	1	0	0	0	0	0	1	5.4	5.4	5.4	25.073	222	222	0.0074565	1.4842	0	0	0	0	0	5.4	6159800	0	0	0	0	0	6159800	8	25.073	769980	0	0	0
MUC5B	1	1	1	1	1	1	0	0	1	0	1	1	0	0	1	0	1	1	0	0	1	0	0.3	0.3	0.3	596.33	5762	5762	0	2.5795	0.3	0.3	0	0	0.3	0	120770000	32036000	79221000	0	0	9509400	0	157	596.33	769220	204050	504590	0
G3BP2	1	4	3	3	1	0	2	0	0	2	1	0	1	0	0	1	1	0	1	0	0	1	11	8.5	8.5	54.12	482	482	0	3.3409	2.7	0	4.8	0	0	6	16851000	9978700	0	0	0	0	6871900	22	54.12	765940	453580	0	0
GBF1	1	7	7	7	1	3	4	1	4	2	1	3	4	1	4	2	1	3	4	1	4	2	4.2	4.2	4.2	206.44	1859	1859	0	10.29	0.6	1.6	2.3	0.4	2.3	1.2	68609000	5166600	7262900	15551000	2561000	22227000	15841000	90	206.44	762330	57406	80699	172790
[truncated: 462 more rows]
[truncated: 27 more columns]
